# Supplementary material for: Sterol O-Acyltransferase Inhibition Ameliorates High-Fat Diet-Induced Renal Fibrosis and Tertiary Lymphoid Tissue Maturation after Ischemic Reperfusion Injury
Source: Int J Mol Sci. 2022 Dec 7;23(24):15465. doi: 10.3390/ijms232415465 (PMC9779122; doi:10.3390/ijms232415465)
Supplement: Supplementary file 1 [file ijms-23-15465-s001.zip]

Archive with 3 entries (3 files):
- Data S1.xlsx
- Data S2.xlsx
- ijms-2011311-supplementary.pdf
