# Supplementary material for: Sterol O-Acyltransferase Inhibition Ameliorates High-Fat Diet-Induced Renal Fibrosis and Tertiary Lymphoid Tissue Maturation after Ischemic Reperfusion Injury
Source: Int J Mol Sci. 2022 Dec 7;23(24):15465. doi: 10.3390/ijms232415465 (PMC9779122; doi:10.3390/ijms232415465)
Supplement: Supplementary file 1 [file ijms-23-15465-s001.zip › Data S1.xlsx]

## Sheet: Data S1A
Data S1. Result of untargeted lipidomic analysis of young and aged kidneys with or without injury. (A) All molecules annotated with untargeted analysis of young (2-month-old; 2M) and aged(12-month-old; 12M) kidneys with or without ischemic reperfusion injury (IRI).																														Class	2M	2M	2M	2M_IRI	2M_IRI	2M_IRI	12M	12M	12M	12M	12M_IRI	12M_IRI	12M_IRI	blank	NA	NA	NA	NA	NA
																														File type	Sample	Sample	Sample	Sample	Sample	Sample	Sample	Sample	Sample	Sample	Sample	Sample	Sample	Blank	NA	NA	NA	NA	NA
																														Injection order	1	3	4	5	6	7	8	9	10	11	12	13	14	15	NA	NA	NA	NA	NA
																														Batch ID	1	1	1	1	1	1	1	1	1	1	1	1	1	1	Average	Average	Average	Average	Average
Alignment ID	Average Rt(min)	Average Mz	Metabolite name	Adduct type	Post curation result	Fill %	MS/MS assigned	Reference RT	Reference m/z	Formula	Ontology	INCHIKEY	SMILES	Annotation tag (VS1.0)	RT matched	m/z matched	MS/MS matched	Manually modified for quantification	Manually modified for annotation	Isotope tracking parent ID	Isotope tracking weight number	Total score	RT similarity	Dot product	Reverse dot product	Fragment presence %	S/N average	Spectrum reference file name	MS1 isotopic spectrum	MS/MS spectrum	2M_1	2M_2	2M_3	2M_IRI_1	2M_IRI_2	2M_IRI_3	12M_1	12M_2	12M_3	12M_4	12M_IRI_1	12M_IRI_2	12M_IRI_3	Blank	2M	2M_IRI	12M	12M_IRI	blank
1099	0.798	348.07	Adenosine 5'-monophosphate	[M+H]+		0.857	TRUE	0.67	348.07	C10H14N5O7P	Others	UDMBCSSLTHHNCD-KQYNXXCUSA-N	NC1=NC=NC2=C1N=CN2[C@@H]1O[C@H](COP(O)(O)=O)[C@@H](O)[C@H]1O	330	TRUE	TRUE	TRUE	FALSE	FALSE	null	null	93	99.5	80.7	88	100	27.15	170602_TT1_UPLC_ariyasu_IR_8w_1_Pos	348.07111:2530 349.07446:449 350.07782:84	97.02434:24 97.03125:48 98.98165:60 136.05879:703 274.95245:12	2530	2281	2263	2781	3263	2645	2308	2514	2152	2334	2164	2745	1963	2	2357.96	2896.23	2327.11	2290.65	1.8125
3292	7.854	743.485	BMP 34:3|BMP 16:1_18:2	[M-H]-	similar chromatogram in higher mz_4622	0.714	TRUE	8.06	743.487	C40H73O10P	BMP	PTJBFPPEYDFAAQ-RUGCENDANA-N	CCCCCC\C=C/CCCCCCCC(=O)OCC(COP(O)(=O)OCC(O)CO)OC(=O)CCCCCCC\C=C/C\C=C/CCCCC	310	TRUE	TRUE	TRUE	FALSE	FALSE	null	null	100	98.4	91.2	82.2	100	20.71	170602_TT1_UPLC_ariyasu_IR_12M_1_Neg	743.48474:701 744.48809:563 745.49145:201	253.19794:12 253.21135:95 279.2308:111 743.42047:12 743.49316:48	472	452	590	625	546	984	701	658	558	706	539	1003	822	6	504.542	718.354	655.656	788	5.5
3557	8.424	773.534	BMP 36:2|BMP 18:1_18:1	[M-H]-	adduct linked to 1840_[M+C2H3N+Na-2H]-	0.5	TRUE	8.63	773.534	C42H79O10P	BMP	DSNRWDQKZIEDDB-CLFAGFIQNA-N	CCCCCCCC\C=C/CCCCCCCC(=O)OCC(COP(O)(=O)OCC(O)CO)OC(=O)CCCCCCC\C=C/CCCCCCCC	310	TRUE	TRUE	TRUE	FALSE	FALSE	null	null	100	98.4	85.4	79.6	100	469.35	170602_TT1_UPLC_ariyasu_IR_12M_IR_3_Neg	773.53638:6777 774.53973:5230 775.54309:1840	280.237:24 281.24579:1836 282.24698:139 309.2897:24 481.33337:10 509.28561:24 772.02094:12 773.53082:649	5508	3802	5742	4606	5038	9062	4237	4464	4515	6791	6652	10551	6777	5	5017.35	6235.67	5001.56	7993.58	5.125
3532	8.165	771.517	BMP 36:3|BMP 18:1_18:2	[M-H]-		0.929	TRUE	8.35	771.518	C42H77O10P	BMP	FSVTVWTVWNNIQX-RQOIEFAZNA-N	CCCCCCCC\C=C/CCCCCCCC(=O)OCC(COP(O)(=O)OCC(O)CO)OC(=O)CCCCCCC\C=C/C\C=C/CCCCC	310	TRUE	TRUE	TRUE	FALSE	FALSE	null	null	100	98.8	90.7	89.8	100	622.52	170602_TT1_UPLC_ariyasu_IR_12M_4_Neg	771.5177:14655 772.52105:15258 773.52441:4829	123.85732:10 152.9922:48 278.32745:24 279.23431:1824 280.24133:184 281.2478:1700 282.25134:134 293.20404:12 400.17694:10 415.22949:24 477.29218:10 489.25357:36 507.263:12 509.28802:24 771.50891:1089	9794	6536	11845	12763	12820	19409	9103	9162	10412	14655	15187	18530	13471	7	9391.54	14997.7	10832.9	15729	7.4375
3514	7.949	769.506	BMP 36:4|BMP 18:2_18:2	[M-H]-	similar chromatogram in higher mz_5563; similar chromatogram in higher mz_5419	0.929	TRUE	7.93	769.503	C42H75O10P	BMP	AKWGRDPPGYFWIW-MAZCIEHSNA-N	CCCCC\C=C/C\C=C/CCCCCCCC(=O)OCC(COP(O)(=O)OCC(O)CO)OC(=O)CCCCCCC\C=C/C\C=C/CCCCC	310	TRUE	TRUE	TRUE	FALSE	FALSE	null	null	100	100	85.2	84.7	100	430.46	170602_TT1_UPLC_ariyasu_IR_8w_1_Neg	769.5047:9620 770.50805:10748 771.51141:3822	152.99306:12 247.16537:10 255.23073:60 278.32977:24 279.23196:2890 280.23663:310 317.20078:36 489.2431:24 507.25879:12 507.26828:36 703.72559:10 752.46509:24 766.99463:24 769.47644:265 769.51147:970	9620	5251	12372	12408	13177	16816	8080	9265	9922	13442	12892	13218	9489	0	9081.17	14133.5	10177.2	11866.6	0
3500	7.777	767.483	BMP 36:5|BMP 18:2_18:3	[M-H]-		0.429	TRUE	8.08	767.487	C42H73O10P	BMP	VTAJEODPKJDTAS-DYXXURTGNA-N	CCCCC\C=C/C\C=C/CCCCCCCC(=O)OCC(COP(O)(=O)OCC(O)CO)OC(=O)CCCCCCC\C=C/C\C=C/C\C=C/CC	310	TRUE	TRUE	TRUE	FALSE	FALSE	null	null	100	97	71.4	81.9	100	32.59	170602_TT1_UPLC_ariyasu_IR_8w_IR_2_Neg	767.48566:889 768.48901:632 769.49237:226	92.92508:10 239.12323:10 277.20212:24 277.21616:101 278.22183:24 279.23172:80 415.21774:10 644.15137:10 710.74902:12 743.14166:10 767.47534:48	852	449	1021	700	889	1124	731	771	819	971	593	812	507	0	773.896	904.312	823.078	637.479	0
3766	8.281	797.533	BMP 38:4|BMP 18:1_20:3	[M-H]-		0.429	TRUE	8.45	797.534	C44H79O10P	BMP	FGLCTGHXZAQEIH-ZYKQNZMBNA-N	CCCCCCCC\C=C/CCCCCCCC(=O)OCC(COP(O)(=O)OCC(O)CO)OC(=O)CCCCCCCCC\C=C/C\C=C/C\C=C/CC	310	TRUE	TRUE	TRUE	FALSE	FALSE	null	null	100	99.1	67.3	80.4	100	32.77	170602_TT1_UPLC_ariyasu_IR_12M_1_Neg	797.53021:1772 798.53356:6099 799.53692:2643	139.11566:10 241.01836:10 273.21045:12 273.21509:24 279.22125:24 279.23297:48 280.20709:12 281.24643:217 283.25531:24 305.24106:156 306.26193:24 307.27222:60 317.21909:48 710.42999:10 780.51929:24 797.52588:177	2413	1436	2519	1698	1850	2772	1772	2056	1749	3269	1822	2628	1413	3	2122.56	2106.33	2211.48	1954.29	3
3748	8.148	795.523	BMP 38:5|BMP 18:1_20:4	[M-H]-		0.357	TRUE	8.64	795.518	C44H77O10P	BMP	ODHQFFNXKQCMPG-HAGCXRLMNA-N	CCCCCCCC\C=C/CCCCCCCC(=O)OCC(COP(O)(=O)OCC(O)CO)OC(=O)CCCCCC\C=C/C\C=C/C\C=C/C\C=C/CC	310	TRUE	TRUE	TRUE	FALSE	FALSE	null	null	100	92.3	80.7	84.3	100	336.93	170602_TT1_UPLC_ariyasu_IR_8w_IR_3_Neg	795.5166:7656 796.51995:7069 797.52331:2422	152.98795:12 152.99142:24 253.21577:12 255.22746:24 259.24084:36 271.20065:10 279.233:36 281.24173:650 282.2547:114 293.21707:10 303.23123:380 304.23404:48 329.24664:24 509.2572:12 514.1272:10 531.26074:36 792.94849:24 795.4798:116 795.51941:530	2015	1462	2704	4736	4175	7656	2482	2900	2345	2984	6127	9819	6402	10	2060.23	5522.5	2677.64	7449.12	9.625
3732	7.94	793.5	BMP 38:6|BMP 18:2_20:4	[M-H]-		0.929	TRUE	8.17	793.503	C44H75O10P	BMP	IOSMTWQOMVSNAG-DMQHYRIXNA-N	CCCCC\C=C/C\C=C/CCCCCCCC(=O)OCC(COP(O)(=O)OCC(O)CO)OC(=O)CCCCCC\C=C/C\C=C/C\C=C/C\C=C/CC	310	TRUE	TRUE	TRUE	FALSE	FALSE	null	null	100	98.3	87.1	89.9	100	469.42	170602_TT1_UPLC_ariyasu_IR_12M_IR_1_Neg	793.50385:10083 794.5072:7907 795.51056:2929	152.99857:24 250.16354:10 259.24347:36 279.2334:1478 280.24039:76 281.24451:36 282.24567:24 287.37582:10 301.20416:24 303.23166:1040 304.24182:111 327.21808:12 329.23694:36 473.14517:12 489.25519:36 490.25839:12 507.2583:24 531.28418:24 790.896:24 793.50305:1005	3687	2358	3904	8058	7784	12090	3562	5130	3537	5893	10083	14925	9724	7	3316.25	9310.71	4530.77	11577.5	6.875
3711	7.766	791.484	BMP 38:7|BMP 16:1_22:6	[M-H]-		0.929	TRUE	8.13	791.487	C44H73O10P	BMP	BRJYLBKRWAAAEC-LSTLUVPYNA-N	CCCCCC\C=C/CCCCCCCC(=O)OCC(COP(O)(=O)OCC(O)CO)OC(=O)CC\C=C/C\C=C/C\C=C/C\C=C/C\C=C/C\C=C/CC	310	TRUE	TRUE	TRUE	FALSE	FALSE	null	null	100	96.2	63.8	80.5	100	156.55	170602_TT1_UPLC_ariyasu_IR_12M_IR_3_Neg	791.48944:3329 792.49279:4482 793.49615:1774	118.94291:3 146.96272:4 152.99524:8 176.02029:3 229.1908:8 239.1185:3 253.21185:216 254.21559:20 257.22067:8 257.22742:20 261.21335:4 277.21805:26 279.22189:29 279.22891:107 280.23355:16 283.23706:42 284.24179:8 301.19708:4 301.21658:101 302.22095:20 303.23187:12 327.23102:169 328.22443:8 328.24222:16 481.23917:4 789.88245:8 791.48468:243	2768	1948	2888	2094	2474	3661	3013	3413	2908	3622	2896	4315	3329	5	2534.35	2742.71	3239.08	3513.21	5.0625
4009	8.422	823.546	BMP 40:5|BMP 18:1_22:4	[M-H]-		0.286	TRUE	8.4	823.549	C46H81O10P	BMP	LKKSDDHQPCIQOD-DCMOKHIZNA-N	CCCCCCCC\C=C/CCCCCCCC(=O)OCC(COP(O)(=O)OCC(O)CO)OC(=O)CCCCCCCC\C=C/C\C=C/C\C=C/C\C=C/CC	310	TRUE	TRUE	TRUE	FALSE	FALSE	null	null	100	100	85.3	77.8	100	110.07	170602_TT1_UPLC_ariyasu_IR_12M_IR_3_Neg	823.55029:3441 824.55364:2290 825.557:824	279.23004:12 281.2435:367 282.25647:36 284.25711:24 327.21204:12 331.26868:316 332.26309:48 334.24356:12 480.3056:10 820.85907:12 823.54724:471	2746	1842	2933	2477	2448	4310	2222	2864	1798	3604	3165	5530	3441	4	2506.9	3078.54	2622.27	4045.48	4.5
3987	8.17	821.532	BMP 40:6|BMP 18:1_22:5	[M-H]-		0.5	TRUE	8.39	821.534	C46H79O10P	BMP	JAMPNNNOPHDTDM-LKVUMQLBNA-N	CCCCCCCC\C=C/CCCCCCCC(=O)OCC(COP(O)(=O)OCC(O)CO)OC(=O)CCCCC\C=C/C\C=C/C\C=C/C\C=C/C\C=C/CC	310	TRUE	TRUE	TRUE	FALSE	FALSE	null	null	100	98.5	63.1	89.9	100	203.26	170602_TT1_UPLC_ariyasu_IR_12M_IR_3_Neg	821.53314:9528 822.53649:7287 823.53985:2520	115.55441:10 152.98695:24 152.99911:36 205.12105:10 254.95299:10 279.22263:65 279.23434:266 280.22723:24 281.24545:487 282.25372:36 303.23514:24 307.24902:24 307.27118:48 327.24203:24 329.24313:412 331.26822:359 332.26773:48 468.24149:10 497.00146:10 509.26599:12 539.27362:24 557.29486:24 819.79669:24 821.53357:497 821.60596:24	4891	3296	5167	6286	6533	10414	4976	5997	4316	6562	10023	14264	9528	4	4451.38	7744.17	5462.86	11271.5	4.5
3961	8.111	819.519	BMP 40:7|BMP 18:1_22:6	[M-H]-		0.929	TRUE	8.27	819.518	C46H77O10P	BMP	FZJRPYWBMGYDIA-HILQMKNTNA-N	CCCCCCCC\C=C/CCCCCCCC(=O)OCC(COP(O)(=O)OCC(O)CO)OC(=O)CC\C=C/C\C=C/C\C=C/C\C=C/C\C=C/C\C=C/CC	310	TRUE	TRUE	TRUE	FALSE	FALSE	null	null	100	99	81.4	88.4	100	998.95	170602_TT1_UPLC_ariyasu_IR_8w_3_Neg	819.51788:35830 820.52123:41037 821.52459:14067	121.09953:24 152.99474:133 177.17055:24 191.17857:36 213.15909:10 229.17131:12 229.18617:60 249.1788:12 275.33987:10 279.23804:48 280.32965:24 281.24918:3276 282.25037:264 283.23682:369 284.23917:36 284.53027:24 285.25989:24 327.2334:1413 328.23193:207 329.24722:48 406.28592:10 435.23111:12 463.22186:74 480.29782:24 491.28198:36 499.91458:10 509.29675:60 537.26697:36 555.26483:24 627.49738:12 759…	38499	24338	35830	22059	27038	39496	30376	34146	25482	41002	34160	55064	37361	2	32889	29531.3	32751.5	42195.2	1.5
3942	7.899	817.503	BMP 40:8|BMP 18:2_22:6	[M-H]-	adduct linked to 4739_[M+CH3COONa-H]-; found in higher mz's MsMs_4739	0.929	TRUE	8.12	817.503	C46H75O10P	BMP	GMXYXYLCBAOPHA-LNYCXSEGNA-N	CCCCC\C=C/C\C=C/CCCCCCCC(=O)OCC(COP(O)(=O)OCC(O)CO)OC(=O)CC\C=C/C\C=C/C\C=C/C\C=C/C\C=C/C\C=C/CC	310	TRUE	TRUE	TRUE	FALSE	FALSE	null	null	100	98.5	85.6	88.8	100	1050.61	170602_TT1_UPLC_ariyasu_IR_12M_3_Neg	817.50293:50510 818.50628:41307 819.50964:11833	83.04417:10 135.11223:24 150.97852:24 152.99768:143 167.12071:10 177.16061:48 187.15144:24 191.17987:48 217.11894:12 227.18411:12 229.19179:226 249.18019:36 271.15616:12 279.23477:5769 280.23471:656 281.35886:24 283.24295:1003 284.24295:230 301.22269:24 305.2478:24 317.67355:10 327.2298:3842 328.23593:482 329.24869:24 433.23807:24 463.23245:12 481.241:36 489.25119:48 501.54916:10 507.27005:128 50…	58093	35855	70330	40963	53102	75156	57772	69873	50510	73624	59829	86653	54798	1	54759.3	56406.8	62944.8	67093.3	1.375
3923	7.707	815.487	BMP 40:9|BMP 18:3_22:6	[M-H]-		0.929	TRUE	7.98	815.487	C46H73O10P	BMP	CXLZYQKWZLBZEB-YVAAUFMTNA-N	CC\C=C/C\C=C/C\C=C/CCCCCCCC(=O)OCC(COP(O)(=O)OCC(O)CO)OC(=O)CC\C=C/C\C=C/C\C=C/C\C=C/C\C=C/C\C=C/CC	310	TRUE	TRUE	TRUE	FALSE	FALSE	null	null	100	97.9	58.8	75.5	100	47.89	170602_TT1_UPLC_ariyasu_IR_8w_IR_3_Neg	815.48645:2859 816.4898:2482 817.49316:705	121.10281:10 221.18954:10 271.21204:10 277.21494:114 283.22919:12 283.23865:36 301.20355:12 301.22061:48 303.21884:24 303.22861:36 313.18478:10 327.2225:60 327.25549:24 367.2099:10 436.26974:12 447.29315:12 452.27872:10 465.30991:24 487.23846:24 531.29926:12 686.60419:10 728.87939:10 770.43738:10 812.80328:10 815.48627:235	2788	1946	3098	1668	2305	2859	2560	3248	2319	2720	2161	3143	2157	2	2610.65	2277.29	2711.83	2487.29	2.0625
4173	7.88	841.504	BMP 42:10|BMP 20:4_22:6	[M-H]-		0.929	TRUE	8.17	841.503	C48H75O10P	BMP	NKKUHWUBWLYVOR-GGLIIMCGNA-N	CC\C=C/C\C=C/C\C=C/C\C=C/CCCCCCC(=O)OCC(COP(O)(=O)OCC(O)CO)OC(=O)CC\C=C/C\C=C/C\C=C/C\C=C/C\C=C/C\C=C/CC	310	TRUE	TRUE	TRUE	FALSE	FALSE	null	null	100	97.4	78.2	92.5	100	679.11	170602_TT1_UPLC_ariyasu_IR_12M_1_Neg	841.5022:11552 842.50555:10974 843.50891:4019	147.12373:10 152.98936:24 229.19235:48 250.18541:10 259.24088:36 271.15912:10 279.23544:60 283.23657:159 283.25546:60 284.24603:48 301.22098:24 303.22653:709 304.23181:127 326.17026:12 327.23062:474 328.23419:48 419.24747:12 507.27765:10 513.25043:36 531.25879:12 531.26849:24 537.26007:36 555.26447:36 841.5:760	10566	6800	9981	14160	15467	25075	11552	18278	8336	13816	24737	42345	25383	12	9116.12	18233.8	12995.5	30821.8	12.0625
4159	7.675	839.487	BMP 42:11|BMP 20:5_22:6	[M-H]-		0.929	TRUE	8.02	839.487	C48H73O10P	BMP	YDODBXWAZBDOGC-UYABLQOYNA-N	CC\C=C/C\C=C/C\C=C/C\C=C/C\C=C/CCCC(=O)OCC(COP(O)(=O)OCC(O)CO)OC(=O)CC\C=C/C\C=C/C\C=C/C\C=C/C\C=C/C\C=C/CC	310	TRUE	TRUE	TRUE	FALSE	FALSE	null	null	100	96.3	83	82	100	287.31	170602_TT1_UPLC_ariyasu_IR_12M_1_Neg	839.4884:6131 840.49175:6007 841.49511:1915	153.00156:24 197.14087:10 203.17485:24 219.05533:10 245.41789:10 257.21121:24 257.21796:48 279.22379:10 283.24136:103 284.24136:24 301.21619:461 302.2157:60 312.09094:10 327.23578:380 328.23172:36 466.31082:12 511.23987:12 511.27161:12 529.24872:24 753.39154:12 781.6377:10 822.5144:24 839.43738:24 839.46582:255 839.49023:443	6981	4274	6675	2986	3920	5189	6131	7922	5710	7257	4906	8020	5762	1	5976.85	4031.71	6754.86	6229.12	0.6875
4209	8.19	845.534	BMP 42:8|BMP 20:2_22:6	[M-H]-	ion correlated with 3996	0.929	TRUE	8.22	845.534	C48H79O10P	BMP	VQPCWRHABHPMPD-DZXNONRJNA-N	CCCCC\C=C/C\C=C/CCCCCCCCCC(=O)OCC(COP(O)(=O)OCC(O)CO)OC(=O)CC\C=C/C\C=C/C\C=C/C\C=C/C\C=C/C\C=C/CC	310	TRUE	TRUE	TRUE	FALSE	FALSE	null	null	100	100	62.9	79.3	100	171.82	170602_TT1_UPLC_ariyasu_IR_8w_IR_1_Neg	845.53308:3060 846.53643:2462 847.53979:1173	123.11313:10 283.23969:36 303.22726:101 304.23499:48 307.25589:101 308.27026:48 312.01968:10 327.22623:60 327.23639:124 329.24768:24 331.26001:100 332.26974:36 537.25073:24 845.46985:12 845.53107:244	2631	1638	2287	3060	2934	4894	2043	2950	1653	2911	4286	6674	3980	3	2185.48	3629.27	2389.23	4980.04	3.25
4189	8.006	843.522	BMP 42:9|BMP 20:3_22:6	[M-H]-		0.929	TRUE	8.04	843.518	C48H77O10P	BMP	IUAHNRBNAVSHBB-PVFFKTCKNA-N	CC\C=C/C\C=C/C\C=C/CCCCCCCCCC(=O)OCC(COP(O)(=O)OCC(O)CO)OC(=O)CC\C=C/C\C=C/C\C=C/C\C=C/C\C=C/C\C=C/CC	310	TRUE	TRUE	TRUE	FALSE	FALSE	null	null	100	100	82.1	83.6	100	387.51	170602_TT1_UPLC_ariyasu_IR_8w_3_Neg	843.51642:7472 844.51977:7556 845.52313:2567	138.03397:10 152.99846:36 189.1545:10 224.46249:10 283.24908:106 284.25146:36 302.21637:12 305.22971:36 305.24686:694 306.26041:146 327.19843:12 327.23648:374 328.22992:36 533.27722:24 765.56476:12 840.77332:12 843.52246:505	6954	4417	7472	4858	5626	7916	5123	6796	4475	7169	7493	11038	7664	0	6281.17	6133.23	5890.73	8732.04	0
4445	8.124	869.534	BMP 44:10|BMP 22:4_22:6	[M-H]-		0.429	TRUE	8.29	869.534	C50H79O10P	BMP	NMXDCYBWFBLANN-GCLSJWDWNA-N	CC\C=C/C\C=C/C\C=C/C\C=C/CCCCCCCCC(=O)OCC(COP(O)(=O)OCC(O)CO)OC(=O)CC\C=C/C\C=C/C\C=C/C\C=C/C\C=C/C\C=C/CC	310	TRUE	TRUE	TRUE	FALSE	FALSE	null	null	100	99.3	73.2	82.1	100	607.23	170602_TT1_UPLC_ariyasu_IR_12M_IR_2_Neg	869.53387:17572 870.53722:16196 871.54058:6285	152.9791:12 152.99124:48 161.13768:12 177.16855:24 229.18578:24 229.1964:36 283.24081:251 284.24316:24 285.25443:24 287.27515:36 327.23242:658 328.23093:94 329.23859:146 331.26367:1357 332.25549:66 332.27341:162 375.22699:10 417.23135:12 463.23816:36 467.24612:24 531.26654:12 538.28333:24 541.28314:24 551.25153:10 555.25244:24 559.30103:24 796.5321:12 866.69958:36 867.67493:24 869.53625:1711	3158	2305	3261	5992	6503	12038	3751	5636	2610	4660	10990	17572	11208	1	2908.25	8177.79	4164.25	13256.8	1.375
4413	7.843	865.504	BMP 44:12|BMP 22:6_22:6	[M-H]-	adduct linked to 4622_[M+Na-2H]-; found in higher mz's MsMs_5161; found in higher mz's MsMs_4961; found in higher mz's MsMs_4622	0.929	TRUE	7.92	865.503	C50H75O10P	BMP	XACKZSRNTPEYBU-GZSOIYOPNA-N	CC\C=C/C\C=C/C\C=C/C\C=C/C\C=C/C\C=C/CCC(=O)OCC(COP(O)(=O)OCC(O)CO)OC(=O)CC\C=C/C\C=C/C\C=C/C\C=C/C\C=C/C\C=C/CC	310	TRUE	TRUE	TRUE	FALSE	FALSE	null	null	100	99.9	78.6	83.4	100	6554.89	170602_TT1_UPLC_ariyasu_IR_12M_IR_3_Neg	865.50378:234638 866.50713:216418 867.51049:64862	78.95688:24 93.07007:36 95.08334:24 97.93865:10 107.08459:72 109.10256:60 115.10231:24 117.06805:24 119.08566:36 121.09116:12 121.10043:60 123.11497:36 131.08208:24 133.09831:142 135.11362:48 135.11852:60 137.13257:60 143.08611:48 147.10612:12 147.11804:48 149.13016:48 150.13618:12 151.14732:36 152.99223:426 153.99202:24 161.13161:48 163.06854:70 163.151:130 165.15953:36 170.99628:24 171.00729:60…	257031	134205	187348	126346	154096	212841	228368	303643	142412	216589	198105	418636	234638	4	192861	164428	222753	283793	4
1188	5.23	372.305	CAR 14:0	[M]+		0.929	TRUE	5.37	372.311	C21H42NO4	CAR	PSHXNVGSVNEJBD-UHFFFAOYNA-O	CCCCCCCCCCCCCC(=O)OC(CC(O)=O)C[N+](C)(C)C	310	TRUE	TRUE	TRUE	FALSE	FALSE	null	null	100	99.4	45.7	76.7	100	12.55	170602_TT1_UPLC_ariyasu_IR_8w_IR_3_Pos	372.31226:7392 373.31561:4126 374.31897:1258	83.04279:5 85.03022:99 87.04508:5 98.98223:18 121.11003:5 135.05811:6 163.05354:6 208.04657:5 238.88742:5 250.95844:12 300.19131:5 372.29727:6 372.30542:18	7577	3864	6294	4113	6495	7392	4921	8275	4385	5688	4971	7302	7326	671	5911.62	6000.06	5817.22	6533.02	671
1177	4.755	370.292	CAR 14:1	[M]+		0.714	TRUE	4.67	370.295	C21H40NO4	CAR	ABVVZYXTZLEOHP-CMDGGOBGNA-O	CCCC\C=C\CCCCCCCC(=O)OC(CC(O)=O)C[N+](C)(C)C	310	TRUE	TRUE	TRUE	FALSE	FALSE	null	null	100	99.8	30.2	70.7	100	6.92	170602_TT1_UPLC_ariyasu_IR_12M_3_Pos	370.29507:549 371.29842:5998 372.30178:1646	85.0247:12 85.02858:60 97.06734:10 119.01534:10 252.17467:10 267.00226:24 307.1442:10 370.28909:12	1010	349	711	405	852	529	593	1274	549	894	294	758	818	26	690.167	595.292	827.516	623.458	26.5
1163	4.055	368.276	CAR 14:2	[M]+		0.214	TRUE	4.4	368.28	C21H38NO4	CAR	PVWHKAOMCLSWPF-BNFZFUHLNA-O	CCCC\C=C\C=C\CCCCCC(=O)OC(CC(O)=O)C[N+](C)(C)C	310	TRUE	TRUE	TRUE	FALSE	FALSE	null	null	100	96.2	12	74.3	100	11.09	170602_TT1_UPLC_ariyasu_IR_8w_1_Pos	368.27798:1435 369.28133:977 370.28469:220	81.0723:10 85.02479:12 85.02996:36 92.0599:10 101.06738:10 109.10712:10 134.95493:10 144.93167:10 145.01277:10 149.03157:10 152.06874:10 156.99826:10 158.91708:10 164.92902:10 182.07663:10 220.9946:10 233.03221:10 252.91081:10 262.0387:10 306.22787:10 306.96255:10 309.21378:10 350.0072:10 368.28592:10	1435	604	1668	263	225	270	679	1230	504	840	174	163	144	96	1235.69	252.417	813.406	160.438	96.0625
1218	4.31	382.293	CAR 15:2	[M]+		0.429	TRUE	4.49	382.295	C22H40NO4	CAR	SCSVGHFHIYGVCB-AVQMFFATNA-O	CC\C=C\C\C=C\CCCCCCCC(=O)OC(CC(O)=O)C[N+](C)(C)C	310	TRUE	TRUE	TRUE	FALSE	FALSE	null	null	100	98.9	54.7	78.2	100	19.81	170602_TT1_UPLC_ariyasu_IR_12M_4_Pos	382.29288:1799 383.29623:1708 384.29959:333	83.08633:3 85.02769:56 97.101:6 107.08546:3 123.11354:9 139.10799:6 151.11566:3 320.88373:3 382.30066:15	1150	295	1452	306	260	345	722	4395	714	1799	352	173	219	17	965.708	303.688	1907.19	248.021	16.875
1301	5.98	400.342	CAR 16:0	[M]+		0.929	TRUE	6.04	400.342	C23H46NO4	CAR	XOMRRQXKHMYMOC-UHFFFAOYNA-O	CCCCCCCCCCCCCCCC(=O)OC(CC(O)=O)C[N+](C)(C)C	310	TRUE	TRUE	TRUE	FALSE	FALSE	null	null	100	99.9	71.4	80.1	100	278.99	170602_TT1_UPLC_ariyasu_IR_12M_1_Pos	400.34225:18469 401.3456:9943 402.34896:2263	83.04899:12 85.02743:576 123.11313:12 144.10179:24 166.96635:10 239.24031:12 341.28876:12 400.33557:176	38174	13512	32089	20460	35834	36488	18469	37072	18296	25556	13164	35859	36523	185	27925.1	30927.2	24848.3	28515.2	184.562
1295	5.447	398.329	CAR 16:1	[M]+		0.929	TRUE	5.58	398.326	C23H44NO4	CAR	NRCCZFJHTDUMBS-SEYXRHQNNA-O	CCCCCCCC\C=C/CCCCCC(=O)OC(CC(O)=O)C[N+](C)(C)C	310	TRUE	TRUE	TRUE	FALSE	FALSE	null	null	100	99.5	69.5	83.1	100	52.74	170602_TT1_UPLC_ariyasu_IR_8w_2_Pos	398.32318:1527 399.32653:542 400.32989:103	85.03012:60 286.84875:10 398.31146:24	4713	1527	3709	1280	3419	3051	2570	4210	2290	3001	837	3977	5076	28	3316.19	2583.25	3017.73	3296.77	27.8125
1288	4.987	396.312	CAR 16:2	[M]+		0.714	TRUE	5.23	396.311	C23H42NO4	CAR	DPIJSJWXUXNTJD-OFXORYEXNA-O	CCCCCCCC\C=C/C\C=C\CCC(=O)OC(CC(O)=O)C[N+](C)(C)C	310	TRUE	TRUE	TRUE	FALSE	FALSE	null	null	100	98	66	76.5	100	13.4	170602_TT1_UPLC_ariyasu_IR_12M_IR_2_Pos	396.30841:597 397.31176:243 398.31512:58	85.02879:51 89.06616:2 109.09997:5 144.95052:5 396.30899:12	1902	422	1295	414	1102	576	852	1688	799	1267	407	597	650	19	1206.58	697.458	1151.45	551.333	18.5625
1406	6.625	428.373	CAR 18:0	[M]+	similar chromatogram in higher mz_1535	0.929	TRUE	6.68	428.373	C25H50NO4	CAR	FNPHNLNTJNMAEE-UHFFFAOYNA-O	CCCCCCCCCCCCCCCCCC(=O)OC(CC(O)=O)C[N+](C)(C)C	310	TRUE	TRUE	TRUE	FALSE	FALSE	null	null	100	99.9	71.7	84.9	100	153.67	170602_TT1_UPLC_ariyasu_IR_12M_IR_3_Pos	428.37225:7140 429.3756:6014 430.37896:1415	85.02781:730 133.0988:10 144.10419:36 260.23294:10 353.30124:10 369.30408:48 383.30878:24 428.37241:356	24230	7252	18542	9829	11683	12099	10902	20343	9392	16653	5385	9862	7140	299	16674.3	11203.9	14322.4	7462.48	298.688
1400	6.12	426.356	CAR 18:1	[M]+		0.929	TRUE	6.17	426.358	C25H48NO4	CAR	HOAMADDCQBUDDY-KHPPLWFENA-O	CCCCCC\C=C/CCCCCCCCCC(=O)OC(CC(O)=O)C[N+](C)(C)C	310	TRUE	TRUE	TRUE	FALSE	FALSE	null	null	100	99.9	64.2	80.3	100	216.01	170602_TT1_UPLC_ariyasu_IR_8w_IR_2_Pos	426.35791:17721 427.36126:13459 428.36462:2171	71.08897:12 85.02626:854 86.91412:10 129.07872:36 144.10376:36 149.13647:24 241.1416:12 247.23306:24 322.94269:12 367.28055:36 425.02609:12 426.36661:260	25825	8086	20573	9342	17721	15326	13711	20594	13762	18488	5805	19300	23301	14	18161.4	14129.9	16638.9	16135.5	13.625
1385	5.684	424.339	CAR 18:2	[M]+	similar chromatogram in higher mz_1475	0.929	TRUE	5.65	424.342	C25H46NO4	CAR	HQMPRWWWVKTZAS-HULFFUFUNA-O	CCCCC\C=C\C=C\CCCCCCCCC(=O)OC(CC(O)=O)C[N+](C)(C)C	310	TRUE	TRUE	TRUE	FALSE	FALSE	null	null	100	99.9	72.7	84.9	100	99.98	170602_TT1_UPLC_ariyasu_IR_8w_IR_2_Pos	424.34167:11512 425.34502:6519 426.34838:1106	81.06878:36 83.08374:36 85.02636:692 87.04118:10 95.08305:24 95.08578:36 109.09872:24 137.14046:12 144.10225:60 175.14622:12 245.22299:12 365.27219:10 424.34125:338	19716	5955	16311	5343	11512	9616	9948	13603	10140	14126	4335	9168	9338	16	13994	8823.77	11954	7613.62	16
1517	7.194	456.405	CAR 20:0	[M]+		0.929	TRUE	7.19	456.405	C27H54NO4	CAR	SVJLJQBGUITFLI-UHFFFAOYNA-O	CCCCCCCCCCCCCCCCCCCC(=O)OC(CC(O)=O)C[N+](C)(C)C	310	TRUE	TRUE	TRUE	FALSE	FALSE	null	null	100	100	60.5	85.3	100	53.97	170602_TT1_UPLC_ariyasu_IR_8w_1_Pos	456.40515:5370 457.4085:3845 458.41186:1041	85.02741:186 144.09503:12 355.21411:10 397.32852:48 456.41138:95	5370	1729	3292	2126	2322	2091	2141	4343	1771	2730	1052	1166	725	10	3464.04	2179.94	2746.23	980.958	9.75
1516	6.711	454.387	CAR 20:1	[M]+		0.929	TRUE	6.84	454.389	C27H52NO4	CAR	PVOQPLSKYNZHOT-OUKQBFOZNA-O	CCCCCCCC\C=C\CCCCCCCCCC(=O)OC(CC(O)=O)C[N+](C)(C)C	310	TRUE	TRUE	TRUE	FALSE	FALSE	null	null	100	99.5	74.2	86.9	100	40.45	170602_TT1_UPLC_ariyasu_IR_8w_1_Pos	454.38678:2733 455.39013:1918 456.39349:484	81.0723:6 85.02349:18 85.02737:57 121.10345:5 178.12015:5 208.92719:5 407.00018:5 454.38983:51	2733	822	2410	1087	2068	1611	1529	2452	1275	1857	592	1504	1938	10	1988.35	1588.6	1778.39	1344.92	10.5
1505	6.304	452.373	CAR 20:2	[M]+		0.714	TRUE	6.35	452.373	C27H50NO4	CAR	OLZWDVKTOGTVLC-UTJQPWESNA-O	CCCCC\C=C/C\C=C/CCCCCCCCCC(=O)OC(CC(O)=O)C[N+](C)(C)C	310	TRUE	TRUE	TRUE	FALSE	FALSE	null	null	100	99.9	51.2	87.5	100	12.26	170602_TT1_UPLC_ariyasu_IR_12M_2_Pos	452.37134:1102 453.37469:858 454.37805:201	83.08826:12 85.02446:24 110.07036:10 128.94881:12 133.09918:10 149.02415:36 282.9108:10 371.13373:10 452.34439:12 452.37424:36	1332	329	1134	606	1425	1050	550	1102	482	812	575	1196	1351	25	931.667	1026.9	736.703	1040.69	25.3125
1497	5.937	450.354	CAR 20:3	[M]+	adduct linked to 1560_[M+Na]+	0.5	TRUE	6.08	450.358	C27H48NO4	CAR	DBCKADUSYJAPII-LJURNQLPNA-O	CCCCCCCC\C=C/C\C=C/C\C=C/CCCC(=O)OC(CC(O)=O)C[N+](C)(C)C	310	TRUE	TRUE	TRUE	FALSE	FALSE	null	null	100	99.4	32.8	87.9	100	5.89	170602_TT1_UPLC_ariyasu_IR_12M_2_Pos	450.35446:1804 451.35781:1287 452.36117:420	81.06702:12 85.02325:12 98.97884:12 107.09345:10 128.95531:24 447.5704:10 450.34744:12	2614	850	2068	606	1084	905	1076	1804	1376	1944	493	842	704	94	1843.62	864.938	1549.86	679.812	93.9375
1475	5.673	448.341	CAR 20:4	[M]+	adduct linked to 1711_[M+2ACN+H]+	0.929	TRUE	5.67	448.342	C27H46NO4	CAR	RBFQHRALHSUPIA-WFYBHXQRNA-O	CCCCC\C=C\C\C=C\C\C=C\C\C=C\CCCC(=O)OC(CC(O)=O)C[N+](C)(C)C	310	TRUE	TRUE	TRUE	FALSE	FALSE	null	null	100	100	63	87.9	100	104.79	170602_TT1_UPLC_ariyasu_IR_8w_IR_3_Pos	448.34027:5725 449.34362:5760 450.34698:3502	79.05095:12 79.05594:24 81.07115:12 85.02749:161 85.10255:10 91.07041:12 93.08071:12 95.08559:36 98.98067:12 105.06909:24 121.10365:36 137.09912:10 144.10533:36 157.01614:12 177.12369:24 310.97385:10 448.3479:162	17421	6856	14155	3998	6562	5725	8690	15533	9417	13781	3227	4616	3007	177	12811	5428.46	11855.5	3616.81	176.75
1469	5.273	446.325	CAR 20:5	[M]+		0.786	TRUE	5.34	446.326	C27H44NO4	CAR	USUPQTJPNBGUSJ-WMPRHZDHNA-O	CC\C=C/C\C=C/C\C=C/C\C=C/C\C=C/CCCC(=O)OC(CC(O)=O)C[N+](C)(C)C	310	TRUE	TRUE	TRUE	FALSE	FALSE	null	null	100	99.8	46	87.9	100	24.46	170602_TT1_UPLC_ariyasu_IR_12M_4_Pos	446.32629:1503 447.32964:1697 448.333:431	73.04388:18 77.03548:6 81.07134:12 85.02898:38 88.07458:5 93.07146:12 96.08733:5 98.98509:18 117.06448:6 121.09776:5 133.09377:6 149.02191:12 157.09917:5 201.16418:5 207.04401:12 221.08737:5 259.22623:5 303.93271:5 342.01376:6 343.01364:12 427.87534:5 446.32187:59	2191	965	1388	437	903	778	1187	1737	1245	1503	476	904	805	1	1514.79	706.229	1418.16	728.125	1.0625
1589	7.699	484.436	CAR 22:0	[M]+		0.786	TRUE	7.92	484.436	C29H58NO4	CAR	IUMXSSOVGPXXJL-UHFFFAOYNA-O	CCCCCCCCCCCCCCCCCCCCCC(=O)OC(CC(O)=O)C[N+](C)(C)C	310	TRUE	TRUE	TRUE	FALSE	FALSE	null	null	100	98.5	81.7	87.9	100	57.41	170602_TT1_UPLC_ariyasu_IR_8w_1_Pos	484.43604:2051 485.43939:1613 486.44275:425	85.02736:144 114.08762:10 425.35455:12 484.43289:144	2051	611	1456	801	877	1015	590	1558	744	1065	478	523	326	28	1372.58	897.917	989.375	442.521	28.4375
1564	5.824	474.354	CAR 22:5	[M]+	similar chromatogram in higher mz_2149	0.714	TRUE	5.87	474.358	C29H48NO4	CAR	MJPIXACTUMSGGI-GUTOPQIJNA-O	CC\C=C\C\C=C\C\C=C\C\C=C\C\C=C\CCCCCC(=O)OC(CC(O)=O)C[N+](C)(C)C	310	TRUE	TRUE	TRUE	FALSE	FALSE	null	null	89.6	99.9	27.4	11	100	21.76	170602_TT1_UPLC_ariyasu_IR_12M_1_Pos	474.35428:724 475.35763:514 476.36099:710	81.06959:12 85.02329:12 128.06454:10	1918	524	1064	236	694	475	724	1355	591	835	310	747	678	8	1168.83	468.25	876.156	578.396	8
1559	5.619	472.337	CAR 22:6	[M]+	similar chromatogram in higher mz_1909	0.929	TRUE	5.65	472.342	C29H46NO4	CAR	WLLMYDQRCSWAST-BUHCESQUNA-O	CC\C=C\C\C=C\C\C=C\C\C=C\C\C=C\C\C=C\CCC(=O)OC(CC(O)=O)C[N+](C)(C)C	310	TRUE	TRUE	TRUE	FALSE	FALSE	null	null	100	100	54.2	88	100	50.96	170602_TT1_UPLC_ariyasu_IR_12M_4_Pos	472.3418:5090 473.34515:3853 474.34851:745	73.06293:5 79.04849:6 79.05473:86 81.07372:33 85.02882:112 91.04635:6 91.0517:48 93.06721:30 95.08427:12 96.80237:5 105.06482:18 117.06425:6 119.08614:30 121.09907:12 129.0723:18 133.09999:24 135.12317:6 142.076:12 144.09192:18 145.0976:18 147.11433:24 157.09886:18 161.12923:6 173.09987:6 472.3175:6 472.33884:140	5403	2976	4042	1346	1681	1589	3391	6394	4112	5090	570	1242	602	13	4140.31	1538.48	4746.62	804.25	13
1671	8.154	512.466	CAR 24:0	[M]+		0.929	TRUE	8.22	512.467	C31H62NO4	CAR	YDUFZFUYBBPVLJ-UHFFFAOYNA-O	CCCCCCCCCCCCCCCCCCCCCCCC(=O)OC(CC(O)=O)C[N+](C)(C)C	310	TRUE	TRUE	TRUE	FALSE	FALSE	null	null	100	99.8	76.5	87.7	100	36.22	170602_TT1_UPLC_ariyasu_IR_8w_1_Pos	512.466:5273 513.46935:4175 514.47271:1196	85.02895:134 357.2439:10 453.38687:24 510.83038:12 512.45868:252	5273	1534	3847	1473	1415	1529	1642	2839	1591	2378	835	1028	591	54	3551.31	1472.31	2112.52	817.792	54.0625
1664	7.724	510.453	CAR 24:1	[M]+		0.357	TRUE	7.81	510.452	C31H60NO4	CAR	YOSHSFXLFYPEIS-WUKNDPDINA-O	CCCCCCCCCCCC\C=C\CCCCCCCCCC(=O)OC(CC(O)=O)C[N+](C)(C)C	310	TRUE	TRUE	TRUE	FALSE	FALSE	null	null	100	99.8	74.8	87.6	100	57.63	170602_TT1_UPLC_ariyasu_IR_12M_4_Pos	510.44653:654 511.44988:575 512.45324:143	85.02242:24 451.38425:10 510.42142:12 510.4563:36	1222	302	999	268	325	343	565	1093	457	654	242	261	181	44	841.021	311.958	692.078	228.083	43.8125
2145	14.699	642.615	CE 16:0	[M+NH4]+	ion correlated with 1173; adduct linked to 2166_[M+Na]+; similar chromatogram in higher mz_4889	0.929	TRUE	14.76	642.618	C43H76O2	CE	BBJQPKLGPMQWBU-UHFFFAOYNA-N	CCCCCCCCCCCCCCCC(=O)OC1CCC2(C)C3CCC4(C)C(CCC4C3CC=C2C1)C(C)CCCC(C)C	310	TRUE	TRUE	TRUE	FALSE	FALSE	null	null	98.7	99.9	45.5	69.9	100	379.19	170602_TT1_UPLC_ariyasu_IR_8w_IR_1_Pos	642.61804:11103 643.62139:10743 644.62475:2445	71.08197:24 81.065:24 83.08119:12 95.08169:36 105.06931:24 109.1002:24 119.08327:12 121.09927:36 123.11195:12 133.1002:48 135.11687:132 141.16612:10 147.11287:259 149.13152:94 159.11235:12 161.13661:265 165.15862:12 175.14253:60 175.14996:159 179.18245:48 187.15082:36 189.1642:96 201.15617:12 201.1701:24 205.18446:12 215.17253:12 215.18076:48 219.20097:12 219.20927:24 226.98077:12 231.22018:24 23…	6653	4151	10648	11103	8069	9491	6601	7397	7433	12850	14374	23070	14848	42	7150.79	9554.52	8570.33	17430.6	42.3125
2137	14.331	640.6	CE 16:1	[M+NH4]+	adduct linked to 2159_[M+Na]+	0.929	TRUE	14.53	640.603	C43H74O2	CE	HODJWNWCVNUPAQ-SEYXRHQNNA-N	CCCCCC\C=C/CCCCCCCC(=O)OC1CCC2(C)C3CCC4(C)C(CCC4C3CC=C2C1)C(C)CCCC(C)C	310	TRUE	TRUE	TRUE	FALSE	FALSE	null	null	98.2	98.8	40.8	70	100	690.09	170602_TT1_UPLC_ariyasu_IR_8w_IR_1_Pos	640.60333:9941 641.60668:11196 642.61004:2288	81.07138:24 91.05326:12 93.0742:12 105.06795:24 109.10027:60 119.08183:12 121.10091:36 133.09706:24 133.1084:12 135.11859:110 137.13072:36 139.15109:12 147.11469:163 148.12401:12 149.13164:60 159.12486:12 161.13318:154 163.14691:36 173.13721:12 175.14267:24 175.14824:101 177.16527:12 187.14711:36 189.16434:68 191.17686:24 203.17947:24 203.19948:12 215.17886:72 217.20293:12 219.21359:36 229.18497:…	9947	11957	17066	9941	8594	9552	13745	15083	17456	21255	14466	34654	22404	116	12990.1	9362.23	16884.6	23841.3	116.25
2194	14.521	654.615	CE 17:1	[M+NH4]+	adduct linked to 2222_[M+Na]+	0.857	TRUE	14.57	654.618	C44H76O2	CE	RLMIGWIAENJHMP-YPKPFQOONA-N	CCCCCCC\C=C/CCCCCCCC(=O)OC1CCC2(C)C3CCC4(C)C(CCC4C3CC=C2C1)C(C)CCCC(C)C	310	TRUE	TRUE	TRUE	FALSE	FALSE	null	null	99.6	100	55.8	69.6	100	28.59	170602_TT1_UPLC_ariyasu_IR_12M_IR_1_Pos	654.6189:1293 655.62225:1136 656.62561:110	97.10385:10 121.10249:24 135.12354:12 241.19231:10 268.96115:10 341.3215:10 369.33893:12 369.35242:139 370.36172:24 382.98447:10 540.89984:10	1222	1003	1440	859	866	1100	1105	1262	979	1888	1293	2274	1485	20	1221.9	941.521	1308.67	1683.98	19.75
2275	15.152	670.647	CE 18:0	[M+NH4]+	similar chromatogram in higher mz_4526; adduct linked to 2296_[M+Na]+	0.929	TRUE	15.31	670.65	C45H80O2	CE	XHRPOTDGOASDJS-UHFFFAOYNA-N	CCCCCCCCCCCCCCCCCC(=O)OC1CCC2(C)C3CCC4(C)C(CCC4C3CC=C2C1)C(C)CCCC(C)C	310	TRUE	TRUE	TRUE	FALSE	FALSE	null	null	98.1	99.1	40.5	69.3	100	68.76	170602_TT1_UPLC_ariyasu_IR_12M_IR_3_Pos	670.64929:4775 671.65264:3834 672.656:939	79.77402:10 97.09836:12 107.08704:24 128.94519:12 128.95316:24 133.1004:24 135.11543:48 147.1165:102 149.13004:36 161.13507:48 165.16608:12 175.15022:48 187.15109:12 189.16449:36 201.15646:12 203.17963:24 215.1852:24 217.19481:12 229.18727:12 229.19577:48 241.05948:10 243.21466:48 247.24699:24 259.24234:36 369.32831:12 369.34988:358 370.35379:81 549.02405:10	1329	791	1848	3444	1475	6718	1302	1320	852	1982	4113	7519	4775	10	1322.83	3878.65	1364.03	5469.35	10
2267	14.736	668.633	CE 18:1	[M+NH4]+	adduct linked to 2287_[M+Na]+; similar chromatogram in higher mz_4146	0.929	TRUE	14.96	668.634	C45H78O2	CE	RJECHNNFRHZQKU-PFONDFGANA-N	CCCCCCCC\C=C/CCCCCCCC(=O)OC1CCC2(C)C3CCC4(C)C(CCC4C3CC=C2C1)C(C)CCCC(C)C	310	TRUE	TRUE	TRUE	FALSE	FALSE	null	null	98.3	98.5	43.9	69.3	100	1595	170602_TT1_UPLC_ariyasu_IR_12M_4_Pos	668.63354:53229 669.63689:47531 670.64025:13106	71.0833:48 81.06896:145 81.50291:10 83.08648:115 85.10162:88 91.05606:36 93.06892:36 95.08325:240 97.10118:78 105.0609:12 105.06808:48 107.08275:60 109.09456:12 109.09895:159 110.10528:24 111.11621:108 119.08199:24 121.10261:179 123.11688:94 125.1352:48 127.14462:24 128.95801:12 133.09401:12 133.09724:116 135.11552:497 136.11725:36 137.13091:92 139.14465:24 145.09982:60 147.11317:829 148.11908:80…	29042	24813	49967	28236	19696	27170	28757	26090	26222	53229	47253	78012	51717	140	34607.1	25034.3	33574.6	58994	140.312
2258	14.417	666.617	CE 18:2	[M+NH4]+	adduct linked to 2278_[M+Na]+; similar chromatogram in higher mz_4887	0.929	TRUE	14.59	666.618	C45H76O2	CE	NAACPBBQTFFYQB-HDXUUTQWNA-N	CCCCC\C=C/C\C=C/CCCCCCCC(=O)OC1CCC2(C)C3CCC4(C)C(CCC4C3CC=C2C1)C(C)CCCC(C)C	310	TRUE	TRUE	TRUE	FALSE	FALSE	null	null	98.8	99.1	49.3	69.4	100	3275.87	170602_TT1_UPLC_ariyasu_IR_12M_IR_1_Pos	666.61932:184551 667.62267:165378 668.62603:39420	71.08447:207 77.03438:12 79.05251:48 81.06895:629 83.08775:265 85.1003:166 91.04935:36 91.0547:167 93.0689:226 95.0846:897 96.08749:48 97.10117:255 105.07095:281 107.08709:266 109.1004:867 111.1162:230 119.08656:387 121.10259:465 123.11686:330 125.13361:186 127.1446:36 130.07588:12 131.08289:60 133.09885:495 135.11549:1919 136.12378:165 137.13252:349 139.1496:69 145.10487:131 147.11656:2535 148.1…	86842	84381	185285	145512	126151	108082	124654	107648	140401	214555	184551	244626	168345	25	118836	126582	146815	199174	24.625
2245	14.167	664.6	CE 18:3	[M+NH4]+	adduct linked to 2270_[M+Na]+; similar chromatogram in higher mz_4886	0.929	TRUE	14.37	664.603	C45H74O2	CE	FYMCIBHUFSIWCE-ORZIMQNZNA-N	CC\C=C/C\C=C/C\C=C/CCCCCCCC(=O)OC1CCC2(C)C3CCC4(C)C(CCC4C3CC=C2C1)C(C)CCCC(C)C	310	TRUE	TRUE	TRUE	FALSE	FALSE	null	null	98.8	98.8	53.8	69.4	100	79.05	170602_TT1_UPLC_ariyasu_IR_8w_IR_2_Pos	664.60071:4457 665.60406:4247 666.60742:2085	95.0831:12 107.08258:12 109.09878:24 114.90796:10 133.10675:12 135.11856:60 145.10297:12 147.11975:103 148.12396:12 161.12956:24 161.13313:68 163.14328:24 173.1427:12 175.15004:36 189.15851:12 189.16237:36 215.17674:12 215.18086:48 219.21562:24 231.21603:12 233.23041:36 243.21442:36 247.24454:24 257.23062:24 259.24884:36 287.27753:12 287.30371:12 353.00812:10 369.33871:115 369.35217:580 370.36151…	3637	3100	7698	5019	4457	3119	4576	4158	5674	9098	5776	7844	6378	24	4812	4198.1	5876.52	6666.27	23.6875
2447	15.66	698.682	CE 20:0	[M+NH4]+	adduct linked to 2475_[M+Na]+; similar chromatogram in higher mz_2596	0.357	TRUE	15.55	698.681	C47H84O2	CE	SUOVMGLZSOAHJY-UHFFFAOYNA-N	CCCCCCCCCCCCCCCCCCCC(=O)OC1CCC2(C)C3CCC4(C)C(CCC4C3CC=C2C1)C(C)CCCC(C)C	310	TRUE	TRUE	TRUE	FALSE	FALSE	null	null	96.8	99.7	25.6	68.7	100	59.36	170602_TT1_UPLC_ariyasu_IR_8w_IR_1_Pos	698.68091:977 699.68426:827 700.68762:196	109.10013:12 135.11189:12 147.06172:24 149.19656:10 159.03792:24 163.54663:10 192.95995:10 207.02161:12 207.02968:48 219.21123:12 221.0809:36 233.2173:12 253.95944:10 259.23953:24 281.04193:12 281.05841:24 282.05441:12 295.08316:24 350.92532:10 369.1145:12 369.35178:112 371.87494:10 551.23462:10 557.24384:24	140	23	163	977	275	2909	106	32	79	154	1036	1210	1003	2	108.875	1387.25	92.5625	1082.79	2.5
2435	15.171	696.665	CE 20:1	[M+NH4]+	adduct linked to 2466_[M+Na]+; similar chromatogram in higher mz_4655	0.643	TRUE	15.16	696.665	C47H82O2	CE	OWTYWMJVQZQWFH-PFONDFGANA-N	CCCCCCCC\C=C/CCCCCCCCCC(=O)OC1CCC2(C)C3CCC4(C)C(CCC4C3CC=C2C1)C(C)CCCC(C)C	310	TRUE	TRUE	TRUE	FALSE	FALSE	null	null	100	100	41.5	75	100	174.35	170602_TT1_UPLC_ariyasu_IR_8w_IR_2_Pos	696.66748:1157 697.67083:966 698.67419:730	83.0823:10 107.08521:48 119.10139:12 128.9527:12 133.10153:24 135.11658:48 137.61716:10 147.11597:36 149.14491:12 165.16367:12 189.16187:12 226.9655:10 239.02582:10 247.24609:12 257.22769:24 273.25314:10 288.9274:10 366.94418:12 366.95761:12 369.35123:170 414.91779:10 482.91574:12 678.65942:10 684.90289:12	645	263	754	2190	1157	4938	705	753	357	774	5158	7471	5445	17	554	2761.65	647.25	6024.48	17.3125
2427	14.82	694.652	CE 20:2	[M+NH4]+	adduct linked to 2452_[M+Na]+; similar chromatogram in higher mz_4844; similar chromatogram in higher mz_3664	0.357	TRUE	14.89	694.65	C47H80O2	CE	REFJKOQDWJELKE-HDXUUTQWNA-N	CCCCC\C=C/C\C=C/CCCCCCCCCC(=O)OC1CCC2(C)C3CCC4(C)C(CCC4C3CC=C2C1)C(C)CCCC(C)C	310	TRUE	TRUE	TRUE	FALSE	FALSE	null	null	99.4	99.9	56	68.8	100	214.79	170602_TT1_UPLC_ariyasu_IR_12M_IR_3_Pos	694.64996:4308 695.65331:5017 696.65667:2116	95.08466:12 109.09753:12 123.11692:12 135.11067:12 135.11394:24 137.1326:24 147.11493:60 149.13359:36 156.98871:10 161.13522:68 175.1411:12 175.15224:36 180.89818:10 189.16273:36 201.16263:12 201.16661:36 215.17099:12 229.18535:12 241.19479:24 248.23672:12 259.24258:24 364.90308:10 368.18069:24 369.35291:623 370.35141:89	534	215	546	2510	1312	4911	379	443	349	678	5695	7632	4308	0	431.854	2910.96	462.516	5878.29	0
2415	14.51	692.634	CE 20:3	[M+NH4]+		0.929	TRUE	14.61	692.634	C47H78O2	CE	ARRNWLFGLUXSFU-ORZIMQNZNA-N	CC\C=C/C\C=C/C\C=C/CCCCCCCCCC(=O)OC1CCC2(C)C3CCC4(C)C(CCC4C3CC=C2C1)C(C)CCCC(C)C	310	TRUE	TRUE	TRUE	FALSE	FALSE	null	null	98.7	99.7	48.1	68.8	100	144.27	170602_TT1_UPLC_ariyasu_IR_12M_IR_2_Pos	692.63373:19395 693.63708:21579 694.64044:8649	81.06883:12 83.08379:24 91.05055:12 93.06876:36 95.0872:60 97.10102:48 105.07224:36 109.10024:60 119.08639:24 123.11201:24 131.08591:24 133.1035:85 135.11856:154 147.11464:266 149.1333:82 151.14674:36 159.12836:12 161.13313:231 162.13754:48 165.16589:36 175.14633:150 177.16708:24 179.18065:48 187.14514:12 189.15657:36 189.16235:48 191.84677:10 193.20193:48 201.16025:24 203.17741:136 204.18477:12 …	3406	2477	5835	7945	4921	8870	5520	4732	5039	7586	11723	19395	10713	10	3906.38	7245.21	5719.48	13943.4	9.75
2404	14.289	690.618	CE 20:4	[M+NH4]+	adduct linked to 2428_[M+Na]+; similar chromatogram in higher mz_2622	0.929	TRUE	14.37	690.618	C47H76O2	CE	HZUAPDDXDDVFOX-GKFVBPDJNA-N	CC\C=C/C\C=C/C\C=C/C\C=C/CCCCCCC(=O)OC1CCC2(C)C3CCC4(C)C(CCC4C3CC=C2C1)C(C)CCCC(C)C	310	TRUE	TRUE	TRUE	FALSE	FALSE	null	null	99.1	99.9	52.3	68.8	100	2397.5	170602_TT1_UPLC_ariyasu_IR_12M_IR_2_Pos	690.61768:178213 691.62103:177052 692.62439:47710	71.08335:251 79.05009:12 81.07028:385 83.07887:12 83.08527:263 85.10038:220 91.05344:73 93.06222:12 93.06763:136 95.08469:728 96.08895:60 97.09987:226 105.04659:12 105.0696:332 107.08283:372 109.1005:592 110.10241:36 111.11926:239 115.30267:10 119.0836:284 121.09961:512 123.11697:328 125.13216:128 127.14471:60 131.08461:48 133.09895:461 134.10133:48 135.11562:1904 136.12227:60 137.131:335 139.148…	36316	32256	60159	92709	71618	76827	77003	79575	74898	131689	118813	178213	126870	5	42910.5	80384.7	90791.3	141299	4.875
2394	14.056	688.601	CE 20:5	[M+NH4]+	adduct linked to 2420_[M+Na]+; similar chromatogram in higher mz_4412	0.929	TRUE	14.24	688.603	C47H74O2	CE	XZFUGMCJZFRBKF-QXPWYRSVNA-N	CC\C=C/C\C=C/C\C=C/C\C=C/C\C=C/CCCC(=O)OC1CCC2(C)C3CCC4(C)C(CCC4C3CC=C2C1)C(C)CCCC(C)C	310	TRUE	TRUE	TRUE	FALSE	FALSE	null	null	100	98.9	39.4	75.9	100	896.34	170602_TT1_UPLC_ariyasu_IR_12M_3_Pos	688.59595:25913 689.5993:29561 690.60266:8854	71.08535:36 79.05466:12 81.06985:94 85.09992:24 95.08417:63 97.09795:48 105.06758:48 109.0955:12 109.09989:108 111.11715:36 113.1514:10 119.08599:48 121.09892:48 123.11472:36 131.08707:12 133.09334:36 133.09657:73 135.11484:302 137.13022:24 147.11414:417 148.11662:24 149.12936:286 151.14795:60 159.12248:36 161.13078:392 162.13518:36 163.14629:128 164.15335:12 165.16711:36 168.41466:10 175.14757:1…	12569	11369	21901	18040	16178	18495	26653	25583	25913	40029	37625	60309	42436	9	15279.7	17571.2	29544.5	46790.1	9.25
2596	15.664	724.693	CE 22:1	[M+NH4]+		0.357	TRUE	15.64	724.697	C49H86O2	CE	SQHUGNAFKZZXOT-PFONDFGANA-N	CCCCCCCC\C=C/CCCCCCCCCCCC(=O)OC1CCC2(C)C3CCC4(C)C(CCC4C3CC=C2C1)C(C)CCCC(C)C	310	TRUE	TRUE	TRUE	FALSE	FALSE	null	null	99	100	52.1	68.1	100	54.69	170602_TT1_UPLC_ariyasu_IR_12M_IR_1_Pos	724.69623:1169 725.69958:988 726.70294:404	105.03484:10 111.11899:10 133.1035:10 135.11693:36 147.11804:48 156.98488:10 161.13135:24 187.14706:10 189.16429:24 201.16223:12 213.0372:10 217.19044:10 219.20731:24 243.20346:12 287.27515:12 369.33328:12 369.35217:287 370.35339:48 543.89307:10 719.76624:10	152	71	334	687	452	1986	153	228	163	253	1169	1947	767	0	185.854	1041.88	199.234	1294.25	0
2566	14.897	720.658	CE 22:3	[M+NH4]+		0.357	TRUE	14.99	720.665	C49H82O2	CE	VNLCVOLSOFVAHD-IHDWIWDKNA-N	CCCCC\C=C/C\C=C/C\C=C/CCCCCCCCC(=O)OC1CCC2(C)C3CCC4(C)C(CCC4C3CC=C2C1)C(C)CCCC(C)C	310	TRUE	TRUE	TRUE	FALSE	FALSE	null	null	98.1	99.7	51.8	68.2	100	44.59	170602_TT1_UPLC_ariyasu_IR_12M_IR_3_Pos	720.66193:1031 721.66528:1196 722.66864:398	119.08667:10 134.99985:12 135.00146:24 147.11841:24 152.00229:10 165.15909:10 199.12392:10 217.07104:10 243.20844:12 258.2247:12 357.20551:10 369.3288:24 369.35309:137 391.88443:10 411.79016:10 710.84332:10	70	44	72	691	166	2277	23	130	29	59	919	1365	1031	0	61.9375	1044.73	60.2031	1105	0
2533	14.198	714.62	CE 22:6	[M+NH4]+	adduct linked to 2560_[M+Na]+	0.929	TRUE	14.27	714.618	C49H76O2	CE	VOEVEGPMRIYYKC-MMRRFZAGNA-N	CC\C=C/C\C=C/C\C=C/C\C=C/C\C=C/C\C=C/CCC(=O)OC1CCC2(C)C3CCC4(C)C(CCC4C3CC=C2C1)C(C)CCCC(C)C	310	TRUE	TRUE	TRUE	FALSE	FALSE	null	null	99.1	99.9	53.8	68.3	100	1623.71	170602_TT1_UPLC_ariyasu_IR_12M_IR_2_Pos	714.61951:151819 715.62286:155725 716.62622:47128	71.08427:317 73.36076:10 79.05603:60 81.06998:547 83.08367:362 85.10007:137 91.04909:12 91.05177:101 93.06728:154 95.07887:47 95.0857:647 96.09134:48 97.10088:248 103.05658:10 105.06777:208 107.08243:109 109.10009:677 110.10494:60 111.11588:360 119.08775:299 121.1007:521 123.11651:384 125.13326:205 127.14424:36 131.08412:82 133.09846:427 135.11511:1765 136.12012:110 137.13049:329 139.14755:67 145…	29612	16202	29340	48731	33562	30047	22102	19346	21071	37863	104397	151819	99170	0	25051.5	37446.5	25095.6	118462	0
2767	16.206	752.722	CE 24:1	[M+NH4]+		0.429	TRUE	16.25	752.728	C51H90O2	CE	NHTXXNHMZGOTGQ-MSUUIHNZNA-N	CCCCCCCCCC\C=C/CCCCCCCCCCCC(=O)OC1CCC2(C)C3CCC4(C)C(CCC4C3CC=C2C1)C(C)CCCC(C)C	310	TRUE	TRUE	TRUE	FALSE	FALSE	null	null	100	99.9	52.1	73.6	100	39.03	170602_TT1_UPLC_ariyasu_IR_8w_IR_1_Pos	752.72192:642 753.72527:352 754.72863:56	105.02483:12 123.11519:12 147.11472:12 155.95987:10 179.18451:10 201.16035:12 207.20975:10 227.05501:10 256.8168:12 269.03476:12 346.21014:10 355.93561:12 369.35779:115 496.80292:10 734.76355:10	223	104	205	642	681	1591	101	155	96	108	1688	2534	1928	10	177.5	971.5	115.016	2050.4	9.5
2732	14.993	746.678	CE 24:4	[M+NH4]+	similar chromatogram in higher mz_3781	0.357	TRUE	14.95	746.681	C51H84O2	CE	XMXAQPGCIBLQSB-GKFVBPDJNA-N	CC\C=C/C\C=C/C\C=C/C\C=C/CCCCCCCCCCC(=O)OC1CCC2(C)C3CCC4(C)C(CCC4C3CC=C2C1)C(C)CCCC(C)C	310	TRUE	TRUE	TRUE	FALSE	FALSE	null	null	98.6	100	57.1	67.6	100	56.94	170602_TT1_UPLC_ariyasu_IR_12M_IR_3_Pos	746.6778:1357 747.68115:1712 748.68451:493	97.10651:12 133.09535:12 135.1234:36 147.11798:12 159.11589:12 161.13484:36 162.14282:12 193.19598:24 229.1933:10 233.23029:24 257.21701:12 259.24194:24 290.29636:10 357.0878:12 369.34662:343 370.35861:36 729.63293:10	149	0	24	789	298	1629	13	34	14	14	1184	1797	1357	0	57.7292	905.188	18.7188	1445.96	0
2317	8.889	568.488	Cer 32:1;2O|Cer 18:1;2O/14:0	[M+CH3COO]-	similar chromatogram in higher mz_3805; similar chromatogram in higher mz_2885; similar chromatogram in higher mz_3445; similar chromatogram in higher mz_3422; similar chromatogram in higher mz_2505	0.857	TRUE	8.96	568.495	C32H63NO3	Cer_NS	ZKRPGPZHULJLKJ-IMVLJIQENA-N	CCCCCCCCCCCCC\C=C\C(O)C(CO)NC(=O)CCCCCCCCCCCCC	310	TRUE	TRUE	TRUE	FALSE	FALSE	null	null	100	99.8	85.2	80.1	100	111.41	170602_TT1_UPLC_ariyasu_IR_12M_2_Neg	568.49237:1706 569.49572:1316 570.49908:369	209.20403:12 237.21594:12 252.23151:12 263.22827:12 268.25232:12 268.25922:12 280.27261:24 332.2276:10 476.45053:12 478.4592:24 508.47244:96	2026	1248	2075	773	993	1092	1692	1706	1730	2121	463	799	607	4	1783.21	952.479	1812.27	623.208	4.5
2371	9.226	582.508	Cer 33:1;2O|Cer 17:1;2O/16:0	[M+CH3COO]-	adduct linked to 2178_[M-H]-	0.929	TRUE	9.23	582.51	C33H65NO3	Cer_NS	KXVLPPCAUYSNGY-BYCLXTJYNA-N	CCCCCCCCCCCCCCCC(=O)NC(CO)C(O)\C=C\CCCCCCCCCCCC	310	TRUE	TRUE	TRUE	FALSE	FALSE	null	null	100	100	88.7	90.9	100	292.11	170602_TT1_UPLC_ariyasu_IR_8w_1_Neg	582.50714:3620 583.51049:2619 584.51385:495	142.80801:10 223.20659:36 237.21667:12 249.21893:24 254.24687:66 261.24057:10 280.26428:118 296.25632:24 474.46414:12 474.47943:36 490.48465:12 492.4697:36 522.49243:234 523.50348:24	3620	2570	3972	1650	2076	2409	2768	3469	2646	3728	1532	2249	1545	7	3387.58	2045.08	3152.34	1775.46	6.9375
2429	9.904	598.539	Cer 34:0;2O|Cer 18:0;2O/16:0	[M+CH3COO]-	adduct linked to 2225_[M-H]-; adduct linked to 2379_[M+FA-H]-	0.929	TRUE	10.09	598.542	C34H69NO3	Cer_NDS	GCGTXOVNNFGTPQ-UHFFFAOYNA-N	CCCCCCCCCCCCCCCC(O)C(CO)NC(=O)CCCCCCCCCCCCCCC	310	TRUE	TRUE	TRUE	FALSE	FALSE	null	null	100	98.8	84.2	91.3	100	449.42	170602_TT1_UPLC_ariyasu_IR_12M_3_Neg	598.54144:7222 599.54479:4742 600.54815:1102	237.22:48 239.23238:12 239.23889:24 250.25137:10 254.24574:24 256.23904:10 280.26761:171 281.27411:12 296.25479:36 300.29047:24 490.46881:12 490.49365:77 491.50125:24 506.47696:12 506.49591:60 535.3736:10 538.51184:441 539.51538:60	11430	4490	14758	3196	4578	6205	8123	12237	7222	14801	4644	5658	4414	35	10226.1	4659.67	10595.7	4905.23	35.25
2499	9.175	614.536	Cer 34:0;3O|Cer 18:0;3O/16:0	[M+CH3COO]-	adduct linked to 2267_[M-H]-; similar chromatogram in higher mz_4169	0.929	TRUE	9.3	614.537	C34H69NO4	Cer_NP	IVBULNXGVIHEKN-UHFFFAOYNA-N	CCCCCCCCCCCCCCCC(=O)NC(CO)C(O)C(O)CCCCCCCCCCCCCC	310	TRUE	TRUE	TRUE	FALSE	FALSE	null	null	100	99.5	79.9	86.8	100	83.31	170602_TT1_UPLC_ariyasu_IR_12M_1_Neg	614.53528:1726 615.53863:1203 616.54199:204	254.25087:24 255.22527:24 267.21475:12 267.22162:24 280.24951:12 296.25073:12 298.27121:36 310.27863:70 518.51331:24 554.51733:220 555.51587:48	2150	1235	2779	1073	1467	1542	1726	1965	1514	2838	1329	1877	1200	3	2054.52	1360.54	2010.69	1468.75	3.25
2422	9.614	596.526	Cer 34:1;2O|Cer 18:1;2O/16:0	[M+CH3COO]-	adduct linked to 2220_[M-H]-; adduct linked to 2830_[M+CH3COONa-H]-	0.929	TRUE	9.73	596.526	C34H67NO3	Cer_NS	YDNKGFDKKRUKPY-ORIPQNMZNA-N	CCCCCCCCCCCCCCCC(=O)NC(CO)C(O)\C=C\CCCCCCCCCCCCC	310	TRUE	TRUE	TRUE	FALSE	FALSE	null	null	100	99.6	82	91.5	100	17678.3	170602_TT1_UPLC_ariyasu_IR_8w_IR_1_Neg	596.52527:134465 597.52862:89988 598.53198:19770	183.18275:10 223.20128:10 235.20512:36 237.21974:2314 238.22595:192 239.23647:36 250.2489:48 253.25285:94 254.24995:754 255.23557:557 256.2388:24 263.23911:694 264.2374:60 266.24884:127 268.27017:177 269.26874:36 280.26498:3527 281.27383:331 296.25937:493 297.25546:36 298.27258:60 476.44058:12 486.92853:12 488.48444:710 489.48376:48 504.48251:366 505.4791:66 506.47354:131 506.49881:650 507.49741:…	287969	177028	336360	134465	169483	192490	216246	227581	221443	316565	116934	161123	119282	16	267119	165479	245459	132446	15.75
2491	9.275	612.521	Cer 34:1;3O|Cer 18:1;2O/16:0;(2OH)	[M+CH3COO]-	adduct linked to 2258_[M-H]-; similar chromatogram in higher mz_3321; similar chromatogram in higher mz_5167	0.714	TRUE	9.16	612.521	C34H67NO4	Cer_AS	YWZGQPJRQXHVQX-BYCLXTJYNA-N	CCCCCCCCCCCCCCC(O)C(=O)NC(CO)C(O)\C=C\CCCCCCCCCCCCC	310	TRUE	TRUE	TRUE	FALSE	FALSE	null	null	100	99.5	81.3	86.6	100	47.57	170602_TT1_UPLC_ariyasu_IR_8w_IR_3_Neg	612.51837:1352 613.52172:741 614.52508:294	225.22385:12 237.21852:12 268.26416:24 271.2215:12 280.25647:12 296.26263:24 340.29065:10 504.4704:24 520.45062:10 552.49854:138 553.49854:24	523	340	467	762	935	1352	773	748	770	934	1173	1540	1071	22	443.167	1016.5	806.109	1261.27	22.25
2405	9.012	594.507	Cer 34:2;2O|Cer 18:2;2O/16:0	[M+CH3COO]-	adduct linked to 2207_[M-H]-; similar chromatogram in higher mz_2743	0.929	TRUE	9.09	594.51	C34H65NO3	Cer_NS	GMWIWVUTMCBDSP-ZNPGVSGMNA-N	CCCCCCCCCCCCCCCC(=O)NC(CO)C(O)\C=C\CC\C=C\CCCCCCCCC	310	TRUE	TRUE	TRUE	FALSE	FALSE	null	null	100	99.8	83.7	92.5	100	10058.7	170602_TT1_UPLC_ariyasu_IR_12M_IR_2_Neg	594.5105:51710 595.51385:40253 596.51721:9592	191.12001:12 233.19951:12 235.20338:688 236.19452:24 237.22017:642 239.65819:10 250.05173:10 254.25032:541 255.23369:356 258.30341:10 261.21677:371 262.22034:36 264.22861:60 265.23792:12 266.25143:74 279.23712:24 280.26529:1910 281.26706:145 296.25235:237 310.26291:12 476.48608:12 486.46671:239 487.46085:36 502.4256:12 502.46021:383 503.46423:36 504.47876:418 505.47534:85 534.48645:3034 535.4895:…	137227	65816	150352	41263	57272	60047	89965	102669	120071	155070	23453	51710	32252	4	117798	52860.9	116944	35805.4	4.375
2482	10.071	610.541	Cer 35:1;2O|Cer 18:1;2O/17:0	[M+CH3COO]-		0.929	TRUE	10.15	610.542	C35H69NO3	Cer_NS	ICWGMOFDULMCFL-SJCQXOIGNA-N	CCCCCCCCCCCCCCCCC(=O)NC(CO)C(O)\C=C\CCCCCCCCCCCCC	310	TRUE	TRUE	TRUE	FALSE	FALSE	null	null	100	99.8	81.7	90	100	111.53	170602_TT1_UPLC_ariyasu_IR_12M_4_Neg	610.54144:1894 611.54479:1396 612.54815:283	237.21713:12 251.23735:24 263.23859:12 268.26733:24 283.27518:24 294.27402:48 295.28122:24 363.13745:10 502.47534:12 518.47211:12 520.51617:24 522.54816:10 550.51276:78 550.54895:24	1674	1298	2139	921	1246	1418	1149	1454	1190	1894	926	1366	629	8	1703.56	1195.02	1421.67	973.708	8
2556	10.602	624.554	Cer 36:1;2O|Cer 18:1;2O/18:0	[M+CH3COO]-	adduct linked to 2301_[M-H]-; similar chromatogram in higher mz_4303	0.929	TRUE	10.71	624.557	C36H71NO3	Cer_NS	VODZWWMEJITOND-OWWNRXNENA-N	CCCCCCCCCCCCCCCCCC(=O)NC(CO)C(O)\C=C\CCCCCCCCCCCCC	310	TRUE	TRUE	TRUE	FALSE	FALSE	null	null	100	99.6	78.8	89.8	100	498.04	170602_TT1_UPLC_ariyasu_IR_8w_IR_2_Neg	624.55725:9131 625.5606:5336 626.56396:1962	237.21419:36 263.22864:48 265.25452:48 282.27835:60 283.26483:36 308.29156:379 309.29529:36 324.28696:48 433.29691:10 516.49127:24 516.5072:36 532.51025:48 534.51691:60 564.53839:478 565.54254:134	10514	6546	10982	6995	9131	13538	8723	11045	5522	11563	11091	10873	7365	3	9347.46	9887.9	9213.19	9776.15	3
2547	9.779	622.537	Cer 36:2;2O|Cer 18:2;2O/18:0	[M+CH3COO]-	similar chromatogram in higher mz_2903	0.929	TRUE	9.94	622.542	C36H69NO3	Cer_NS	WNPWDGNHTKGEDS-LLRUVXLENA-N	CCCCCCCCCCCCCCCCCC(=O)NC(CO)C(O)\C=C\CC\C=C\CCCCCCCCC	310	TRUE	TRUE	TRUE	FALSE	FALSE	null	null	100	99.1	87.5	77.2	100	115.11	170602_TT1_UPLC_ariyasu_IR_12M_4_Neg	622.53741:2847 623.54076:2104 624.54412:471	265.27216:12 282.27301:48 306.25153:12 308.29095:60 324.28891:36 514.50903:12 532.49066:12 532.50043:24 562.51263:139 563.50836:24	2669	1245	2545	1526	1660	2232	1987	2456	1711	2847	1613	2183	1636	5	2152.92	1805.94	2250.64	1810.79	5.25
2790	11.114	670.594	Cer 38:0;3O|Cer 18:0;3O/20:0	[M+CH3COO]-	adduct linked to 2483_[M-H]-	0.929	TRUE	11.16	670.599	C38H77NO4	Cer_NP	HFJJUTILDZFUOE-UHFFFAOYNA-N	CCCCCCCCCCCCCCCCCCCC(=O)NC(CO)C(O)C(O)CCCCCCCCCCCCCC	310	TRUE	TRUE	TRUE	FALSE	FALSE	null	null	100	100	78.2	81.2	100	125.55	170602_TT1_UPLC_ariyasu_IR_12M_1_Neg	670.60028:1540 671.60363:965 672.60699:359	225.02322:10 255.22696:24 267.22565:24 297.09134:10 311.28745:24 352.31152:12 352.32471:24 354.3349:36 366.32288:12 366.32556:24 394.83887:10 538.82159:10 592.58234:10 610.578:111 611.57373:24	2209	1180	2313	1244	1614	2366	1540	2059	1166	2257	672	1053	762	3	1900.88	1741.58	1755.38	828.958	3
2678	11.939	652.585	Cer 38:1;2O|Cer 18:1;2O/20:0	[M+CH3COO]-	ion correlated with 2398; adduct linked to 2398_[M-H]-	0.929	TRUE	12.25	652.589	C38H75NO3	Cer_NS	XWBWIAOWSABHFI-QOSDPKFLNA-N	CCCCCCCCCCCCCCCCCCCC(=O)NC(CO)C(O)\C=C\CCCCCCCCCCCCC	310	TRUE	TRUE	TRUE	FALSE	FALSE	null	null	100	96.9	78.9	88	100	843	170602_TT1_UPLC_ariyasu_IR_8w_IR_2_Neg	652.58734:13291 653.59069:8177 654.59405:3392	237.202:12 237.2128:60 250.25285:10 263.23633:60 268.25586:24 293.28058:125 297.0444:12 309.30865:24 310.31158:76 336.31903:400 337.33646:36 352.30777:12 352.32358:24 544.54602:48 560.51917:24 560.53577:36 562.5412:60 563.55695:24 575.54419:24 592.56702:828 593.55475:126	12416	8609	13703	9404	13291	17552	10825	13378	8461	16104	8765	10540	6684	3	11576	13416	12192.1	8663.21	2.75
2777	11.29	668.581	Cer 38:1;3O	[M+CH3COO]-	adduct linked to 2474_[M-H]-; adduct linked to 2796_[M+C2H3N+Na-2H]-	0.286	TRUE	11.14	668.583	C38H75NO4	Cer_BS	NOJFYKOONUVQBR-NHQGMKOONA-N	CCCCCCCCCCCCCCCCCCCCC(O)CC(=O)NC(CO)C(O)\C=C\CCCCCCCCCC	320	TRUE	TRUE	TRUE	FALSE	FALSE	null	null	83.8	99.3	80.1	39.8	92.9	40.67	170602_TT1_UPLC_ariyasu_IR_8w_IR_3_Neg	668.58893:570 669.59228:388 670.59564:384	268.25751:12 352.32007:12 530.93457:10 590.55151:10 608.56152:90	447	374	571	346	503	570	515	732	492	846	434	519	288	4	463.729	473.208	646.141	413.729	3.6875
2668	10.818	650.575	Cer 38:2;2O|Cer 18:2;2O/20:0	[M+CH3COO]-	adduct linked to 2389_[M-H]-	0.929	TRUE	11	650.573	C38H73NO3	Cer_NS	NBSDZPNNDCXPFZ-CZIXKSQANA-N	CCCCCCCCCCCCCCCCCCCC(=O)NC(CO)C(O)\C=C\CC\C=C\CCCCCCCCC	310	TRUE	TRUE	TRUE	FALSE	FALSE	null	null	100	99.1	81	86.8	100	211.72	170602_TT1_UPLC_ariyasu_IR_12M_4_Neg	650.57458:3808 651.57793:1172 652.58129:626	235.20949:24 249.17111:24 261.22556:60 293.26917:12 293.28598:24 311.29446:24 336.3197:86 352.319:24 542.50525:12 542.52814:24 558.5249:24 560.53674:36 563.11481:10 590.54718:261 590.58472:24 591.54346:60	3172	1446	3335	1612	1804	2947	2496	2786	2301	3808	2087	2973	1503	0	2651.23	2120.92	2847.95	2187.56	0
2852	13.071	682.591	Cer 39:1;3O|Cer 24:1;2O/15:0;O	[M+CH3COO]-	ion correlated with 3036; similar chromatogram in higher mz_3830; adduct linked to 3486_[M+CH3COONa-H]-; similar chromatogram in higher mz_5586	0.929	TRUE	12.3	682.599	C39H77NO4	Cer_AS	JNGFDANLQHADFO-QOSDPKFLNA-N	CCCCCCCCCCCCCCCCCCC\C=C\C(O)C(CO)NC(=O)C(O)CCCCCCCCCCCCC	410	TRUE	TRUE	TRUE	FALSE	FALSE	null	null	100	82.7	76.1	77.2	100	3547.16	170602_TT1_UPLC_ariyasu_IR_8w_IR_3_Neg	682.59351:48229 683.59686:54291 684.60022:46177	239.23773:76 264.24783:12 282.2764:24 300.28421:12 300.28909:24 320.26382:12 321.30194:24 321.31451:72 336.29782:12 337.31778:24 338.33411:36 339.31064:48 339.32355:48 349.34717:12 364.35474:525 365.36807:48 380.34274:60 383.35947:12 393.39923:24 574.58386:154 575.59021:24 586.57166:10 590.58936:82 591.6062:24 620.57904:24 622.612:1837 623.60693:342 631.85608:10 682.5957:77	58743	57939	59377	49407	53620	48229	60871	61145	64717	66423	25795	49033	41757	39	58686.4	50418.7	63288.7	38861.6	38.875
2949	12.638	698.629	Cer 40:0;3O|Cer 18:0;3O/22:0	[M+CH3COO]-	adduct linked to 2622_[M-H]-	0.929	TRUE	12.74	698.63	C40H81NO4	Cer_NP	CIMNZQFRNXDRER-UHFFFAOYNA-N	CCCCCCCCCCCCCCCCCCCCCC(=O)NC(CO)C(O)C(O)CCCCCCCCCCCCCC	310	TRUE	TRUE	TRUE	FALSE	FALSE	null	null	100	99.7	75.2	92.7	100	517.46	170602_TT1_UPLC_ariyasu_IR_12M_3_Neg	698.62939:5160 699.63274:3537 700.6361:1450	255.23093:36 267.22971:133 338.34802:36 339.32455:90 364.34778:36 376.35822:12 380.36572:24 382.37473:110 383.36331:24 394.33902:12 394.36411:77 602.56451:12 602.57141:24 603.58813:24 620.60162:36 621.62646:24 638.62451:451 639.61444:130	9598	5904	10988	4485	6359	7295	6512	9924	5160	10575	2741	3863	2533	6	8830.12	6046.21	8042.66	3045.71	5.5
3071	12.053	714.623	Cer 40:0;4O|Cer 18:0;3O/22:0;(2OH)	[M+CH3COO]-	adduct linked to 3097_[M+C2H3N+Na-2H]-; similar chromatogram in higher mz_3815	0.286	TRUE	12.55	714.625	C40H81NO5	Cer_AP	XJDLBNONNWFVMN-UHFFFAOYNA-N	CCCCCCCCCCCCCCCCCCCCC(O)C(=O)NC(CO)C(O)C(O)CCCCCCCCCCCCCC	310	TRUE	TRUE	TRUE	FALSE	FALSE	null	null	100	92.3	77.2	91.6	100	200.71	170602_TT1_UPLC_ariyasu_IR_12M_IR_2_Neg	714.62036:4009 715.62371:2888 716.62707:1170	255.23871:24 309.30762:48 309.32983:36 355.3187:85 398.36914:78 410.33749:12 410.35452:48 636.58063:12 654.60614:685 655.6012:138	785	595	1016	2133	2252	4134	1108	1697	1002	1948	2820	4009	2361	3	798.833	2839.69	1438.81	3063.6	3.25
2842	13.019	680.62	Cer 40:1;2O|Cer 18:1;2O/22:0	[M+CH3COO]-	adduct linked to 2537_[M-H]-; adduct linked to 3459_[M+CH3COONa-H]-	0.929	TRUE	12.98	680.62	C40H79NO3	Cer_NS	KEPQASGDXIEOIL-LAPDZXRHNA-N	CCCCCCCCCCCCCCCCCCCCCC(=O)NC(CO)C(O)\C=C\CCCCCCCCCCCCC	310	TRUE	TRUE	TRUE	FALSE	FALSE	null	null	100	99.9	75.8	85.4	100	12619.2	170602_TT1_UPLC_ariyasu_IR_12M_1_Neg	680.61987:286955 681.62322:340447 682.62658:96622	145.01895:10 156.10039:10 205.90283:10 223.21078:12 235.19768:12 235.20628:101 236.45633:24 237.22092:2451 238.22279:256 239.23547:36 240.24159:24 242.82188:10 250.25235:71 251.23463:24 255.22783:24 260.61469:10 263.24039:2308 264.24326:100 265.24802:36 266.24554:136 267.24722:24 268.26688:308 269.27005:24 281.24695:48 291.27667:24 296.29703:12 296.30185:12 298.27643:157 320.27155:36 321.31473:22…	290794	204798	351879	142807	212184	240203	286955	394869	213066	433176	139336	197498	118718	19	282490	198398	332017	151851	18.8125
2833	12.237	678.605	Cer 40:2;2O|Cer 18:2;2O/22:0	[M+CH3COO]-	ion correlated with 2906; adduct linked to 2513_[M-H]-	0.929	TRUE	12.43	678.604	C40H77NO3	Cer_NS	AWTNSRHUZXWBCO-MXBGQREFNA-N	CCCCCCCCCCCCCCCCCCCCCC(=O)NC(CO)C(O)\C=C\CC\C=C\CCCCCCCCC	310	TRUE	TRUE	TRUE	FALSE	FALSE	null	null	100	98.8	72	90.7	100	1586.01	170602_TT1_UPLC_ariyasu_IR_12M_2_Neg	678.60425:37825 679.6076:18502 680.61096:6993	235.20116:206 236.20955:60 248.23961:24 253.51236:10 261.20999:36 261.21906:255 264.23318:24 266.2446:36 320.28799:12 321.3136:256 322.31815:48 337.35553:24 338.33835:244 339.33038:71 340.32904:24 363.17337:10 364.35651:1137 365.35913:114 376.86279:10 380.35278:146 568.71094:12 570.55658:172 571.54596:24 586.55389:173 587.56042:36 588.58142:241 589.57953:70 600.56573:12 618.59058:2170 619.58929:8…	39429	18313	39483	12372	17478	18676	33928	37825	26402	50458	10326	19308	11418	0	32408.1	16175.3	37153.4	13684.2	0
2822	10.951	676.585	Cer 40:3;2O|Cer 18:1;2O/22:2	[M+CH3COO]-	similar chromatogram in higher mz_3741	0.214	TRUE	11.06	676.589	C40H75NO3	Cer_NS	UEYFSMQWOHTOBM-KAKMLJFMNA-N	CCCCCCCCCCCCC\C=C\C(O)C(CO)NC(=O)CCCCCCCCCCC\C=C/C\C=C/CCCCC	310	TRUE	TRUE	TRUE	FALSE	FALSE	null	null	100	99.5	86.8	62.3	100	47.33	170602_TT1_UPLC_ariyasu_IR_8w_IR_3_Neg	676.58472:838 677.58807:242 678.59143:342	75.86475:10 317.27185:10 343.12659:10 360.33398:24 510.96317:10 586.56464:24 616.58209:68	746	344	842	320	451	838	683	889	441	887	575	699	495	6	643.979	536.229	725.234	589.667	6
3193	12.802	728.639	Cer 41:0;4O|Cer 18:0;3O/23:0;(2OH)	[M+CH3COO]-	ion correlated with 2779; adduct linked to 2779_[M-H]-	0.286	TRUE	13.16	728.641	C41H83NO5	Cer_AP	LXCDJSOYWPJYDC-UHFFFAOYNA-N	CCCCCCCCCCCCCCCCCCCCCC(O)C(=O)NC(CO)C(O)C(O)CCCCCCCCCCCCCC	310	TRUE	TRUE	TRUE	FALSE	FALSE	null	null	100	95.8	69.9	93	100	165.4	170602_TT1_UPLC_ariyasu_IR_8w_IR_3_Neg	728.63861:4417 729.64196:3720 730.64532:1044	90.03099:24 255.22574:12 255.23247:24 264.93738:10 323.30264:12 323.32535:36 339.98328:10 369.33588:124 394.35757:12 412.34787:12 412.3735:36 415.23413:10 424.3696:36 667.56903:24 668.61377:562 669.62665:181	1272	1020	1602	2338	2687	4417	1348	2014	1275	2359	3123	4240	2431	4	1297.92	3147.27	1748.92	3264.79	3.5
2924	13.255	694.634	Cer 41:1;2O|Cer 18:1;2O/23:0	[M+CH3COO]-		0.786	TRUE	13.18	694.635	C41H81NO3	Cer_NS	NAJHAHQNQCNWOP-JMUUFCRMNA-N	CCCCCCCCCCCCCCCCCCCCCCC(=O)NC(CO)C(O)\C=C\CCCCCCCCCCCCC	310	TRUE	TRUE	TRUE	TRUE	FALSE	null	null	100	99.8	71.7	84.7	100	7548.45	170602_TT1_UPLC_ariyasu_IR_12M_1_Neg	694.63574:232400 695.63909:348375 696.64245:99470	91.03595:10 180.36423:10 223.20224:60 235.20612:48 237.22292:1976 238.22046:97 239.23314:48 249.22307:92 250.24995:60 255.23662:36 263.23566:1309 264.24307:104 265.25012:36 266.25452:126 268.26208:242 269.26987:36 281.24442:99 298.2738:139 321.30194:12 335.33084:1897 336.33646:209 338.34192:24 348.22021:24 349.34201:194 351.35425:123 352.35461:1829 353.34589:1040 354.34116:94 365.3736:36 366.3722…	259869	238403	292713	129445	164686	170759	232400	316795	201063	294286	105923	145553	104723	23	263662	154963	261136	118733	23.375
3039	13.279	710.675	Cer 42:0;2O|Cer 18:0;2O/24:0	[M+CH3COO]-	ion correlated with 3329	0.857	TRUE	13.33	710.667	C42H85NO3	Cer_NDS	BPLYVSYSBPLDOA-UHFFFAOYNA-N	CCCCCCCCCCCCCCCCCCCCCCCC(=O)NC(CO)C(O)CCCCCCCCCCCCCCC	310	TRUE	TRUE	TRUE	FALSE	FALSE	null	null	100	99.9	63.4	83.2	100	1343.5	170602_TT1_UPLC_ariyasu_IR_12M_4_Neg	710.67511:44884 711.67846:29163 712.68182:7626	117.12592:10 152.99588:89 227.19884:24 239.23665:257 253.21732:417 254.2233:111 267.23694:12 268.24966:60 279.22998:1457 280.237:231 281.25287:48 300.29529:104 349.34344:445 350.34622:64 351.35568:36 362.34189:10 366.37366:123 367.36023:218 368.35886:36 369.35889:24 387.18747:12 392.38278:1503 393.38144:317 393.40094:333 394.39532:60 396.07498:24 408.37772:193 409.37952:80 410.39957:36 414.84973:…	39965	22922	39314	11412	12931	9831	28003	32927	23594	44884	8165	9805	6574	31	34066.8	11391.7	32352	8181.27	30.5625
3171	13.122	726.66	Cer 42:0;3O|Cer 18:0;3O/24:0	[M+CH3COO]-	adduct linked to 3000_[M+K-2H]-	0.929	TRUE	13.1	726.662	C42H85NO4	Cer_NP	ZESJDNWGTANZCC-UHFFFAOYNA-N	CCCCCCCCCCCCCCCCCCCCCCCC(=O)NC(CO)C(O)C(O)CCCCCCCCCCCCCC	310	TRUE	TRUE	TRUE	FALSE	FALSE	null	null	100	100	68.1	91.2	100	3549.43	170602_TT1_UPLC_ariyasu_IR_8w_IR_1_Neg	726.6629:28058 727.66625:43116 728.66961:13715	217.14513:10 225.21191:36 255.23055:64 267.2316:736 268.24203:108 270.21786:10 279.23862:48 280.2691:60 284.26102:60 297.23792:24 349.35303:80 351.36002:24 366.16589:24 366.37271:506 367.35925:832 368.366:65 380.39542:85 382.3688:48 392.37064:24 392.38455:270 393.38602:36 404.38187:36 408.38235:205 409.38699:60 410.40421:1062 411.39706:235 422.4007:987 423.40219:285 577.35016:24 598.60529:12 600.…	84029	51577	94780	28058	44888	46060	51256	84902	42727	102971	17570	24048	17488	71	76795.7	39668.9	70464.2	19701.8	70.9375
3288	13.025	742.656	Cer 42:0;4O|Cer 18:0;3O/24:0;(2OH)	[M+CH3COO]-	adduct linked to 2755_[M-H2O-H]-	0.643	TRUE	13.13	742.657	C42H85NO5	Cer_AP	ZFUXWVVVWGWGPQ-UHFFFAOYNA-N	CCCCCCCCCCCCCCCCCCCCCCC(O)C(=O)NC(CO)C(O)C(O)CCCCCCCCCCCCCC	310	TRUE	TRUE	TRUE	FALSE	FALSE	null	null	100	99.6	68	92.5	100	592.12	170602_TT1_UPLC_ariyasu_IR_8w_IR_3_Neg	742.65393:11742 743.65728:13416 744.66064:3785	89.02184:24 121.03064:48 250.24161:12 255.22818:48 267.23376:159 279.23145:24 284.26324:48 308.2554:12 312.29236:10 316.28568:36 329.77237:10 337.34396:207 365.34171:24 367.35101:60 378.35596:12 382.37134:98 383.34894:465 384.35257:63 390.36584:24 399.35965:10 408.3623:24 420.38666:12 424.37283:36 426.39035:211 436.70813:10 438.39322:219 439.39288:36 602.64294:10 616.59009:36 628.59082:12 643.527…	4895	4217	5667	6818	8725	11742	4670	5817	4176	7092	9456	12105	7441	66	4926.56	9094.77	5438.83	9667.17	66.1875
3022	13.26	708.652	Cer 42:1;2O|Cer 18:1;2O/24:0	[M+CH3COO]-	adduct linked to 2660_[M-H]-; adduct linked to 3709_[M+Na-2H]-; adduct linked to 3048_[M+C2H3N+Na-2H]-	0.929	TRUE	13.29	708.651	C42H83NO3	Cer_NS	ZJVVOYPTFQEGPH-MHAUTQJVNA-N	CCCCCCCCCCCCCCCCCCCCCCCC(=O)NC(CO)C(O)\C=C\CCCCCCCCCCCCC	310	TRUE	TRUE	TRUE	FALSE	FALSE	null	null	100	100	68.3	82	100	71294.9	170602_TT1_UPLC_ariyasu_IR_12M_IR_1_Neg	708.65143:389075 709.65478:472818 710.65814:126782	93.23877:10 216.3363:12 225.22147:48 235.20575:121 236.4558:36 237.22038:4381 238.22443:451 239.23492:176 240.24103:36 242.90662:24 250.25172:219 251.25626:24 253.3026:24 255.22495:60 262.37967:36 263.23514:3001 264.24484:361 265.24503:48 266.24023:248 267.22357:24 268.26385:846 269.2601:36 280.25378:24 281.2438:187 288.97375:10 291.26862:48 298.27069:303 299.27499:24 321.31116:36 338.33322:48 33…	1409312	1060118	1681647	476172	745320	802772	1230383	1618164	953308	1813328	389075	588521	331604	72	1.38369e+06	674755	1.4038e+06	436400	71.5625
3151	12.665	724.644	Cer 42:1;3O|Cer 18:0;3O/24:1	[M+CH3COO]-	ion correlated with 2757; adduct linked to 2757_[M-H]-	0.714	TRUE	13	724.646	C42H83NO4	Cer_NP	DNXQPFZSRNGGHL-DQRAZIAONA-N	CCCCCCCCCCCCCCC(O)C(O)C(CO)NC(=O)CCCCCCCCC\C=C/CCCCCCCCCCCC	310	TRUE	TRUE	TRUE	FALSE	FALSE	null	null	100	96.3	71.9	92.6	100	741.16	170602_TT1_UPLC_ariyasu_IR_8w_1_Neg	724.64441:11121 725.64776:7731 726.65112:2779	255.22818:24 263.23621:12 267.23157:138 364.3588:86 365.34265:164 390.37534:124 406.36664:96 408.36649:48 408.392:200 409.39948:48 420.35648:24 420.37949:354 421.38147:36 489.63992:10 598.6048:24 628.60852:24 629.6153:24 632.60162:48 646.6181:36 664.62878:877 665.62775:343	11121	5943	13444	2830	4649	4613	7006	9952	6464	13717	1806	2570	1806	8	10169.2	4030.67	9284.73	2060.9	8.125
3152	13.153	724.644	Cer 42:1;3O|Cer 18:1;2O/24:0;(2OH)	[M+CH3COO]-	adduct linked to 2756_[M-H]-	0.929	TRUE	12.99	724.646	C42H83NO4	Cer_AS	WAYLDHLWVYQNSQ-JMUUFCRMNA-N	CCCCCCCCCCCCCCCCCCCCCCC(O)C(=O)NC(CO)C(O)\C=C\CCCCCCCCCCCCC	310	TRUE	TRUE	TRUE	FALSE	FALSE	null	null	100	99	61	87.8	100	1407.04	170602_TT1_UPLC_ariyasu_IR_12M_IR_2_Neg	724.64587:15904 725.64922:21309 726.65258:21451	89.02293:86 153.9982:10 178.05722:48 233.08429:10 250.23871:12 255.21629:10 267.23077:116 268.26416:125 279.2424:36 298.26376:24 335.33545:12 337.33276:96 337.34821:75 365.32999:36 378.36859:24 382.37305:48 383.34793:156 408.38104:98 424.37167:24 616.59192:36 617.60645:60 628.60321:12 634.59216:24 635.6214:12 646.62323:36 664.62292:1326 665.62915:527 678.49414:10 724.58575:179	16068	12447	19004	8508	13945	16920	15396	21840	15452	24816	10758	15904	9133	83	15839.6	13124.5	19375.7	11931.5	82.875
3012	13.063	706.635	Cer 42:2;2O|Cer 18:2;2O/24:0	[M+CH3COO]-	adduct linked to 2654_[M-H]-	0.929	TRUE	13.08	706.635	C42H81NO3	Cer_NS	ZCUCZYYSYGKQQV-GHQHJQBONA-N	CCCCCCCCCCCCCCCCCCCCCCCC(=O)NC(CO)C(O)\C=C\CC\C=C\CCCCCCCCC	310	TRUE	TRUE	TRUE	FALSE	FALSE	null	null	100	100	69.1	82.8	100	53518.5	170602_TT1_UPLC_ariyasu_IR_12M_IR_1_Neg	706.63629:350249 707.63964:218655 708.643:56648	235.20366:2399 236.21637:210 237.22476:441 238.22449:36 248.23552:60 253.21556:60 261.21936:1717 262.22519:333 263.23749:302 264.23578:173 266.24719:412 267.25345:48 268.26852:60 279.23511:48 293.04382:10 296.25995:122 347.32681:172 348.33194:48 349.34372:2151 350.34912:344 364.35925:262 365.34308:185 365.37259:162 366.3739:2380 367.35776:1630 368.36447:245 380.38837:24 381.37167:24 389.09549:24 …	1367128	837996	1501559	469015	692499	731924	1177328	1492344	977726	1750694	350249	586159	341342	32	1.23556e+06	631146	1.34952e+06	425917	32.5
3135	12.896	722.629	Cer 42:2;3O|Cer 23:2;2O/19:0;(3OH)	[M+CH3COO]-	adduct linked to 2746_[M-H]-; adduct linked to 2940_[M+K-2H]-	0.429	TRUE	12.24	722.63	C42H81NO4	Cer_BS	NGECYZNFRXYSIN-QCVIXQMPNA-N	CCCCCCCCCCCCCCCCC(O)CC(=O)NC(CO)C(O)\C=C\CC\C=C\CCCCCCCCCCCCCC	410	TRUE	TRUE	TRUE	FALSE	FALSE	null	null	93.3	86.8	35.4	43.9	100	230.13	170602_TT1_UPLC_ariyasu_IR_12M_1_Neg	722.63275:6901 723.6361:6122 724.63946:1948	89.02395:352 223.09137:12 248.23616:12 283.26776:24 305.25156:24 335.3389:12 354.35739:10 366.38605:12 408.39374:24 424.38181:12 662.61938:250 663.62048:84	7521	3580	8567	2208	3633	3518	6901	9014	5686	10808	1811	3430	2016	4	6555.98	3119.5	8102.34	2418.88	4.0625
3001	12.271	704.62	Cer 42:3;2O|Cer 18:2;2O/24:1	[M+CH3COO]-	adduct linked to 2649_[M-H]-; similar chromatogram in higher mz_3417	0.929	TRUE	12.56	704.62	C42H79NO3	Cer_NS	RYZWCKUTHDRXFD-FTZNQNEXNA-N	CCCCCCCCCC\C=C/CCCCCCCCCCCC(=O)NC(CO)C(O)\C=C\CC\C=C\CCCCCCCCC	310	TRUE	TRUE	TRUE	FALSE	FALSE	null	null	100	97.4	70.2	88.5	100	3988.61	170602_TT1_UPLC_ariyasu_IR_12M_3_Neg	704.61951:68260 705.62286:47135 706.62622:13647	235.20961:711 236.20291:48 248.2328:12 261.203:12 261.22342:254 262.2247:36 264.23074:36 266.25128:75 279.23468:24 296.26196:24 347.33435:533 348.32898:36 362.33649:24 364.35629:497 365.34549:282 366.3414:48 388.33432:12 388.3537:109 390.37253:1758 391.37421:355 404.34616:24 406.358:329 407.36862:48 591.24677:10 596.58234:220 597.58716:66 612.53149:12 612.57318:266 613.56702:68 614.57904:599 615.…	97263	43741	99991	24881	34420	39492	74474	79164	68260	118219	19028	27080	18863	3	80331.6	32931.1	85029.4	21657.1	3.25
2999	12.889	704.615	Cer 42:3;2O|Cer 18:3;2O/24:0	[M+CH3COO]-	ion correlated with 3106; adduct linked to 2722_[M-H]-; similar chromatogram in higher mz_4411	0.429	TRUE	12.79	704.62	C42H79NO3	Cer_NS	MQGMSZQEMVFACG-HWGMDQJZNA-N	CCCCCCCCCCCCCCCCCCCCCCCC(=O)NC(CO)C(O)\C=C\CC\C=C\CC\C=C\CCCCC	310	TRUE	TRUE	TRUE	FALSE	FALSE	null	null	100	99.7	46.6	71.3	100	174.43	170602_TT1_UPLC_ariyasu_IR_12M_4_Neg	704.61487:4692 705.61822:3973 706.62158:3595	192.64934:10 223.0816:24 259.18326:12 346.9939:10 349.35339:24 361.34283:12 365.34225:24 367.35693:24 378.36743:24 390.35809:12 392.40717:48 404.36813:12 404.38507:36 408.36005:12 612.57581:12 614.57123:24 626.59106:12 627.54352:12 642.61005:10 644.60034:276 645.59839:60 658.61139:106 658.64026:36	3447	1437	2729	1290	1784	1813	3039	3570	2510	4692	773	1515	903	3	2537.38	1629.02	3452.48	1063.54	3.25
2985	11.153	702.601	Cer 42:4;2O|Cer 18:2;2O/24:2	[M+CH3COO]-	ion correlated with 2639; adduct linked to 2639_[M-H]-	0.929	TRUE	11.39	702.604	C42H77NO3	Cer_NS	VVROVHFWHBBWFZ-WAEYLLIWNA-N	CCCCCCCCC\C=C\CC\C=C\C(O)C(CO)NC(=O)CCCCCCCCCCC\C=C/C\C=C/CCCCCCC	310	TRUE	TRUE	TRUE	FALSE	FALSE	null	null	100	98.2	71.7	89.1	100	217.32	170602_TT1_UPLC_ariyasu_IR_12M_4_Neg	702.60114:6076 703.60449:4945 704.60785:1337	208.16312:10 235.19608:12 235.20253:48 255.2373:12 261.20914:24 301.21207:12 320.90765:10 345.30411:36 362.34091:76 388.34717:126 388.35547:162 389.36008:48 404.32254:12 404.34796:36 594.5293:12 594.5567:48 598.48151:10 610.53784:24 612.58905:48 642.53821:36 642.58087:442 643.57385:198 656.59528:10	6122	3435	7130	2454	3014	4260	4497	5855	3904	6076	1726	2421	1638	6	5562.33	3242.71	5082.94	1928.21	6
3402	13.126	756.673	Cer 43:0;4O|Cer 18:0;3O/25:0;(2OH)	[M+CH3COO]-		0.929	TRUE	13.24	756.672	C43H87NO5	Cer_AP	YADUGDLSXPPFIP-UHFFFAOYNA-N	CCCCCCCCCCCCCCCCCCCCCCCC(O)C(=O)NC(CO)C(O)C(O)CCCCCCCCCCCCCC	310	TRUE	TRUE	TRUE	FALSE	FALSE	null	null	100	99.6	29.5	76.6	100	376.8	170602_TT1_UPLC_ariyasu_IR_12M_3_Neg	756.66791:3941 757.67126:5579 758.67462:2453	89.02345:48 112.98165:10 121.02944:109 122.02892:36 123.97923:10 255.22426:10 307.26627:10 351.34738:12 365.33435:12 390.3721:10 397.37155:24 403.27121:10 408.38574:24 410.39053:24 422.37238:12 625.49213:10 666.64984:24 678.64691:10 696.6579:67 697.63251:24 697.66583:36 742.54523:10 756.63928:24	7938	5489	8570	3132	4650	3971	4694	6501	3941	8464	2351	2618	1933	34	7332.17	3917.56	5899.8	2300.58	34.5
3137	13.358	722.665	Cer 43:1;2O|Cer 18:1;2O/25:0	[M+CH3COO]-	adduct linked to 2747_[M-H]-	0.929	TRUE	13.38	722.667	C43H85NO3	Cer_NS	QHPYSHVSWAOLHS-BSKJHSHCNA-N	CCCCCCCCCCCCCCCCCCCCCCCCC(=O)NC(CO)C(O)\C=C\CCCCCCCCCCCCC	310	TRUE	TRUE	TRUE	FALSE	FALSE	null	null	100	100	44.3	86.9	100	1450.93	170602_TT1_UPLC_ariyasu_IR_8w_3_Neg	722.66608:38577 723.66943:26001 724.67279:8271	78.95837:48 96.97187:36 152.99953:352 214.94286:12 237.22665:210 251.22716:24 253.21309:48 255.23151:36 263.23727:169 268.26602:36 269.27609:12 277.21469:60 278.32809:36 279.2326:6585 280.23959:109 281.25311:60 282.28027:24 291.26614:48 301.2326:12 303.23087:122 335.31198:12 335.32742:48 363.36609:335 366.37128:36 378.33832:12 378.37656:77 379.37912:36 380.38849:165 381.37454:179 389.19531:24 392…	27246	25891	38577	11806	19206	16041	24393	39893	25059	39611	9284	12824	7559	14	30571.5	15684.3	32238.7	9888.92	13.8125
3269	13.254	738.661	Cer 43:1;3O	[M+CH3COO]-	ion correlated with 3709; adduct linked to 3378_[M+Hac-H]-	0.929	TRUE	13.09	738.662	C43H85NO4	Cer_NP	JBSDTKVNWAKYDB-DQRAZIAONA-N	CCCCCCCCCCCCCCCC(O)C(O)C(CO)NC(=O)CCCCCCCCC\C=C/CCCCCCCCCCCC	320	TRUE	TRUE	TRUE	FALSE	FALSE	null	null	82.9	99.2	10.1	60.5	88.5	1316.55	170602_TT1_UPLC_ariyasu_IR_8w_IR_2_Neg	738.66132:18381 739.66467:26981 740.66803:12715	71.02073:24 89.02298:2887 90.02688:48 237.21872:158 263.22659:12 263.23569:48 349.34439:295 350.34714:36 364.35992:48 365.38132:48 367.36652:64 391.12253:12 392.38644:859 393.37677:48 393.39346:177 394.20673:24 408.38995:60 409.39743:36 598.58679:10 600.60406:156 601.60535:36 616.60999:93 617.59314:36 618.60846:110 619.61768:60 646.60968:10 648.62042:125 649.62518:48 660.63525:10 676.34705:10 678…	23756	24776	27077	15831	18381	18648	23303	26477	21209	25381	12262	17145	11795	32	25203	17620.2	24092.6	13734.1	32.5
3121	13.186	720.653	Cer 43:2;2O|Cer 18:2;2O/25:0	[M+CH3COO]-	ion correlated with 2935; adduct linked to 2734_[M-H]-	0.929	TRUE	13.22	720.651	C43H83NO3	Cer_NS	SHGDZPJYRJJAQG-INARCNGINA-N	CCCCCCCCCCCCCCCCCCCCCCCCC(=O)NC(CO)C(O)\C=C\CC\C=C\CCCCCCCCC	310	TRUE	TRUE	TRUE	FALSE	FALSE	null	null	100	100	67.6	86.2	100	1437.54	170602_TT1_UPLC_ariyasu_IR_8w_1_Neg	720.65106:36600 721.65441:43770 722.65777:12767	233.19337:10 235.1994:285 237.21619:48 244.69934:10 255.21626:12 261.22415:305 262.22092:36 264.24521:36 266.24521:36 279.23318:36 296.24844:12 349.34482:60 361.34753:24 363.36191:536 364.36316:48 366.36172:36 376.35214:12 378.36963:134 380.38431:443 381.37308:296 382.36865:24 392.34833:12 392.39557:154 404.38184:48 406.40512:1701 407.40448:210 415.2233:12 422.36328:12 422.39212:253 612.56287:12 …	36600	21566	45448	10189	16216	14745	33611	47076	27859	50442	5973	10554	6282	0	34538.1	13716.9	39746.9	7602.81	0
3106	12.896	718.635	Cer 43:3;2O|Cer 20:3;2O/23:0	[M+CH3COO]-	ion correlated with 2999; ion correlated with 3129	0.571	TRUE	13.05	718.635	C43H81NO3	Cer_NS	BHOSZELYKOTXPQ-MWDSNIDENA-N	CCCCCCCCCCCCCCCCCCCCCCC(=O)NC(CO)C(O)\C=C\CC\C=C\CC\C=C\CCCCCCC	310	TRUE	TRUE	TRUE	FALSE	FALSE	null	null	100	99.2	64.4	65.7	100	146.19	170602_TT1_UPLC_ariyasu_IR_12M_2_Neg	718.63739:3824 719.64074:4263 720.6441:1683	85.00602:24 223.0883:24 235.1946:12 261.21439:36 261.22574:48 263.73141:10 361.3461:24 363.13309:10 378.37079:36 403.07162:12 404.38855:89 611.6427:10 626.58502:36 628.53979:36 628.62073:48 658.55115:12 658.61243:544 659.61407:129 718.61041:24	2571	1304	2934	796	1442	1443	2813	3824	2476	4541	560	1018	553	3	2269.46	1226.83	3413.47	710.562	3.25
3390	13.333	754.692	Cer 44:0;3O|Cer 20:0;3O/24:0	[M+CH3COO]-		0.929	TRUE	13.36	754.693	C44H89NO4	Cer_NP	DFLSLCOGWUJURA-UHFFFAOYNA-N	CCCCCCCCCCCCCCCCCCCCCCCC(=O)NC(CO)C(O)C(O)CCCCCCCCCCCCCCCC	310	TRUE	TRUE	TRUE	FALSE	FALSE	null	null	100	100	60.6	71.6	100	77.24	170602_TT1_UPLC_ariyasu_IR_8w_IR_1_Neg	754.68921:1233 755.69256:2079 756.69592:578	212.10593:10 279.22238:12 279.22943:48 295.25974:24 351.36029:10 366.3703:24 367.35953:36 394.37228:12 410.39029:24 410.41019:60 422.3952:48 450.4411:24 650.62909:12 676.64099:12 694.62555:36 694.6662:348 695.64679:48 695.68011:107	1819	1772	1820	1233	1846	2440	1216	1751	1323	1740	1226	1189	937	73	1803.58	1839.46	1507.64	1117.27	73.25
3255	13.472	736.681	Cer 44:1;2O|Cer 20:1;2O/24:0	[M+CH3COO]-	adduct linked to 2825_[M-H]-	0.929	TRUE	13.48	736.682	C44H87NO3	Cer_NS	FRWWCDHJRWYDOU-NHFVQZBWNA-N	CCCCCCCCCCCCCCCCCCCCCCCC(=O)NC(CO)C(O)\C=C\CCCCCCCCCCCCCCC	310	TRUE	TRUE	TRUE	FALSE	FALSE	null	null	100	100	45.4	84.9	100	1658.97	170602_TT1_UPLC_ariyasu_IR_12M_4_Neg	736.68097:39050 737.68432:43688 738.68768:15305	102.89573:12 152.99562:361 189.55678:12 237.20872:12 237.21738:126 253.21912:24 255.22859:310 256.23407:24 263.23431:82 265.25107:252 266.25085:24 279.23187:3361 280.23416:359 280.3446:24 281.24298:1020 282.2536:95 283.23294:24 288.98007:24 291.26541:354 292.27225:36 296.28806:36 303.22766:153 304.23047:36 305.25211:645 306.24844:63 307.26364:778 326.2829:12 327.22662:72 328.22513:36 349.34024:27…	34315	34544	47750	20784	23968	30258	22571	34516	23288	39050	9429	10531	7420	46	38869.4	25003.1	29856.4	9126.75	46.5
3233	13.283	734.668	Cer 44:2;2O|Cer 18:2;2O/26:0	[M+CH3COO]-		0.929	TRUE	13.31	734.667	C44H85NO3	Cer_NS	ZLOXRQZQPDQQBX-NBGJCBSLNA-N	CCCCCCCCCCCCCCCCCCCCCCCCCC(=O)NC(CO)C(O)\C=C\CC\C=C\CCCCCCCCC	310	TRUE	TRUE	TRUE	FALSE	FALSE	null	null	100	100	32.3	86.6	100	755.14	170602_TT1_UPLC_ariyasu_IR_12M_4_Neg	734.6676:17543 735.67095:19598 736.67431:5919	78.95066:12 78.95689:24 147.78607:10 152.9922:477 171.01093:24 205.18941:24 235.205:103 237.21962:36 251.19989:12 253.21475:74 259.24432:163 261.22083:64 263.23212:24 266.25095:36 269.55652:24 277.21173:48 279.22961:4457 280.23663:157 281.24542:60 283.23541:24 301.20514:12 303.23264:897 304.22324:24 311.19272:36 327.22421:48 328.23032:24 377.35541:36 377.37997:115 378.37302:48 392.39059:48 394.39…	14266	10168	16884	6169	8383	8763	11131	12578	10383	17543	4037	5927	3404	8	13773	7771.62	12908.9	4456.12	8.4375
3511	13.445	768.709	Cer 45:0;3O	[M+CH3COO]-		0.643	TRUE	13.45	768.709	C45H91NO4	Cer_NP	HRLLWDDRBLHGPZ-UHFFFAOYNA-N	CCCCCCCCCCCCCCCCCCCCCCCCC(=O)NC(CO)C(O)C(O)CCCCCCCCCCCCCCCC	320	TRUE	TRUE	TRUE	FALSE	FALSE	null	null	88.4	100	56.2	70.3	88.5	63.61	170602_TT1_UPLC_ariyasu_IR_12M_2_Neg	768.70758:1135 769.71093:1336 770.71429:295	153.00479:12 279.23505:36 367.34451:10 381.37466:24 396.37994:10 410.8067:10 424.4064:24 436.39911:12 436.41962:24 478.45914:10 672.66205:36 708.67212:96 709.685:81	896	781	629	937	1187	1840	658	1135	396	839	843	1063	498	29	768.542	1321.35	756.984	801.521	29.25
3649	13.546	782.719	Cer 46:0;3O|Cer 20:0;3O/26:0	[M+CH3COO]-		0.857	TRUE	13.5	782.724	C46H93NO4	Cer_NP	XXCJZFVZHPNILU-UHFFFAOYNA-N	CCCCCCCCCCCCCCCCCCCCCCCCCC(=O)NC(CO)C(O)C(O)CCCCCCCCCCCCCCCC	310	TRUE	TRUE	TRUE	FALSE	FALSE	null	null	100	100	65.8	86.4	100	74.44	170602_TT1_UPLC_ariyasu_IR_8w_IR_1_Neg	782.7215:1446 783.72485:2144 784.72821:414	283.25842:12 295.25931:24 307.25571:12 323.27759:12 323.30029:24 391.20361:10 394.40237:36 395.38406:103 420.41821:36 436.42358:12 438.42838:70 450.40472:12 450.43451:60 686.69464:48 715.46655:10 722.69989:383 723.68115:48 723.70007:149	1652	1355	1097	1446	1851	2898	872	1465	636	1193	1146	1302	845	41	1367.88	2064.92	1041.67	1097.71	40.625
3487	13.697	764.714	Cer 46:1;2O|Cer 22:1;2O/24:0	[M+CH3COO]-		0.5	TRUE	13.73	764.714	C46H91NO3	Cer_NS	ADQUSTYBJUQMMU-OHYVAXEENA-N	CCCCCCCCCCCCCCCCCCCCCCCC(=O)NC(CO)C(O)\C=C\CCCCCCCCCCCCCCCCC	310	TRUE	TRUE	TRUE	FALSE	FALSE	null	null	95.5	99.9	33.4	59.7	100	45.97	170602_TT1_UPLC_ariyasu_IR_8w_1_Neg	764.70935:1084 765.7127:1382 766.71606:600	246.60657:10 279.22159:12 293.28:12 329.21429:10 377.3631:10 392.39572:24 397.34875:10 529.21466:10 627.52374:48 628.5296:24 629.5152:24 674.65814:12 704.68762:97 705.69763:73 718.55115:24 718.58881:24	1084	872	1412	627	778	1158	785	1135	544	1335	378	445	226	36	1122.85	854.417	949.75	349.229	36.125
3897	13.772	810.751	Cer 48:0;3O	[M+CH3COO]-		0.357	TRUE	13.73	810.756	C48H97NO4	Cer_NP	JNLJJOPFYFEMKL-UHFFFAOYNA-N	CCCCCCCCCCCCCCCCCCCCCCCCCC(=O)NC(CO)C(O)C(O)CCCCCCCCCCCCCCCCCC	320	TRUE	TRUE	TRUE	FALSE	FALSE	null	null	87.1	99.9	55.2	62.4	88.5	36.6	170602_TT1_UPLC_ariyasu_IR_8w_IR_1_Neg	810.75494:549 811.75829:697 812.76165:120	130.97318:10 234.98837:10 283.2623:12 317.94681:10 323.29443:36 330.98322:10 351.3327:10 404.99356:10 424.95633:10 438.41898:24 438.43661:24 450.42203:12 619.3739:10 714.68976:12 723.50763:36 748.24567:10 750.72394:69 750.73547:152 751.74713:60 765.68317:10	529	536	354	549	542	910	376	630	257	413	368	399	251	38	472.812	667.167	418.859	339.375	38.5
5285	14.458	964.894	Cer 58:1;4O|Cer 42:0;3O(FA 16:0)	[M+CH3COO]-		0.071	TRUE	14.56	964.891	C58H115NO5	Cer_EODS	MTMHNOLLPKDAEI-UHFFFAOYNA-N	CCCCCCCCCCCCCCCCCCCCCCC(O)C(CO)NC(=O)CCCCCCCCCCCCCCCCOC(=O)CCCCCCCCCCCCCCC	310	TRUE	TRUE	TRUE	FALSE	FALSE	null	null	93.5	99.7	55.4	42	100	42.09	170602_TT1_UPLC_ariyasu_IR_8w_3_Neg	964.89362:569 965.89697:866 966.90033:461	255.22971:241 256.23743:36 283.24597:12 283.26251:120 284.26492:24	504	416	569	155	243	89	234	299	211	406	66	106	69	25	496.292	162.125	287.516	80.0833	25.125
1314	8.685	404.388	Cholesterol	[M+NH4]+	adduct linked to 1171_[M+H-H2O]+; adduct linked to 3085_[2M+NH4]+	0.929	TRUE	9.05	404.389	C27H46O	CE	HVYWMOMLDIMFJA-UHFFFAOYSA-N	CC(C)CCCC(C)C1CCC2C3CC=C4CC(O)CCC4(C)C3CCC12C	310	TRUE	TRUE	TRUE	FALSE	FALSE	null	null	96.6	95.6	26.3	75.7	100	70.35	170602_TT1_UPLC_ariyasu_IR_8w_3_Pos	404.38644:5714 405.38979:3162 406.39315:588	95.08964:10 107.07061:12 109.09988:12 129.01793:10 134.09406:24 145.09908:12 149.13278:24 175.14012:12 187.14638:10 203.17667:12 215.18005:24 234.13475:10 265.01392:12 273.25049:12 322.24637:12 326.97162:12 369.3399:12 369.35608:36	6503	4188	5714	3624	4375	4252	4839	5565	4570	6092	4057	4747	3287	13	5468.5	4083.71	5266.7	4030.15	12.625
3830	13.785	863.693	CoQ10	[M+H]+	adduct linked to 3997_[M+2Na-H]+; adduct linked to 3974_[M+NH4]+; adduct linked to 4135_[M+K]+	0.929	TRUE	13.96	863.691	C59H90O4	CoQ	ACTIUHUUMQJHFO-UHFFFAOYSA-N	CC1=C(C(=O)C(=C(C1=O)OC)OC)CC=C(C)CCC=C(C)CCC=C(C)CCC=C(C)CCC=C(C)CCC=C(C)CCC=C(C)CCC=C(C)CCC=C(C)CCC=C(C)C	310	TRUE	TRUE	TRUE	FALSE	FALSE	null	null	100	99.2	59.3	85.9	100	958.59	170602_TT1_UPLC_ariyasu_IR_12M_IR_2_Pos	863.69232:31251 864.69567:51850 865.69903:19262	79.05136:36 81.06778:88 83.08657:67 89.07457:10 93.06766:60 95.08472:256 105.06532:12 107.08722:77 109.102:205 111.11337:24 119.08517:48 121.09965:154 123.117:224 125.13377:36 131.07983:24 133.10223:99 135.11729:320 136.05354:24 137.05875:24 137.13269:71 139.03392:24 141.06987:10 143.08707:24 145.10335:144 147.11673:118 149.13199:444 151.07471:116 151.1506:36 154.06111:134 157.10136:24 159.11992:…	20701	11279	20209	18627	25976	27585	22777	26336	17770	34259	24666	31251	17836	14	17396.2	24062.9	25285.7	24584.5	14
2608	13.042	727.557	CoQ8	[M+H]+	adduct linked to 2743_[M+Na]+	0.929	TRUE	12.99	727.566	C49H74O4	CoQ	ICFIZJQGJAJRSU-UHFFFAOYSA-N	CC1=C(C(=O)C(=C(C1=O)OC)OC)CC=C(C)CCC=C(C)CCC=C(C)CCC=C(C)CCC=C(C)CCC=C(C)CCC=C(C)CCC=C(C)C	310	TRUE	TRUE	TRUE	FALSE	FALSE	null	null	100	99.9	41.8	77.7	100	300.05	170602_TT1_UPLC_ariyasu_IR_8w_IR_3_Pos	727.56488:6794 728.56823:12345 729.57159:4397	79.05134:24 88.07217:12 95.08469:36 98.54745:10 109.09464:12 109.10344:60 119.08054:12 121.10116:36 123.11853:48 133.09573:24 135.11888:48 137.13101:36 139.0405:12 147.11499:24 149.12852:60 151.07639:36 152.07495:12 159.04378:12 161.13885:36 163.14546:48 169.09196:24 173.14127:24 175.15047:24 177.16003:24 181.08138:24 187.1456:36 189.16667:48 191.16951:24 197.07184:128 197.07971:1514 198.08766:48…	3701	3584	4074	4855	4910	6794	8775	14208	5103	9405	5831	6829	3576	0	3786.06	5519.5	9372.56	5411.92	0
3130	13.417	795.622	CoQ9	[M+H]+	adduct linked to 3393_[M+2Na-H]+; adduct linked to 2957_[M+H-H2O]+; adduct linked to 3336_[M+NH4]+; adduct linked to 3550_[M+K]+; found in higher mz's MsMs_3639	0.929	TRUE	13.36	795.629	C54H82O4	CoQ	UUGXJSBPSRROMU-UHFFFAOYSA-N	CC1=C(C(=O)C(=C(C1=O)OC)OC)CC=C(C)CCC=C(C)CCC=C(C)CCC=C(C)CCC=C(C)CCC=C(C)CCC=C(C)CCC=C(C)CCC=C(C)C	310	TRUE	TRUE	TRUE	FALSE	FALSE	null	null	100	99.9	64.9	85.1	100	6827.36	170602_TT1_UPLC_ariyasu_IR_8w_IR_3_Pos	795.6264:184913 796.62975:288512 797.63311:97336	71.08698:36 77.03699:60 79.05392:141 81.06785:908 82.07159:48 83.04827:24 83.08536:211 91.04953:24 91.05222:107 93.06909:291 95.0848:1020 96.08768:36 97.09998:242 98.1009:36 105.07116:225 107.0844:552 109.10062:1353 110.10254:85 111.04395:48 111.1179:219 119.0868:390 121.09975:656 122.10247:36 123.11555:1048 124.11875:48 125.13544:36 128.06107:60 131.08797:108 133.09911:496 135.11577:1302 136.053…	128582	82906	136553	144535	165012	184913	181676	243756	131966	223195	158653	198348	125255	10	116014	164820	195148	160752	9.75
1818	10.299	558.503	DG 30:0|DG 14:0_16:0	[M+NH4]+	adduct linked to 1694_[M+H-H2O]+; adduct linked to 1824_[M+Na]+; similar chromatogram in higher mz_1824; similar chromatogram in higher mz_4762	0.929	TRUE	10.23	558.509	C33H64O5	DG	NYNQTTOUQMCOEM-UHFFFAOYNA-N	CCCCCCCCCCCCCCCC(=O)OC(CO)COC(=O)CCCCCCCCCCCCC	310	TRUE	TRUE	TRUE	FALSE	FALSE	null	null	100	99.9	68.4	89.7	100	93.33	170602_TT1_UPLC_ariyasu_IR_8w_3_Pos	558.50665:3060 559.51:1831 560.51336:349	211.21141:24 229.21809:12 285.22998:12 285.23947:119 313.25925:36 313.27414:158 466.20374:10 523.44977:24 523.45618:71 558.21991:24 558.2431:48	3334	1932	3060	1542	1981	2817	2435	3338	1976	3163	876	1448	1138	73	2775.5	2113.21	2728.12	1154.38	72.875
1904	11.517	586.536	DG 32:0|DG 16:0_16:0	[M+NH4]+	adduct linked to 2086_[M+ACN+Na]+; adduct linked to 1986_[M+K]+	0.357	TRUE	11.6	586.541	C35H68O5	DG	JEJLGIQLPYYGEE-UHFFFAOYNA-N	CCCCCCCCCCCCCCCC(=O)OCC(CO)OC(=O)CCCCCCCCCCCCCCC	310	TRUE	TRUE	TRUE	FALSE	FALSE	null	null	100	99.8	65.5	80.7	100	807.36	170602_TT1_UPLC_ariyasu_IR_8w_2_Pos	586.53754:15351 587.54089:8178 588.54425:1857	71.08521:114 81.06842:24 83.08465:48 95.07714:12 95.08808:48 109.09674:12 109.09967:24 117.08969:10 128.95393:24 149.12735:10 221.2343:12 239.23772:67 257.23361:12 257.24039:36 313.27591:741 314.27017:81 551.49872:391 552.50098:66	32785	15351	32318	12897	18173	21846	19015	26863	17584	32734	8269	13301	8549	163	26817.8	17638.7	24049.1	10039.5	163.312
1898	10.471	584.522	DG 32:1|DG 16:0_16:1	[M+NH4]+	adduct linked to 1766_[M+H-H2O]+; similar chromatogram in higher mz_2451; similar chromatogram in higher mz_3159; similar chromatogram in higher mz_3460	0.929	TRUE	10.46	584.525	C35H66O5	DG	ADLOEVQMJKYKSR-PEZBUJJGNA-N	CCCCCCCCCCCCCCCC(=O)OCC(CO)OC(=O)CCCCCCC\C=C/CCCCCC	310	TRUE	TRUE	TRUE	FALSE	FALSE	null	null	100	100	57.3	87.1	100	113.16	170602_TT1_UPLC_ariyasu_IR_8w_IR_3_Pos	584.52209:6439 585.52544:3984 586.5288:1017	71.08797:48 81.0689:12 81.07143:24 93.06749:12 97.06931:12 97.09834:24 109.10033:24 121.10098:12 140.95297:10 179.17705:10 239.2393:36 256.27072:10 285.2431:60 286.24646:24 311.25708:197 313.2681:95 313.27554:247 314.27478:48 339.27658:12 339.28174:163 369.22037:10 549.4975:226 550.49792:65	4555	3126	4869	2390	2596	6439	4831	5843	4001	6000	2541	3374	2605	59	4183.31	3807.98	5168.86	2839.83	58.8125
1893	9.76	582.512	DG 32:2|DG 14:0_18:2	[M+NH4]+	similar chromatogram in higher mz_2747; similar chromatogram in higher mz_2454	0.857	TRUE	9.78	582.509	C35H64O5	DG	WVBVUWWRPSWGDS-BIXSNLIQNA-N	CCCCCCCCCCCCCC(=O)OCC(CO)OC(=O)CCCCCCC\C=C/C\C=C/CCCCC	310	TRUE	TRUE	TRUE	FALSE	FALSE	null	null	100	100	53.9	87.7	100	40.58	170602_TT1_UPLC_ariyasu_IR_8w_IR_3_Pos	582.51215:2064 583.5155:1923 584.51886:0	95.08589:12 133.08253:12 137.1324:10 161.12965:12 211.20613:12 223.88599:24 224.69087:24 226.1868:12 228.2767:24 285.25012:60 312.26541:10 337.2634:48 337.28659:60 374.94238:10 545.7243:12 547.46967:65 548.48138:36	1011	798	1616	707	755	2064	1159	1438	938	1450	687	743	561	28	1141.54	1175.23	1246.11	663.833	28.5
1941	11.04	598.54	DG 33:1|DG 15:0_18:1	[M+NH4]+	similar chromatogram in higher mz_3801	0.286	TRUE	11.09	598.541	C36H68O5	DG	GWAPRYUVSHVZHN-ZCXUNETKNA-N	CCCCCCCCCCCCCCC(=O)OCC(CO)OC(=O)CCCCCCC\C=C/CCCCCCCC	310	TRUE	TRUE	TRUE	FALSE	FALSE	null	null	100	99.8	48.7	71.3	100	14.87	170602_TT1_UPLC_ariyasu_IR_12M_4_Pos	598.53992:524 599.54327:210 600.54663:152	262.25354:10 299.25391:12 325.27765:10 339.29965:12 351.04147:10 492.92261:10 563.48285:12 563.50616:24	537	318	562	283	354	567	321	411	342	524	240	354	212	17	472.417	401.292	399.406	268.792	16.8125
2026	12.91	614.57	DG 34:0|DG 16:0_18:0	[M+NH4]+	adduct linked to 2196_[M+ACN+H]+; adduct linked to 2334_[M+K]+	0.929	TRUE	12.9	614.572	C37H72O5	DG	ONCLVQFEAFTXMN-UHFFFAOYNA-N	CCCCCCCCCCCCCCCCCC(=O)OC(CO)COC(=O)CCCCCCCCCCCCCCC	310	TRUE	TRUE	TRUE	FALSE	FALSE	null	null	100	100	65.2	86.6	100	524.39	170602_TT1_UPLC_ariyasu_IR_8w_IR_3_Pos	614.57166:13761 615.57501:10632 616.57837:2894	71.08557:36 77.38817:24 81.06632:36 83.08382:36 85.1015:105 89.06112:24 95.0845:63 97.10105:48 104.42024:10 109.10175:72 123.11205:12 131.10844:10 137.12907:24 215.20151:10 223.08247:10 239.23048:36 250.26118:10 257.24869:36 267.26993:24 273.16348:12 285.28558:36 313.23315:12 313.27786:546 314.27957:60 341.2851:24 341.30841:564 342.31244:100 358.06454:12 383.12439:36 523.24969:36 577.69153:12 579…	16209	7652	13178	7777	10959	13761	11128	14462	8794	15308	4814	7041	4458	407	12346.2	10832.4	12423	5437.67	406.875
2017	11.692	612.554	DG 34:1|DG 16:0_18:1	[M+NH4]+	adduct linked to 2190_[M+ACN+H]+; adduct linked to 2108_[M+K]+; similar chromatogram in higher mz_2054	0.5	TRUE	11.83	612.556	C37H70O5	DG	YEJYLHKQOBOSCP-ZCXUNETKNA-N	CCCCCCCCCCCCCCCC(=O)OCC(CO)OC(=O)CCCCCCC\C=C/CCCCCCCC	310	TRUE	TRUE	TRUE	FALSE	FALSE	null	null	100	99.4	74.9	89.9	100	861.44	170602_TT1_UPLC_ariyasu_IR_12M_4_Pos	612.55469:29460 613.55804:16222 614.5614:4593	71.08674:60 79.06488:12 81.06757:79 85.06394:12 85.10148:82 95.08173:24 95.08721:60 97.10103:48 107.07968:12 109.10611:81 113.13535:10 128.95303:12 135.11694:36 137.13562:24 149.13503:36 153.12856:24 230.22064:10 239.23694:60 251.98004:10 257.24414:60 265.25259:48 272.9408:10 313.2753:964 314.27701:118 339.27112:35 339.28922:1009 340.29025:60 341.3161:48 357.06677:66 577.51935:634 578.51801:79	33383	16145	30853	15619	15676	31991	22970	27251	16276	29460	12454	17838	13174	80	26793.4	21095.4	23989.4	14488.8	79.8125
2008	10.802	610.541	DG 34:2|DG 16:0_18:2	[M+NH4]+	adduct linked to 2181_[M+ACN+H]+; similar chromatogram in higher mz_2044; similar chromatogram in higher mz_3318; similar chromatogram in higher mz_3428; similar chromatogram in higher mz_5053	0.929	TRUE	10.83	610.541	C37H68O5	DG	SVXWJFFKLMLOHO-BCTRXSSUNA-N	CCCCCCCCCCCCCCCC(=O)OCC(CO)OC(=O)CCCCCCC\C=C/C\C=C/CCCCC	310	TRUE	TRUE	TRUE	FALSE	FALSE	null	null	100	100	51.2	89.5	100	1054.2	170602_TT1_UPLC_ariyasu_IR_12M_IR_1_Pos	610.53906:16209 611.54241:10451 612.54577:2601	71.08437:91 73.0463:36 79.05489:24 81.07262:48 85.09888:24 93.07417:24 95.08309:48 105.06935:12 119.08485:12 127.12542:12 133.10835:24 137.09288:24 147.07037:24 155.14771:12 161.13133:24 165.16228:12 186.01424:10 206.9996:12 221.08113:12 221.08739:48 222.08377:24 237.21617:12 239.23257:24 242.75067:24 244.47217:24 251.18765:12 263.23154:12 264.24335:24 266.99231:24 267.00378:48 267.99985:36 282.0…	31200	15895	33538	17918	20037	39445	22363	28846	18566	31291	16209	17832	12381	121	26877.4	25799.9	25266.4	15474	120.75
1990	10.124	608.519	DG 34:3|DG 16:0_18:3	[M+NH4]+		0.643	TRUE	10.24	608.525	C37H66O5	DG	UHPKYXAUVQOHQL-SVNQLWEDNA-N	CCCCCCCCCCCCCCCC(=O)OCC(CO)OC(=O)CCCCCCC\C=C/C\C=C/C\C=C/CC	310	TRUE	TRUE	TRUE	FALSE	FALSE	null	null	100	99.5	70.3	88.5	100	41.94	170602_TT1_UPLC_ariyasu_IR_12M_2_Pos	608.51788:1720 609.52123:1305 610.52459:372	83.08456:12 121.09237:12 142.94478:10 227.15907:10 247.20532:10 294.67902:10 313.27557:64 335.26917:36 399.14206:10 573.48901:36 591.47864:12	2042	1045	2398	683	954	1766	1298	1720	1194	1359	564	531	395	14	1828.5	1134.02	1393.03	496.833	13.875
1991	9.907	608.526	DG 34:3|DG 16:1_18:2	[M+NH4]+	adduct linked to 1740_[M+H-2H2O]+	0.929	TRUE	9.85	608.525	C37H66O5	DG	BHGPPCIWDXQOMA-RUGCENDANA-N	CCCCCC\C=C/CCCCCCCC(=O)OCC(CO)OC(=O)CCCCCCC\C=C/C\C=C/CCCCC	310	TRUE	TRUE	TRUE	FALSE	FALSE	null	null	100	99.9	54	89.6	100	47.26	170602_TT1_UPLC_ariyasu_IR_12M_IR_3_Pos	608.52704:1268 609.53039:866 610.53375:356	97.07063:12 137.13564:10 214.94836:10 311.24698:12 311.25192:36 322.97614:10 337.27872:63 507.40225:10 573.5:36 574.50189:48	1547	1113	2086	810	953	3138	2351	2309	1413	2478	1371	1492	1268	8	1582.19	1633.79	2137.86	1377.17	8.0625
2143	12.918	642.598	DG 36:0|DG 16:0_20:0	[M+NH4]+	adduct linked to 2334_[M+K]+; adduct linked to 2506_[M+IsoProp+Na+H]+; adduct linked to 1875_[M+H]+	0.714	TRUE	13.15	642.603	C39H76O5	DG	RZKCYEISOFRALJ-UHFFFAOYNA-N	CCCCCCCCCCCCCCCCCCCC(=O)OC(CO)COC(=O)CCCCCCCCCCCCCCC	310	TRUE	TRUE	TRUE	FALSE	FALSE	null	null	100	98.3	22.4	69	100	80.38	170602_TT1_UPLC_ariyasu_IR_12M_4_Pos	642.59979:3412 643.60314:2348 644.6065:1530	83.06573:12 97.10499:10 111.12026:10 127.14892:10 220.12614:10 282.35828:10 313.27716:12 323.03345:10 339.28598:24 340.28958:36 342.30389:48 343.31195:36 356.32135:10 367.32355:24 369.32449:24 397.33231:10 606.54834:12 607.55103:60 608.5683:36	3694	2168	3142	1885	2297	2612	2404	2730	1939	3412	1315	1765	1192	97	3001.35	2264.42	2621.39	1423.96	97.1875
2134	12.964	640.584	DG 36:1|DG 18:0_18:1	[M+NH4]+	adduct linked to 1983_[M+H-H2O]+	0.929	TRUE	12.96	640.587	C39H74O5	DG	SAEPUUXWQQNLGN-ZZEZOPTANA-N	CCCCCCCCCCCCCCCCCC(=O)OCC(CO)OC(=O)CCCCCCC\C=C/CCCCCCCC	310	TRUE	TRUE	TRUE	FALSE	FALSE	null	null	100	100	62.4	85.7	100	431.32	170602_TT1_UPLC_ariyasu_IR_8w_IR_2_Pos	640.58881:9160 641.59216:8589 642.59552:2689	71.08554:48 81.06755:24 83.08122:24 83.08762:71 85.10017:36 93.06875:12 95.08172:24 97.09824:24 107.08982:12 111.1175:24 126.10065:10 135.11855:36 149.12985:24 153.12679:24 265.25482:24 285.28311:24 313.27771:60 329.01102:10 339.28915:445 340.29538:48 341.30826:395 342.3071:70 367.31613:48 605.55109:458 606.56323:171	12537	8469	12507	9255	9160	15164	11022	12647	8264	12715	7765	10304	7012	127	11171.1	11193.3	11162	8360.52	127.062
2126	12.218	638.57	DG 36:2|DG 18:0_18:2	[M+NH4]+	adduct linked to 2325_[M+ACN+H]+	0.929	TRUE	11.99	638.572	C39H72O5	DG	AJMZUFBKADIAKC-MLWYYCKJNA-N	CCCCCCCCCCCCCCCCCC(=O)OCC(CO)OC(=O)CCCCCCC\C=C/C\C=C/CCCCC	310	TRUE	TRUE	TRUE	FALSE	FALSE	null	null	100	98.4	66.6	90.1	100	747.18	170602_TT1_UPLC_ariyasu_IR_12M_IR_1_Pos	638.57367:8333 639.57702:4997 640.58038:1262	71.08795:24 81.07392:12 83.08767:36 95.08315:60 97.0983:12 109.1003:24 121.09785:12 123.11363:36 125.09269:10 137.12747:24 143.10522:24 147.11642:24 151.1451:24 161.13321:24 175.14642:24 245.21887:12 245.22107:24 251.18335:24 263.23624:48 267.26309:24 270.09454:10 285.2738:24 337.27368:315 341.29553:182 341.3085:310 357.0192:10 386.8801:10 535.98621:10 603.50891:24 603.53998:143 604.55048:81	25876	9769	19425	11183	13976	19661	13721	16468	11335	21131	8333	10656	6255	65	18356.7	14940	15663.7	8414.58	64.875
2118	10.959	636.556	DG 36:3|DG 18:1_18:2	[M+NH4]+	adduct linked to 2141_[M+Na]+; adduct linked to 2205_[M+K]+	0.929	TRUE	11.12	636.556	C39H70O5	DG	BLZVZPYMHLXLHG-RQOIEFAZNA-N	CCCCCCCC\C=C/CCCCCCCC(=O)OCC(CO)OC(=O)CCCCCCC\C=C/C\C=C/CCCCC	310	TRUE	TRUE	TRUE	FALSE	FALSE	null	null	100	99.3	67.3	88.9	100	713.57	170602_TT1_UPLC_ariyasu_IR_8w_IR_2_Pos	636.55444:10190 637.55779:6293 638.56115:1893	79.05627:12 81.06895:36 83.0852:48 91.05338:12 93.06891:48 95.08598:60 107.09145:12 109.10188:24 119.0881:10 121.09951:48 123.11687:60 127.10664:10 135.11877:36 147.11827:12 149.13182:36 153.13399:24 161.13159:36 165.1319:12 215.17296:10 250.25484:10 263.24561:60 265.25299:48 313.27576:10 337.27402:452 338.27725:60 339.28973:402 340.28818:60 601.48077:12 601.51868:448 602.51367:72 606.75092:10 61…	19833	9573	23074	10481	10190	28479	15298	20200	11564	21381	10817	12354	8469	150	17493.3	16383.3	17110.5	10546.9	149.875
2114	10.693	634.538	DG 36:4|DG 16:0_20:4	[M+NH4]+	adduct linked to 2051_[M+H]+; similar chromatogram in higher mz_4071; adduct linked to 2129_[M+Na]+; similar chromatogram in higher mz_3134	0.929	TRUE	10.82	634.541	C39H68O5	DG	GYMMHHODMBOFGD-JAXHXWBXNA-N	CCCCCCCCCCCCCCCC(=O)OCC(CO)OC(=O)CCCCCC\C=C/C\C=C/C\C=C/C\C=C/CC	310	TRUE	TRUE	TRUE	FALSE	FALSE	null	null	100	99.4	46	83.4	100	202.8	170602_TT1_UPLC_ariyasu_IR_8w_1_Pos	634.53601:13119 635.53936:7518 636.54272:2488	77.04141:12 79.05464:36 85.09473:12 85.1012:36 91.05293:36 93.06846:36 95.08688:60 105.06468:12 109.09987:36 117.09142:12 129.06572:24 131.08223:36 133.09979:48 135.11481:24 145.10582:60 147.11411:70 149.13618:24 159.11183:24 161.13252:24 171.11691:36 175.14566:36 185.12657:12 187.15019:24 189.1655:24 199.14839:12 203.18463:76 207.13409:10 239.23816:24 243.20906:12 257.24533:48 259.20715:36 269.2…	13119	6968	9762	9263	10354	14333	9014	11225	7110	11236	7252	9854	6526	5	9949.9	11316.6	9646.47	7877.35	4.875
2113	10.164	634.534	DG 36:4|DG 18:2_18:2	[M+NH4]+	similar chromatogram in higher mz_2703; similar chromatogram in higher mz_2293	0.929	TRUE	10.21	634.541	C39H68O5	DG	MQGBAQLIFKSMEM-MAZCIEHSNA-N	CCCCC\C=C/C\C=C/CCCCCCCC(=O)OCC(CO)OC(=O)CCCCCCC\C=C/C\C=C/CCCCC	310	TRUE	TRUE	TRUE	FALSE	FALSE	null	null	100	99.9	58.5	86	100	204.01	170602_TT1_UPLC_ariyasu_IR_12M_IR_1_Pos	634.54089:4935 635.54424:3957 636.5476:1065	83.08632:48 83.66291:10 95.08307:24 109.10461:24 131.08908:12 135.11362:24 137.1257:12 147.12311:12 155.14067:12 162.13928:12 173.13525:12 263.2269:24 263.24057:48 297.25925:12 335.25854:12 337.26825:126 337.27341:414 338.27661:62 339.28909:48 599.51617:108 600.513:60 603.07068:10 617.51587:48	14800	5346	21284	6028	6664	16001	9856	12229	7790	15135	4935	5295	3485	92	13810.1	9564.1	11252.3	4571.77	91.75
2167	11.339	648.548	DG 37:4|DG 17:0_20:4	[M+NH4]+	similar chromatogram in higher mz_3207	0.643	TRUE	11.53	648.556	C40H70O5	DG	AEHHPFDNJZNLQA-UMWXEKTDNA-N	CCCCCCCCCCCCCCCCC(=O)OCC(CO)OC(=O)CCCCCC\C=C/C\C=C/C\C=C/C\C=C/CC	310	TRUE	TRUE	TRUE	FALSE	FALSE	null	null	100	98.9	39.8	86.2	100	32.09	170602_TT1_UPLC_ariyasu_IR_8w_IR_2_Pos	648.55139:838 649.55474:580 650.5581:72	85.10415:10 113.13695:10 187.15685:10 262.26511:10 324.88065:10 327.2854:36 361.27695:12 520.08667:10 613.513:12 632.36212:10 648.59125:12	874	506	719	604	838	804	546	708	494	787	328	555	270	4	699.583	748.688	633.734	384.417	3.75
2257	13.051	666.602	DG 38:2|DG 18:0_20:2	[M+NH4]+	similar chromatogram in higher mz_4817	0.929	TRUE	12.85	666.603	C41H76O5	DG	KUZPKVPIXRZEFX-OHNCOSGTNA-N	CCCCCCCCCCCCCCCCCC(=O)OCC(CO)OC(=O)CCCCCCCCC\C=C/C\C=C/CCCCC	310	TRUE	TRUE	TRUE	FALSE	FALSE	null	null	100	98.7	38.2	84.5	100	94.67	170602_TT1_UPLC_ariyasu_IR_8w_1_Pos	666.60492:7068 667.60827:7613 668.61163:2586	71.08648:36 79.05585:12 85.09986:24 93.06976:12 95.08684:90 97.10065:36 109.09688:24 121.10655:12 135.118:36 137.12846:24 137.13176:36 189.15961:12 247.23901:10 250.24889:48 262.25229:610 263.24857:36 264.26956:102 276.7688:10 280.2605:36 282.28207:24 283.27551:10 291.27386:24 293.21213:10 311.28012:12 337.25906:24 337.26935:111 338.27258:36 341.30673:434 342.30295:48 361.23489:10 365.30554:279 3…	7068	3566	6258	4052	4694	7014	5342	4865	4354	7076	2625	3236	1985	82	5630.46	5253.69	5409.41	2615.29	81.5
2243	12.736	664.585	DG 38:3|DG 18:0_20:3	[M+NH4]+	adduct linked to 2494_[M+ACN+H]+; similar chromatogram in higher mz_2269; adduct linked to 2165_[M+H]+; adduct linked to 2372_[M+K]+	0.929	TRUE	12.9	664.587	C41H74O5	DG	HNIUPWXDMUKNJU-JTBMWNAQNA-N	CCCCCCCCCCCCCCCCCC(=O)OCC(CO)OC(=O)CCCCCCCCC\C=C/C\C=C/C\C=C/CC	310	TRUE	TRUE	TRUE	FALSE	FALSE	null	null	100	99.1	59.5	92.4	100	266.84	170602_TT1_UPLC_ariyasu_IR_12M_4_Pos	664.58832:32552 665.59167:22556 666.59503:5661	71.08543:80 74.92181:12 79.05726:48 81.06743:132 83.08109:24 85.06638:36 85.10262:86 91.04906:36 93.06996:36 95.08157:123 97.10362:36 100.09655:10 107.07949:24 107.0824:60 109.10006:111 113.10083:24 117.06886:24 119.08465:60 121.09757:48 123.11803:36 133.09842:60 133.10976:12 135.11996:63 137.13373:36 143.08644:24 145.10442:60 147.1178:24 149.12962:96 151.15167:24 157.11299:12 159.11215:48 161.12…	41625	12730	26554	12362	16716	17827	23505	20980	19874	32552	8035	12998	7026	70	26969.9	15635	24227.8	9353.04	70.3125
2233	12.082	662.572	DG 38:4|DG 18:0_20:4	[M+NH4]+	adduct linked to 2474_[M+ACN+H]+; adduct linked to 2085_[M+H-H2O]+; adduct linked to 2357_[M+K]+	0.929	TRUE	12.43	662.572	C41H72O5	DG	BRKLTVAHEPCGNK-ZKVKLVECNA-N	CCCCCCCCCCCCCCCCCC(=O)OCC(CO)OC(=O)CCCCCC\C=C/C\C=C/C\C=C/C\C=C/CC	310	TRUE	TRUE	TRUE	FALSE	FALSE	null	null	100	96	41.7	81.5	100	2901.74	170602_TT1_UPLC_ariyasu_IR_8w_2_Pos	662.57166:49909 663.57501:32771 664.57837:8621	71.08643:75 73.31248:10 81.06342:24 81.06974:129 83.08215:24 85.09981:93 91.05015:12 91.05685:60 93.06835:93 95.08404:236 97.09782:48 103.08332:12 105.07031:60 107.08064:12 107.08499:60 109.09975:95 111.11404:24 117.07003:36 119.08583:90 121.09876:73 123.11922:48 127.14698:24 129.06558:36 131.08208:166 133.09964:226 135.0853:36 137.12839:36 143.08096:12 143.086:48 144.08817:12 145.10228:91 147.11…	103919	49909	79548	69739	80437	101498	74605	87957	54003	98502	57992	75938	46241	19	77792	83891.2	78766.5	60056.9	19
2232	11.344	662.568	DG 38:4|DG 18:1_20:3	[M+NH4]+	adduct linked to 2261_[M+Na]+	0.357	TRUE	11.61	662.572	C41H72O5	DG	ZXWSLQAQQZOXNU-ZYKQNZMBNA-N	CCCCCCCC\C=C/CCCCCCCC(=O)OCC(CO)OC(=O)CCCCCCCCC\C=C/C\C=C/C\C=C/CC	310	TRUE	TRUE	TRUE	FALSE	FALSE	null	null	100	97.4	40.8	85	100	70.41	170602_TT1_UPLC_ariyasu_IR_12M_4_Pos	662.56476:2288 663.56811:1290 664.57147:732	85.10275:24 95.08992:24 109.10901:10 124.12141:10 159.11238:10 175.11101:12 178.16585:24 189.16231:12 196.68933:10 280.99512:10 289.25015:24 336.21249:10 339.27103:24 339.28394:69 341.30045:36 349.26624:10 363.29037:24 607.38599:10 627.53265:36 628.53491:36 645.54565:12	3110	1401	2316	1275	1355	1675	1412	1660	1266	2288	686	1099	844	10	2276.02	1435.02	1656.59	876.271	9.6875
2225	11.204	660.554	DG 38:5|DG 18:0_20:5	[M+NH4]+	adduct linked to 2464_[M+ACN+H]+; adduct linked to 2248_[M+Na]+; adduct linked to 2314_[M+NH4]+; similar chromatogram in higher mz_2393; similar chromatogram in higher mz_4406	0.929	TRUE	10.98	660.556	C41H70O5	DG	HPDSQOGOAWTQTB-GLWDABGQNA-N	CCCCCCCCCCCCCCCCCC(=O)OCC(CO)OC(=O)CCC\C=C/C\C=C/C\C=C/C\C=C/C\C=C/CC	310	TRUE	TRUE	TRUE	FALSE	FALSE	null	null	100	98.5	43	87.2	100	87.08	170602_TT1_UPLC_ariyasu_IR_8w_2_Pos	660.5567:2362 661.56005:1535 662.56341:1543	91.0554:24 105.62038:10 128.05511:12 145.09196:12 159.11501:12 173.13058:12 197.13123:10 201.161:36 229.15799:10 271.88528:10 297.90137:10 313.27078:36 326.05292:10 341.29837:60 359.28198:24 621.86798:10 625.53009:24	5382	2362	4197	1510	1746	2054	2882	3445	2662	4368	1337	1621	956	10	3980.04	1769.88	3339.52	1304.58	9.875
2226	10.853	660.558	DG 38:5|DG 18:1_20:4	[M+NH4]+	adduct linked to 2249_[M+Na]+	0.929	TRUE	11	660.556	C41H70O5	DG	CDIDDLXSXXDECX-HAGCXRLMNA-N	CCCCCCCC\C=C/CCCCCCCC(=O)OCC(CO)OC(=O)CCCCCC\C=C/C\C=C/C\C=C/C\C=C/CC	310	TRUE	TRUE	TRUE	FALSE	FALSE	null	null	100	99.4	29.9	83.8	100	230.23	170602_TT1_UPLC_ariyasu_IR_12M_4_Pos	660.55438:8931 661.55773:5705 662.56109:1937	79.05465:24 83.08865:24 91.05161:24 93.06847:10 95.08828:36 107.08224:24 109.09991:24 113.09769:12 121.10358:48 129.07695:24 133.10471:12 137.13518:24 144.09009:12 145.10252:48 147.11418:36 149.13113:24 151.14455:24 157.10222:24 159.11723:24 171.10968:12 171.11336:24 179.14441:10 185.13243:36 189.15984:24 191.1801:10 199.14261:24 199.15053:24 203.17679:72 235.16884:10 243.21365:24 265.26318:12 26…	9534	4900	9148	5795	6023	8290	6310	7780	5254	8931	4525	6458	4308	0	7860.81	6702.85	7068.62	5096.77	0
2208	10.498	658.54	DG 38:6|DG 16:0_22:6	[M+NH4]+	adduct linked to 2140_[M+Na]+; adduct linked to 2240_[M+Na]+; similar chromatogram in higher mz_2380; adduct linked to 2069_[M+H-H2O]+; adduct linked to 2324_[M+K]+	0.929	TRUE	10.47	658.541	C41H68O5	DG	BXVYQJJBMVVALQ-LGFBOSHVNA-N	CCCCCCCCCCCCCCCC(=O)OCC(CO)OC(=O)CC\C=C/C\C=C/C\C=C/C\C=C/C\C=C/C\C=C/CC	310	TRUE	TRUE	TRUE	FALSE	FALSE	null	null	100	100	44.8	79.5	100	603.19	170602_TT1_UPLC_ariyasu_IR_8w_IR_3_Pos	658.54059:25977 659.54394:18229 660.5473:5818	71.08198:48 79.05737:48 81.07007:104 83.08888:24 85.10016:86 87.21148:10 91.05321:48 93.07145:48 95.0817:24 95.08444:115 97.10238:24 105.04343:12 106.06416:12 107.08545:36 109.09728:24 115.05388:12 119.08788:60 121.10238:60 123.11509:24 129.06934:88 131.08908:60 133.10022:120 135.07774:36 137.13557:36 141.07112:48 143.07657:12 143.0816:60 145.10461:60 147.1163:60 149.12984:36 155.08301:48 157.100…	62948	25192	50216	19717	25842	25977	35453	45558	31770	47627	9354	15763	9575	7	46118.7	23845.1	40102	11564.2	7.1875
2207	10.087	658.539	DG 38:6|DG 18:2_20:4	[M+NH4]+		0.929	TRUE	10.21	658.541	C41H68O5	DG	XQKXAZZSUMABAU-DMQHYRIXNA-N	CCCCC\C=C/C\C=C/CCCCCCCC(=O)OCC(CO)OC(=O)CCCCCC\C=C/C\C=C/C\C=C/C\C=C/CC	310	TRUE	TRUE	TRUE	FALSE	FALSE	null	null	100	99.5	44.2	87.3	100	45.28	170602_TT1_UPLC_ariyasu_IR_8w_1_Pos	658.53925:3972 659.5426:2447 660.54596:648	79.05328:12 81.06845:48 91.0461:12 91.05949:24 95.08537:24 106.06366:12 106.06655:24 117.06696:12 129.05438:12 133.09959:36 145.09715:12 147.11388:24 157.10013:12 159.12398:24 184.12529:10 190.17981:10 199.1382:12 201.16115:12 203.18233:24 217.20996:10 225.09778:24 259.19547:10 267.20413:12 273.21292:10 287.23312:24 287.24026:36 309.26041:10 313.26855:12 337.26389:36 337.27933:132 338.28772:24 35…	3972	1613	3424	1443	1631	2168	2220	2535	1828	3111	1011	1072	753	2	3002.85	1747.33	2423.5	945.042	2.5
2310	12.822	676.587	DG 39:4|DG 19:0_20:4	[M+NH4]+	adduct linked to 1869_[M+H-2H2O]+	0.643	TRUE	12.87	676.587	C42H74O5	DG	CJZUQOHHSYTBTD-PEDPXMNENA-N	CCCCCCCCCCCCCCCCCCC(=O)OCC(CO)OC(=O)CCCCCC\C=C/C\C=C/C\C=C/C\C=C/CC	310	TRUE	TRUE	TRUE	FALSE	FALSE	null	null	100	99.9	41.8	81.9	100	19.56	170602_TT1_UPLC_ariyasu_IR_8w_3_Pos	676.58563:858 677.58898:704 678.59234:286	109.10112:10 185.13957:10 199.14404:12 215.12608:10 225.11031:24 226.10725:12 245.22388:10 317.1499:12 341.30624:12 355.31927:121 361.2637:24 565.31934:10 630.91858:10 641.54761:24 647.72913:10 676.53827:36	1171	547	858	577	649	710	724	933	471	970	459	670	321	10	858.812	645.375	774.672	483.25	10.3125
2403	12.956	690.602	DG 40:4|DG 18:0_22:4	[M+NH4]+		0.429	TRUE	13.01	690.603	C43H76O5	DG	IOAXEIUSQSTPJN-PYQGTGCGNA-N	CCCCCCCCCCCCCCCCCC(=O)OCC(CO)OC(=O)CCCCCCCC\C=C/C\C=C/C\C=C/C\C=C/CC	310	TRUE	TRUE	TRUE	FALSE	FALSE	null	null	100	99.9	58.5	88.6	100	76.92	170602_TT1_UPLC_ariyasu_IR_12M_IR_1_Pos	690.60242:2553 691.60577:2900 692.60913:1460	81.07401:12 95.09009:24 105.06808:12 159.11798:24 186.13896:12 217.19493:36 223.20224:10 232.23746:10 297.24771:12 305.21402:12 315.26587:60 316.27078:24 341.27774:12 341.30109:290 342.30508:60 389.28:12 389.2966:105 569.18732:12 655.56836:105 656.54962:36 673.56854:36 690.63934:24	1603	1033	1505	2104	1942	3120	1222	1212	977	1682	2553	2855	1818	11	1380.35	2388.81	1273.2	2408.4	10.5625
2391	12.293	688.576	DG 40:5|DG 18:0_22:5	[M+NH4]+	adduct linked to 2418_[M+Na]+; adduct linked to 3257_[M+2ACN+H]+; adduct linked to 2488_[M+IsoProp+H]+	0.857	TRUE	12.39	688.587	C43H74O5	DG	JDCKQBKHWBEMSZ-NIZIMQIGNA-N	CCCCCCCCCCCCCCCCCC(=O)OCC(CO)OC(=O)CCCCC\C=C/C\C=C/C\C=C/C\C=C/C\C=C/CC	310	TRUE	TRUE	TRUE	FALSE	FALSE	null	null	100	99.8	43.9	90.7	100	48.33	170602_TT1_UPLC_ariyasu_IR_12M_IR_3_Pos	688.58295:1192 689.5863:1073 690.58966:288	79.05492:6 93.0715:6 97.10243:5 106.06566:5 117.06909:5 131.08434:12 133.1084:6 147.11978:6 153.13553:5 171.11209:6 175.14824:12 177.16713:6 192.06653:5 201.16428:12 215.14182:5 262.24673:5 269.22345:12 283.04782:5 291.18427:5 309.2178:5 313.24554:12 334.87088:5 341.30582:63 361.26337:5 367.32434:30 379.05643:5 387.27756:12 387.29413:39 432.06848:6 478.27808:5 494.80615:6 580.79523:5 591.87561:5 …	2369	959	2146	1271	1324	1784	1812	1489	1274	1502	1431	2105	1192	6	1824.62	1459.92	1519.06	1576	6.375
2382	11.8	686.57	DG 40:6|DG 18:0_22:6	[M+NH4]+		0.929	TRUE	11.95	686.572	C43H72O5	DG	LBDXVTOFXXDOGH-HSBBONCLNA-N	CCCCCCCCCCCCCCCCCC(=O)OCC(CO)OC(=O)CC\C=C/C\C=C/C\C=C/C\C=C/C\C=C/C\C=C/CC	310	TRUE	TRUE	TRUE	FALSE	FALSE	null	null	100	99	43.8	81.5	100	458.98	170602_TT1_UPLC_ariyasu_IR_8w_1_Pos	686.57019:25764 687.57354:17554 688.5769:4975	71.08665:48 73.0474:24 79.05479:48 81.06872:137 85.10265:72 91.05444:60 93.07269:12 95.08295:48 97.09811:24 105.06918:24 109.103:92 117.06582:12 119.08006:12 119.08618:60 129.06755:36 131.08408:122 133.0984:60 137.13208:48 141.07257:24 143.08643:36 145.09763:75 147.12117:48 149.13646:24 155.0845:48 157.09714:65 159.07672:12 159.11212:36 161.13104:60 167.08636:24 169.104:36 171.11539:36 173.12944:…	25764	10053	15660	10440	13123	12206	19426	21726	14120	22862	4705	6559	4391	13	17158.7	11923.2	19533.3	5218.44	13.25
2381	11.012	686.565	DG 40:6|DG 18:1_22:5	[M+NH4]+	adduct linked to 2406_[M+Na]+	0.857	TRUE	11.43	686.572	C43H72O5	DG	OPNGKSOAWMNPIR-LKVUMQLBNA-N	CCCCCCCC\C=C/CCCCCCCC(=O)OCC(CO)OC(=O)CCCCC\C=C/C\C=C/C\C=C/C\C=C/C\C=C/CC	310	TRUE	TRUE	TRUE	FALSE	FALSE	null	null	100	94.1	30.9	90.2	100	26.13	170602_TT1_UPLC_ariyasu_IR_8w_3_Pos	686.56781:2115 687.57116:1531 688.57452:829	75.04301:10 83.08842:24 91.05001:12 121.09549:12 133.10268:24 147.06436:24 155.08556:10 157.1017:12 171.11279:12 177.16222:10 185.12799:12 191.17944:10 199.13005:12 213.15872:12 221.08177:12 223.07884:24 241.19273:10 253.19604:10 267.99579:12 281.03799:12 297.25009:10 313.25079:24 339.27655:12 339.2869:60 342.02188:24 343.01395:36 350.91019:10 355.07309:12 358.06201:24 374.8255:10 387.28864:48 42…	2313	861	2115	778	792	1171	1262	1485	1024	1910	610	902	665	7	1762.96	913.604	1420.25	725.562	6.875
2366	10.637	684.554	DG 40:7|DG 18:1_22:6	[M+NH4]+	similar chromatogram in higher mz_2521; adduct linked to 2397_[M+Na]+; similar chromatogram in higher mz_4925	0.929	TRUE	10.61	684.556	C43H70O5	DG	ZILMKERHGSKQBG-HILQMKNTNA-N	CCCCCCCC\C=C/CCCCCCCC(=O)OCC(CO)OC(=O)CC\C=C/C\C=C/C\C=C/C\C=C/C\C=C/C\C=C/CC	310	TRUE	TRUE	TRUE	FALSE	FALSE	null	null	100	100	38	78.7	100	113.77	170602_TT1_UPLC_ariyasu_IR_12M_4_Pos	684.55414:8315 685.55749:5723 686.56085:2523	79.05231:12 81.06999:48 91.05312:48 95.08025:12 95.08709:24 97.10367:24 119.08778:12 121.09918:36 135.11678:48 143.08484:24 145.1011:36 147.06682:48 148.06914:24 149.13828:36 155.08461:24 207.02965:24 213.16396:24 221.08296:12 221.08714:24 241.20276:10 267.00806:36 270.19559:12 282.05438:24 284.24326:24 293.22034:36 311.23416:36 339.27328:24 339.29138:330 340.29501:48 341.01501:110 355.05392:12 3…	11355	3859	10426	3287	3106	4909	6557	7156	4570	8315	2129	3425	2666	14	8546.58	3767.58	6649.72	2739.85	13.75
2365	10.199	684.552	DG 40:7|DG 18:2_22:5	[M+NH4]+	similar chromatogram in higher mz_4932; similar chromatogram in higher mz_2504	0.714	TRUE	10.13	684.556	C43H70O5	DG	LRHVZVQHYQOHJX-KXVSDDNQNA-N	CCCCC\C=C/C\C=C/CCCCCCCC(=O)OCC(CO)OC(=O)CCCCC\C=C/C\C=C/C\C=C/C\C=C/C\C=C/CC	310	TRUE	TRUE	TRUE	FALSE	FALSE	null	null	100	99.8	19	92.1	100	29.14	170602_TT1_UPLC_ariyasu_IR_12M_4_Pos	684.55469:2235 685.55804:1942 686.5614:990	73.04858:48 83.08366:24 107.08241:12 123.11649:10 135.1004:12 145.09767:12 145.10104:24 158.11542:10 169.1004:10 175.14606:36 183.11436:12 201.16589:24 207.02553:12 207.0336:36 211.15469:10 221.07452:12 221.0808:36 225.03969:24 263.23569:12 268.00174:24 281.05591:60 295.10229:12 303.19147:10 313.24747:24 313.26236:24 331.25934:10 337.27295:69 338.27618:24 341.02527:82 342.01846:99 345.18146:10 35…	2952	858	3336	726	633	924	1416	1616	878	2235	456	565	469	15	2381.92	761.125	1536.02	496.792	15
2351	9.905	682.539	DG 40:8|DG 18:2_22:6	[M+NH4]+	similar chromatogram in higher mz_2390; similar chromatogram in higher mz_3553; similar chromatogram in higher mz_3434	0.929	TRUE	10.03	682.541	C43H68O5	DG	GPMAAGRGFWBOSO-LNYCXSEGNA-N	CCCCC\C=C/C\C=C/CCCCCCCC(=O)OCC(CO)OC(=O)CC\C=C/C\C=C/C\C=C/C\C=C/C\C=C/C\C=C/CC	310	TRUE	TRUE	TRUE	FALSE	FALSE	null	null	100	99.5	36.3	76.5	100	79.95	170602_TT1_UPLC_ariyasu_IR_12M_1_Pos	682.53986:6306 683.54321:5099 684.54657:1416	71.09099:10 79.0556:36 81.06954:48 93.06812:12 105.07437:12 109.10094:36 119.0886:24 129.05569:24 131.08658:24 133.09769:24 145.10361:36 149.13393:12 153.12743:24 157.09804:12 157.10332:24 159.12541:12 161.13551:24 168.08821:12 171.11813:24 173.13219:24 175.14874:24 177.16577:10 185.12782:36 189.13007:12 195.11275:24 200.15889:12 201.16272:24 225.1752:12 255.22281:10 269.19601:12 286.04465:10 293…	14511	4421	12628	3950	3760	6218	6306	7686	4487	8582	2501	3196	2443	13	10519.7	4642.46	6765.59	2713.48	13.1875
2581	13.507	722.66	DG 42:2|DG 24:0_18:2	[M+NH4]+		0.143	TRUE	13.56	722.666	C45H84O5	DG	KABXZSLVFJFVNB-UDKQUHOINA-N	CCCCCCCCCCCCCCCCCCCCCCCC(=O)OCC(CO)OC(=O)CCCCCCC\C=C/C\C=C/CCCCC	310	TRUE	TRUE	TRUE	FALSE	FALSE	null	null	100	99.9	49	85.1	100	26.17	170602_TT1_UPLC_ariyasu_IR_8w_1_Pos	722.66321:940 723.66656:836 724.66992:333	205.1994:10 223.01189:24 223.51091:24 226.90129:36 227.39406:24 264.23489:24 337.27396:68 338.28494:24 397.3613:10 425.38293:24 425.4003:137 426.39941:24 563.46906:10 607.3891:24 669.67194:10 687.63153:110 688.62537:64 706.63422:10	940	409	1037	412	444	725	531	572	393	830	185	396	122	0	795.375	527.167	581.547	234.25	0
2504	10.188	708.551	DG 42:9|DG 20:3_22:6	[M+NH4]+		0.714	TRUE	10.27	708.556	C45H70O5	DG	XBCCUEGCFGHQNN-PVFFKTCKNA-N	CC\C=C/C\C=C/C\C=C/CCCCCCCCCC(=O)OCC(CO)OC(=O)CC\C=C/C\C=C/C\C=C/C\C=C/C\C=C/C\C=C/CC	310	TRUE	TRUE	TRUE	FALSE	FALSE	null	null	100	99.7	46	73.3	100	25.98	170602_TT1_UPLC_ariyasu_IR_8w_1_Pos	708.55078:2668 709.55413:2137 710.55749:605	79.05341:12 83.0912:10 93.06711:12 95.09237:12 109.10428:10 123.39356:10 128.0554:24 141.064:12 147.12262:24 153.06201:10 167.08426:10 171.11876:24 197.1317:12 201.1555:12 209.13629:12 211.14403:24 223.13605:12 237.15907:12 263.17361:10 287.23596:10 311.22336:12 363.29166:201 364.30338:36 385.2626:12 563.54028:12 621.44958:10 673.49542:12 673.51001:36 691.52429:24	2668	686	2205	634	588	1053	1210	1208	768	1680	442	658	442	2	1853.06	758.125	1216.55	514.062	2.5
1848	12.839	572.56	DG O-32:0|DG O-16:0_16:0	[M+NH4]+	adduct linked to 1798_[M+H]+	0.857	TRUE	12.88	572.561	C35H70O4	EtherDG	QFQQWVCLUZKAOS-UHFFFAOYNA-N	CCCCCCCCCCCCCCCCOCC(CO)OC(=O)CCCCCCCCCCCCCCC	310	TRUE	TRUE	TRUE	FALSE	FALSE	null	null	100	99.8	52.7	71.3	100	28.28	170602_TT1_UPLC_ariyasu_IR_12M_4_Pos	572.55988:1657 573.56323:924 574.56659:214	75.04449:10 149.02332:10 239.24074:10 298.95224:10 313.27209:133 314.28128:24 411.24738:10 537.52246:24	1011	411	1012	594	768	861	785	764	1103	1657	619	1514	678	2	811.396	740.833	1077.16	937.479	2.25
1956	13.179	600.591	DG O-34:0|DG O-18:0_16:0	[M+NH4]+	adduct linked to 1896_[M+H]+	0.929	TRUE	13.25	600.593	C37H74O4	EtherDG	GPKLYFVEVWPJKU-UHFFFAOYNA-N	CCCCCCCCCCCCCCCCCCOCC(CO)OC(=O)CCCCCCCCCCCCCCC	310	TRUE	TRUE	TRUE	FALSE	FALSE	null	null	100	99.9	35.8	52.8	100	77.79	170602_TT1_UPLC_ariyasu_IR_12M_3_Pos	600.58746:1572 601.59081:1246 602.59417:327	97.11165:10 177.16434:10 222.63298:12 225.19051:24 225.83322:24 226.93745:24 229.41322:24 257.24054:12 269.99387:10 307.23535:10 313.27859:125 327.3392:10 506.45157:10 565.55005:48 565.56677:48	1861	547	1881	749	1030	1116	1122	1311	1572	2242	965	1530	879	7	1429.56	964.729	1561.81	1124.62	7
1943	12.912	598.575	DG O-34:1|DG O-18:1_16:0	[M+NH4]+		0.286	TRUE	12.76	598.577	C37H72O4	EtherDG	KRCAFDJIIDJILQ-ZCXUNETKNA-N	CCCCCCCCCCCCCCCC(=O)OC(CO)COCCCCCCCC\C=C/CCCCCCCC	310	TRUE	TRUE	TRUE	FALSE	FALSE	null	null	100	99.1	48.7	68.8	100	62.71	170602_TT1_UPLC_ariyasu_IR_12M_IR_1_Pos	598.57642:1912 599.57977:1030 600.58313:359	95.08302:24 111.11594:12 128.94815:12 187.16803:10 308.88937:10 313.27255:99 329.0159:10 498.78091:10 563.53223:24	4591	1843	4451	1967	2415	2232	3040	2285	4450	6921	1912	3893	2235	15	3628.4	2204.6	4173.95	2679.83	15.25
2150	11.61	644.56	DG O-38:6|DG O-16:0_22:6	[M+NH4]+	adduct linked to 2171_[M+Na]+	0.786	TRUE	11.43	644.561	C41H70O4	EtherDG	BXCNAZQNFPLDDG-YKPVOZFUNA-N	CCCCCCCCCCCCCCCCOCC(CO)OC(=O)CC\C=C/C\C=C/C\C=C/C\C=C/C\C=C/C\C=C/CC	310	TRUE	TRUE	TRUE	TRUE	FALSE	null	null	100	99.4	15.7	73.5	100	307.27	170602_TT1_UPLC_ariyasu_IR_8w_2_Pos	644.55621:6276 645.55956:3780 646.56292:1152	71.0876:12 81.06846:12 93.06698:24 105.02715:12 107.08497:12 107.08642:24 117.06849:12 128.95239:36 131.08847:36 135.11462:24 142.07225:12 144.08813:12 149.09314:36 155.08226:10 157.10367:36 167.08765:24 171.11668:24 173.13074:24 181.097:12 187.10387:12 189.12279:12 197.12747:24 199.14615:24 205.12117:24 209.14006:36 213.12418:24 227.13615:12 239.15102:10 260.93796:10 265.18945:12 283.23749:10 29…	17428	6276	13797	5065	6746	5644	10531	12701	11212	17498	3528	6897	4161	9	12500.2	5818.21	12985.3	4862.02	9.25
2272	11.7	670.577	DG O-40:7|DG O-18:1_22:6	[M+NH4]+		0.714	TRUE	12.68	670.577	C43H72O4	EtherDG	NLAHFVZHALTZAR-XAJDCCMMNA-N	CCCCCCCC\C=C/CCCCCCCCOCC(CO)OC(=O)CC\C=C/C\C=C/C\C=C/C\C=C/C\C=C/C\C=C/CC	410	TRUE	TRUE	TRUE	FALSE	FALSE	null	null	100	73.9	25.3	70.4	100	19.35	170602_TT1_UPLC_ariyasu_IR_12M_3_Pos	670.56726:1247 671.57061:829 672.57397:2313	75.04066:10 112.08201:10 128.94919:12 131.08203:12 144.06453:10 149.09999:12 160.11325:10 171.1185:12 185.12822:12 211.14575:10 223.14409:10 293.20947:10 311.23032:12 311.23776:12 364.94858:10 385.24274:12 385.27301:36 403.18985:10 635.54828:10 654.54712:12	2031	738	1706	572	671	698	1002	1127	1247	1859	471	785	493	31	1491.65	647.042	1308.7	582.875	30.9375
4682	12.78	990.75	DGDG O-39:2	[M+NH4]+	similar chromatogram in higher mz_4767	0.857	TRUE	12.72	990.745	C54H100O14	EtherDGDG	BSOTUPPRLMZPOB-NFYLBXPENA-N	CCCCCCCCCCCOCC(COC1OC(COC2OC(CO)C(O)C(O)C2O)C(O)C(O)C1O)OC(=O)CCCCCCCCCCCCCCC\C=C/C\C=C/CCCCCCC	320	TRUE	TRUE	TRUE	FALSE	FALSE	null	null	88.2	99.9	14.8	77.2	100	60.28	170602_TT1_UPLC_ariyasu_IR_12M_4_Pos	990.74963:2303 991.75298:2290 992.75634:1062	163.15189:12 252.2513:12 252.26691:48 264.25189:12 264.26331:242 265.27713:36 282.27802:48 356.26297:10 384.37418:12 384.38245:48 617.42749:10 618.61011:69 619.61914:36 630.60046:141 630.61456:430 631.61926:202 632.63538:48 633.6275:36 648.63208:463 649.62598:222 789.09283:10 804.97882:10 810.67419:164 811.68134:74 843.27838:10 868.69501:24 972.73431:194 973.72803:162	1470	1183	1324	809	1315	1172	1663	2273	1464	2303	735	995	484	9	1325.62	1098.77	1925.56	738.083	9.375
4669	11.56	988.728	DGDG O-39:3	[M+NH4]+	adduct linked to 4763_[M+Na]+	0.929	TRUE	11.97	988.729	C54H98O14	EtherDGDG	PNGHMBSWLSXZGP-TZHWTMFMNA-N	CCCCCCC\C=C/C\C=C/CCCCCCCCCCCCCC(=O)OC(COCCCCCCCC\C=C/CCC)COC1OC(COC2OC(CO)C(O)C(O)C2O)C(O)C(O)C1O	320	TRUE	TRUE	TRUE	FALSE	FALSE	null	null	86.8	94.4	13.1	73.6	100	132.4	170602_TT1_UPLC_ariyasu_IR_8w_2_Pos	988.72577:2252 989.72912:2027 990.73248:826	250.23979:12 250.25534:48 262.25208:171 265.34714:10 280.26025:48 384.38666:48 612.61945:10 616.59576:75 617.59619:36 628.60187:270 629.5979:95 630.60883:36 631.60645:24 646.61572:336 647.60449:196 738.75439:10 790.65179:24 808.6629:124 809.66876:142 954.62256:12 954.72229:36 968.73914:10 970.72736:168 971.72882:100	3660	2252	3241	2656	2767	2954	4739	4337	3662	6263	1362	2073	1032	16	3050.96	2792.52	4750.17	1489.1	16.1875
4659	10.368	986.716	DGDG O-39:4	[M+NH4]+	adduct linked to 4756_[M+Na]+	0.929	TRUE	11.13	986.714	C54H96O14	EtherDGDG	YDMIEBURWVCVKB-LHYGPFFFNA-N	CCCCCCC\C=C/C\C=C/C\C=C/CCCCCCCCCCC(=O)OC(COCCCCCCCC\C=C/CCC)COC1OC(COC2OC(CO)C(O)C(O)C2O)C(O)C(O)C1O	420	TRUE	TRUE	TRUE	FALSE	FALSE	null	null	97.7	82.9	12.3	86.9	100	93.84	170602_TT1_UPLC_ariyasu_IR_12M_3_Pos	986.70605:2843 987.7094:2594 988.71276:1266	200.16125:24 245.21954:12 250.25525:24 255.26366:10 262.25198:295 263.2551:24 274.89008:10 280.26721:48 347.32632:10 424.37079:12 425.38315:24 587.3775:10 612.67828:12 614.58667:97 615.57501:48 626.5838:460 627.58179:166 628.60516:36 629.60822:36 644.58673:605 645.5954:253 806.60089:12 806.64868:159 807.63739:205 823.52679:24 834.59753:24 842.60687:36 968.64703:12 968.68634:258 969.6955:197 986.6…	2566	1918	2370	2160	2195	2702	3340	2721	2843	4359	985	1486	743	8	2284.75	2352.42	3315.77	1071.1	7.9375
4963	7.622	923.499	DLCL 36:4|DLCL 18:2_18:2	[M-H]-		0.571	TRUE	7.03	923.506	C45H82O15P2	DLCL	JUGJZXXAGJGGSL-XZLOGWRKNA-N	CCCCC\C=C\C=C\CCCCCCCCC(=O)OCC(O)COP(O)(=O)OCC(O)COP(O)(=O)OCC(O)COC(=O)CCCCCCCC\C=C\C=C\CCCCC	410	TRUE	TRUE	TRUE	FALSE	FALSE	null	null	100	89.6	43.7	87.7	100	68.64	170602_TT1_UPLC_ariyasu_IR_12M_2_Neg	923.49945:2031 924.5028:2807 925.50616:974	152.98569:12 170.9967:12 211.11446:10 227.0278:24 255.2383:10 267.01935:36 279.23032:69 309.21353:12 360.22687:10 415.19614:12 433.22968:24 507.79218:10 551.06812:10 568.25281:12 684.81934:10 696.47058:24 823.60797:10 832.46844:12 841.50665:24 849.49292:12 864.49304:12 913.08643:10 923.45917:24 923.51459:62 923.55725:48	1671	1118	1763	460	581	810	1438	2031	1158	1840	244	387	279	1	1517.54	617	1616.91	303.438	0.6875
5161	7.841	947.502	DLCL 38:6	[M-H]-	adduct linked to 5307_[M+Na-2H]-; adduct linked to 5410_[M+K-2H]-; adduct linked to 5622_[M+CH3COONa-H]-	0.929	TRUE	7.34	947.506	C47H82O15P2	DLCL	ZFGRRMOOGHJEQQ-VNXXNASLNA-N	CCCCCC\C=C/CCCCCCCCCC(=O)OCC(O)COP(O)(=O)OCC(O)COP(O)(=O)OCC(O)COC(=O)CCC\C=C/C\C=C/C\C=C/C\C=C/C\C=C/CC	420	TRUE	TRUE	TRUE	FALSE	FALSE	null	null	86.6	92.2	5.3	86.4	100	132.21	170602_TT1_UPLC_ariyasu_IR_8w_IR_1_Neg	947.51221:2530 948.51556:3013 949.51892:1478	141.01639:10 152.99333:24 209.01799:12 283.24149:121 307.04868:10 327.23575:308 328.24191:48 455.1973:10 535.25421:12 537.24646:24 555.25385:12 555.28027:36 568.79517:10 597.22101:24 865.50397:563 866.48279:48 866.51172:193 947.50067:48	4527	2922	3523	2530	2959	3930	4040	4701	2578	3640	4004	6297	4408	0	3657.12	3139.9	3739.81	4902.96	0
1184	5.386	325.183	Dodecylbenzenesulfonic acid	[M-H]-		1	TRUE	5.53	325.184	C18H30O3S	Others	KWXICGTUELOLSQ-UHFFFAOYSA-N	CCCCCCCCCCCCC1=CC=C(C=C1)S(O)(=O)=O	330	TRUE	TRUE	TRUE	FALSE	FALSE	null	null	88.3	99.4	86.8	81.4	41.7	33.79	170602_TT1_UPLC_ariyasu_IR_Blank_Neg	325.18292:1401 326.18627:370 327.18963:309	119.0451:10 183.01389:143 197.02223:10 239.07692:10 325.15619:12 325.17645:87	1477	1326	1364	1427	1621	1423	1432	1522	1360	1416	1325	1307	1430	1401	1388.98	1490.31	1432.59	1354.35	1401
725	5.488	227.2	FA 14:0	[M-H]-	found in higher mz's MsMs_953; similar chromatogram in higher mz_1080	1	TRUE	5.37	227.202	C14H28O2	FA	TUNFSRHWOTWDNC-UHFFFAOYSA-N	CCCCCCCCCCCCCC(O)=O	310	TRUE	TRUE	TRUE	FALSE	FALSE	null	null	100	99.6	75	75	100	83.49	170602_TT1_UPLC_ariyasu_IR_Blank_Neg	227.20033:19473 228.20368:4122 229.20704:240	227.19699:15	29679	19964	25102	24296	27943	34110	19272	22195	20828	23792	18529	20785	18871	19473	24914.9	28782.5	21522.1	19395.2	19472.9
792	5.895	241.216	FA 15:0	[M-H]-		1	TRUE	5.84	241.217	C15H30O2	FA	WQEPLUUGTLDZJY-UHFFFAOYSA-N	CCCCCCCCCCCCCCC(O)=O	310	TRUE	TRUE	TRUE	TRUE	FALSE	null	null	100	99.9	51.4	75	100	25.14	170602_TT1_UPLC_ariyasu_IR_12M_4_Neg	241.21678:4626 242.22013:1742 243.22349:168	132.92378:10 241.21417:12	4456	3688	4362	3618	4512	4910	4102	4499	4041	4626	3617	3490	3437	3851	4168.77	4346.79	4317.27	3514.31	3850.69
851	6.271	255.233	FA 16:0	[M-H]-	adduct linked to 1082_[M+FA-H]-; adduct linked to 1172_[M+Na-2H]-; adduct linked to 1233_[M+CH3COONa-H]-; adduct linked to 2150_[2M-H]-; found in higher mz's MsMs_2204; found in higher mz's MsMs_2150; found in higher mz's MsMs_1773; found in higher mz's MsMs_1233; found in higher mz's MsMs_1182; found in higher mz's MsMs_1172; found in higher mz's MsMs_1082; found in higher mz's MsMs_2290; found …	1	TRUE	6.29	255.233	C16H32O2	FA	IPCSVZSSVZVIGE-UHFFFAOYSA-N	CCCCCCCCCCCCCCCC(O)=O	310	TRUE	TRUE	TRUE	FALSE	FALSE	null	null	100	100	74.1	75	100	742.35	170602_TT1_UPLC_ariyasu_IR_8w_IR_2_Neg	255.23317:382012 256.23652:147806 257.23988:15684	235.2047:12 255.23734:899	457026	312689	538430	313278	382012	497587	342897	427845	331348	407538	259474	333869	271984	168743	436048	397626	377407	288442	168743
835	5.715	253.218	FA 16:1	[M-H]-	adduct linked to 1163_[M+Hac-H]-; found in higher mz's MsMs_1849; similar chromatogram in higher mz_2085	1	TRUE	5.63	253.217	C16H30O2	FA	SECPZKHBENQXJG-FPLPWBNLSA-N	CCCCCC\C=C/CCCCCCCC(O)=O	310	TRUE	TRUE	TRUE	FALSE	FALSE	null	null	100	99.8	75	75	100	117.08	170602_TT1_UPLC_ariyasu_IR_8w_3_Neg	253.21817:15184 254.22152:4097 255.22488:3987	253.19762:12 253.21996:60	11305	9715	15184	7342	8824	13629	9245	13115	9313	13829	4511	9343	11067	3739	12068	9931.52	11375.4	8306.94	3738.56
890	6.613	269.248	FA 17:0	[M-H]-		1	TRUE	6.56	269.249	C17H34O2	FA	KEMQGTRYUADPNZ-UHFFFAOYSA-N	CCCCCCCCCCCCCCCCC(O)=O	310	TRUE	TRUE	TRUE	FALSE	FALSE	null	null	100	99.9	66	75	100	58.72	170602_TT1_UPLC_ariyasu_IR_8w_1_Neg	269.24902:6259 270.25237:2487 271.25573:249	176.95761:10 269.22202:12 269.25888:36	6259	5137	7533	5610	6444	7434	4661	6172	4828	6251	3668	4726	3742	2278	6309.65	6496	5477.98	4045.27	2278.19
883	6.087	267.234	FA 17:1	[M-H]-		1	TRUE	6.07	267.233	C17H32O2	FA	QSBYPNXLFMSGKH-HJWRWDBZSA-N	CCCCCCC\C=C/CCCCCCCC(O)=O	310	TRUE	TRUE	TRUE	FALSE	FALSE	null	null	100	100	42.4	75	100	19.72	170602_TT1_UPLC_ariyasu_IR_8w_IR_1_Neg	267.23199:1142 268.23534:348 269.2387:378	100.96863:4 138.92638:4 143.11284:3 178.92047:3 182.91675:4 210.08119:3 267.2319:16	1542	1227	1785	1142	1327	2045	963	1301	928	1499	533	1108	788	620	1518.12	1504.58	1172.73	809.292	619.5
944	6.937	283.265	FA 18:0	[M-H]-	adduct linked to 1200_[M+FA-H]-; adduct linked to 1262_[M-H2O-H]-; adduct linked to 1349_[M+CH3COONa-H]-; found in higher mz's MsMs_2627; found in higher mz's MsMs_2387; found in higher mz's MsMs_2311; found in higher mz's MsMs_1907; found in higher mz's MsMs_1703; found in higher mz's MsMs_1449; found in higher mz's MsMs_1349; found in higher mz's MsMs_1293; found in higher mz's MsMs_1262; found…	1	TRUE	7.04	283.264	C18H36O2	FA	QIQXTHQIDYTFRH-UHFFFAOYSA-N	CCCCCCCCCCCCCCCCCC(O)=O	310	TRUE	TRUE	TRUE	FALSE	FALSE	null	null	100	99.7	73.8	75	100	1293.87	170602_TT1_UPLC_ariyasu_IR_12M_1_Neg	283.26459:348894 284.26794:147474 285.2713:17368	184.91832:10 253.65862:10 265.25955:36 283.27014:2011	491380	329687	489630	368212	468847	563706	348894	437132	376973	489015	316245	395475	311370	166111	436899	466922	413003	341030	166111
919	6.431	281.248	FA 18:1	[M-H]-	adduct linked to 1193_[M+FA-H]-; adduct linked to 1254_[M+Hac-H]-; adduct linked to 1339_[M+CH3COONa-H]-; adduct linked to 2297_[2M-H]-; similar chromatogram in higher mz_2224; found in higher mz's MsMs_2297; found in higher mz's MsMs_1339; found in higher mz's MsMs_1193; similar chromatogram in higher mz_2382; found in higher mz's MsMs_2382; found in higher mz's MsMs_2856; found in higher mz's M…	1	TRUE	6.48	281.249	C18H34O2	FA	ZQPPMHVWECSIRJ-KTKRTIGZSA-N	CCCCCCCC\C=C/CCCCCCCC(O)=O	310	TRUE	TRUE	TRUE	FALSE	FALSE	null	null	100	99.9	75	75	100	1072.9	170602_TT1_UPLC_ariyasu_IR_12M_IR_1_Neg	281.24875:61883 282.2521:27197 283.25546:5001	281.25159:1216	187311	115764	223303	115173	128140	187842	101676	157506	107822	174881	61883	112767	91304	33204	175459	143718	135471	88651.4	33203.8
903	5.968	279.233	FA 18:2	[M-H]-	adduct linked to 1328_[M+CH3COONa-H]-; adduct linked to 2283_[2M-H]-; similar chromatogram in higher mz_1246; similar chromatogram in higher mz_1865; similar chromatogram in higher mz_2367; found in higher mz's MsMs_2367; found in higher mz's MsMs_2283; found in higher mz's MsMs_1328; found in higher mz's MsMs_1246; found in higher mz's MsMs_1185	1	TRUE	5.97	279.233	C18H32O2	FA	OYHQOLUKZRVURQ-HZJYTTRNSA-N	CCCCC\C=C/C\C=C/CCCCCCCC(O)=O	310	TRUE	TRUE	TRUE	FALSE	FALSE	null	null	100	100	72.5	75	100	865.53	170602_TT1_UPLC_ariyasu_IR_8w_3_Neg	279.23267:190235 280.23602:90725 281.23938:10292	108.99468:10 133.06175:24 219.17593:24 243.18929:10 261.21753:24 279.23801:1542	137105	79103	190235	59292	79566	98828	82755	123291	89748	145187	41170	61644	58314	5438	135481	79228.5	110245	53709.4	5438.06
900	5.53	277.217	FA 18:3	[M-H]-		1	TRUE	5.51	277.217	C18H30O2	FA	DTOSIQBPPRVQHS-PDBXOOCHSA-N	CC\C=C/C\C=C/C\C=C/CCCCCCCC(O)=O	310	TRUE	TRUE	TRUE	FALSE	FALSE	null	null	100	100	56	75	100	33.49	170602_TT1_UPLC_ariyasu_IR_12M_2_Neg	277.21725:4894 278.2206:2074 279.22396:242	133.10899:10 205.16273:10 277.21136:36	6184	3882	8875	2428	3113	4040	3432	4894	3853	5854	1421	2080	2676	508	6313.79	3193.69	4508.03	2058.98	507.875
1031	7.237	297.279	FA 19:0	[M-H]-		0.929	TRUE	7.13	297.28	C19H38O2	FA	ISYWECDDZWTKFF-UHFFFAOYSA-N	CCCCCCCCCCCCCCCCCCC(O)=O	310	TRUE	TRUE	TRUE	FALSE	FALSE	null	null	100	99.7	62.5	75	100	20.6	170602_TT1_UPLC_ariyasu_IR_12M_4_Neg	297.28036:2672 298.28371:1301 299.28707:89	214.91124:10 297.25732:12 297.28638:24	2708	2075	3499	1444	2506	2396	1843	2669	1939	2672	1291	1655	1356	316	2760.96	2115.44	2280.67	1433.83	316.188
1019	6.749	295.263	FA 19:1	[M-H]-		0.714	TRUE	6.73	295.264	C19H36O2	FA	YOKHLRHWEXTWJR-KHPPLWFESA-N	CCCCCCCCC\C=C/CCCCCCCC(O)=O	310	TRUE	TRUE	TRUE	FALSE	FALSE	null	null	100	100	65	75	100	35.63	170602_TT1_UPLC_ariyasu_IR_8w_1_Neg	295.26236:1054 296.26571:249 297.26907:175	218.11928:10 295.25162:12 295.26126:36	1054	725	1293	502	652	1020	592	880	518	854	354	670	470	116	1023.77	724.646	711.219	497.979	116.188
1148	7.518	311.294	FA 20:0	[M-H]-	similar chromatogram in higher mz_2440; similar chromatogram in higher mz_3289	1	TRUE	7.5	311.296	C20H40O2	FA	VKOBVWXKNCXXDE-UHFFFAOYSA-N	CCCCCCCCCCCCCCCCCCCC(O)=O	310	TRUE	TRUE	TRUE	FALSE	FALSE	null	null	100	100	75	75	100	129.21	170602_TT1_UPLC_ariyasu_IR_8w_IR_2_Neg	311.29486:10194 312.29821:5653 313.30157:647	311.28165:12 311.29153:134	10174	6784	11810	7904	10194	11187	6829	8890	7004	9250	6055	7123	6124	2856	9589.46	9761.58	7993.34	6433.9	2856.44
1143	7.028	309.279	FA 20:1	[M-H]-	similar chromatogram in higher mz_1323; found in higher mz's MsMs_1378	1	TRUE	7.05	309.28	C20H38O2	FA	BITHHVVYSMSWAG-KTKRTIGZSA-N	CCCCCCCC\C=C/CCCCCCCCCC(O)=O	310	TRUE	TRUE	TRUE	FALSE	FALSE	null	null	100	100	73.7	75	100	100.89	170602_TT1_UPLC_ariyasu_IR_8w_1_Neg	309.27988:18125 310.28323:9512 311.28659:1373	188.93045:12 309.27441:404	18125	10779	21064	9329	12603	17061	10425	13752	10872	15058	6563	10365	8255	2199	16656.1	12997.9	12527	8394.29	2199.19
1120	6.613	307.265	FA 20:2	[M-H]-	similar chromatogram in higher mz_1160; similar chromatogram in higher mz_1466	0.929	TRUE	6.64	307.264	C20H36O2	FA	XSXIVVZCUAHUJO-HZJYTTRNSA-N	CCCCC\C=C/C\C=C/CCCCCCCCCC(O)=O	310	TRUE	TRUE	TRUE	FALSE	FALSE	null	null	100	100	75	75	100	123.21	170602_TT1_UPLC_ariyasu_IR_12M_3_Neg	307.26437:4872 308.26772:2891 309.27108:249	307.25882:78	8325	5593	9624	4314	6298	8782	4697	6237	4872	7426	4435	5882	4769	108	7847.54	6464.71	5808.23	5028.98	107.5
1108	6.239	305.247	FA 20:3	[M-H]-	similar chromatogram in higher mz_1256; similar chromatogram in higher mz_2148; found in higher mz's MsMs_2290	0.929	TRUE	6.28	305.249	C20H34O2	FA	AHANXAKGNAKFSK-PDBXOOCHSA-N	CC\C=C/C\C=C/C\C=C/CCCCCCCCCC(O)=O	310	TRUE	TRUE	TRUE	FALSE	FALSE	null	null	100	100	68	75	100	294.92	170602_TT1_UPLC_ariyasu_IR_12M_3_Neg	305.24841:10114 306.25176:5370 307.25512:617	189.09558:10 305.21585:12 305.25018:48	17509	10748	18901	5629	8813	10618	8407	12821	10114	15898	5485	8162	5836	93	15719.3	8353.23	11810	6494.17	92.6875
1093	5.923	303.233	FA 20:4	[M-H]-	adduct linked to 1285_[M+FA-H]-; adduct linked to 1465_[M+CH3COONa-H]-; similar chromatogram in higher mz_2468; found in higher mz's MsMs_2468; found in higher mz's MsMs_1465; found in higher mz's MsMs_1386; found in higher mz's MsMs_1285; found in higher mz's MsMs_2376; found in higher mz's MsMs_2277	0.929	TRUE	5.99	303.233	C20H32O2	FA	HQPCSDADVLFHHO-LTKCOYKYSA-N	CC\C=C/C\C=C/C\C=C/C\C=C/CCCCCCC(O)=O	310	TRUE	TRUE	TRUE	FALSE	FALSE	null	null	100	99.9	58.3	75	100	2828.4	170602_TT1_UPLC_ariyasu_IR_8w_IR_3_Neg	303.23254:161538 304.23589:93750 305.23925:11599	83.0449:12 163.06784:12 163.07321:24 177.16705:24 189.16597:12 205.1906:24 231.20914:24 259.17557:12 259.23883:36 285.22659:24 303.23639:498	125684	90368	133950	70012	160723	161538	74833	124605	84638	140170	78471	125807	72636	71	116667	130758	106061	92305	71.25
1080	5.501	301.217	FA 20:5	[M-H]-	found in higher mz's MsMs_2081	0.929	TRUE	5.52	301.217	C20H30O2	FA	JAZBEHYOTPTENJ-JLNKQSITSA-N	CC\C=C/C\C=C/C\C=C/C\C=C/C\C=C/CCCC(O)=O	310	TRUE	TRUE	TRUE	FALSE	FALSE	null	null	100	100	39.5	75	100	125.41	170602_TT1_UPLC_ariyasu_IR_8w_1_Neg	301.21548:14636 302.21883:8631 303.22219:1085	136.14705:5 149.00735:6 201.02428:5 219.89774:5 231.13037:6 282.98471:5 301.20486:6 301.21948:18	14636	8776	17570	3610	6550	8456	9104	12261	10602	16276	4557	7331	5629	204	13660.8	6205.25	12060.9	5838.67	203.5
1187	7.779	325.312	FA 21:0	[M-H]-	similar chromatogram in higher mz_2451; similar chromatogram in higher mz_3720; similar chromatogram in higher mz_4241	0.429	TRUE	7.72	325.311	C21H42O2	FA	CKDDRHZIAZRDBW-UHFFFAOYSA-N	CCCCCCCCCCCCCCCCCCCCC(O)=O	310	TRUE	TRUE	TRUE	FALSE	FALSE	null	null	100	99.9	56.3	75	100	39.28	170602_TT1_UPLC_ariyasu_IR_12M_2_Neg	325.30835:552 326.3117:283 327.31506:11	258.88583:10 325.2984:24	616	460	773	508	728	697	469	552	435	602	396	486	453	186	616.438	644.354	514.391	445.167	185.562
1247	8.029	339.325	FA 22:0	[M-H]-	found in higher mz's MsMs_1467; similar chromatogram in higher mz_3737	1	TRUE	8.1	339.327	C22H44O2	FA	UKMSUNONTOPOIO-UHFFFAOYSA-N	CCCCCCCCCCCCCCCCCCCCCC(O)=O	310	TRUE	TRUE	TRUE	FALSE	FALSE	null	null	100	99.8	71.4	75	100	206.45	170602_TT1_UPLC_ariyasu_IR_12M_IR_2_Neg	339.32605:9499 340.3294:6233 341.33276:651	187.66888:10 278.86014:10 339.30481:12 339.32806:263	5424	3500	6307	6398	9040	11650	4260	6027	4123	5686	6591	9499	6728	806	5077.15	9029.67	5023.88	7606.04	805.5
1241	7.567	337.31	FA 22:1	[M-H]-	found in higher mz's MsMs_1580; found in higher mz's MsMs_2818; adduct linked to 1457_[M+FA-H]-; adduct linked to 1697_[M+CH3COONa-H]-; found in higher mz's MsMs_2161; found in higher mz's MsMs_1457	1	TRUE	7.58	337.311	C22H42O2	FA	DPUOLQHDNGRHBS-KTKRTIGZSA-N	CCCCCCCC\C=C/CCCCCCCCCCCC(O)=O	310	TRUE	TRUE	TRUE	FALSE	FALSE	null	null	100	100	75	75	100	302.81	170602_TT1_UPLC_ariyasu_IR_12M_IR_1_Neg	337.31104:19160 338.31439:11883 339.31775:1620	101.01874:2 150.96162:2 186.99429:2 230.92682:5 253.10803:2 255.22467:7 319.28885:7 336.22192:7 337.30878:997	43799	21995	36065	31332	41924	55156	13754	19800	15851	26275	19160	23956	15052	13850	33952.8	42804	18920	19389.3	13849.7
1227	7.183	335.294	FA 22:2	[M-H]-		0.929	TRUE	7.19	335.296	C22H40O2	FA	HVGRZDASOHMCSK-HZJYTTRNSA-N	CCCCC\C=C/C\C=C/CCCCCCCCCCCC(O)=O	310	TRUE	TRUE	TRUE	FALSE	FALSE	null	null	100	100	55.7	75	100	27.53	170602_TT1_UPLC_ariyasu_IR_8w_3_Neg	335.2951:1803 336.29845:1062 337.30181:90	188.93846:36 294.84015:10 335.2905:84	2142	1079	1803	1376	1786	2560	772	1087	832	1489	997	1386	1013	474	1674.75	1907.29	1044.88	1132.04	474.312
1225	6.828	333.278	FA 22:3	[M-H]-	adduct linked to 840_[M-H2O-H]-	0.429	TRUE	6.91	333.28	C22H38O2	FA	RILVNGKQIULBOQ-QNEBEIHSSA-N	CCCCC\C=C/C\C=C/C\C=C/CCCCCCCCC(O)=O	310	TRUE	TRUE	TRUE	FALSE	FALSE	null	null	100	99.8	29.8	75	100	15.55	170602_TT1_UPLC_ariyasu_IR_8w_1_Neg	333.28:842 334.28335:212 335.28671:30	229.9108:10 315.24515:12 333.23175:12	842	512	823	424	484	903	426	598	459	613	409	570	438	94	725.625	603.875	523.797	472.25	94.5
1209	6.493	331.264	FA 22:4	[M-H]-		0.929	TRUE	6.54	331.264	C22H36O2	FA	IGFLWIHPPADNDL-LTKCOYKYSA-N	CC\C=C/C\C=C/C\C=C/C\C=C/CCCCCCCCC(O)=O	310	TRUE	TRUE	TRUE	FALSE	FALSE	null	null	100	99.9	26.3	75	100	13.4	170602_TT1_UPLC_ariyasu_IR_8w_IR_3_Neg	331.26428:10316 332.26763:5604 333.27099:717	174.96588:10 269.23529:10 295.22986:12 295.24191:48 313.24237:24 313.25726:60 331.25415:79	7699	5461	7387	5901	6840	10316	4838	6657	4617	6576	7350	8987	7464	1592	6848.77	7685.6	5671.94	7933.42	1592.38
1199	6.108	329.249	FA 22:5	[M-H]-		0.929	TRUE	6.14	329.249	C22H34O2	FA	YUFFSWGQGVEMMI-JLNKQSITSA-N	CC\C=C/C\C=C/C\C=C/C\C=C/C\C=C/CCCCCC(O)=O	310	TRUE	TRUE	TRUE	FALSE	FALSE	null	null	100	100	49.4	75	100	160.02	170602_TT1_UPLC_ariyasu_IR_12M_IR_3_Neg	329.24747:9424 330.25082:6356 331.25418:1813	100.96705:6 127.11126:5 173.08884:5 188.93086:6 199.64412:5 222.90721:6 229.16539:5 248.89131:5 259.1579:5 269.25186:6 285.2626:6 329.24493:74	18976	9411	20073	5466	8160	12967	9893	13991	9680	14136	8468	12337	9424	15	16153.1	8864.02	11925.1	10076.5	14.8125
1192	5.808	327.234	FA 22:6	[M-H]-	adduct linked to 1398_[M+FA-H]-; adduct linked to 1498_[M+C2H3N+Na-2H]-; adduct linked to 1653_[M+CH3COONa-H]-; adduct linked to 2693_[2M-H]-; similar chromatogram in higher mz_1664; found in higher mz's MsMs_2693; found in higher mz's MsMs_1653; found in higher mz's MsMs_1398	0.929	TRUE	5.8	327.233	C22H32O2	FA	MBMBGCFOFBJSGT-KUBAVDMBSA-N	CC\C=C/C\C=C/C\C=C/C\C=C/C\C=C/C\C=C/CCC(O)=O	310	TRUE	TRUE	TRUE	FALSE	FALSE	null	null	100	100	15	75	100	1286.33	170602_TT1_UPLC_ariyasu_IR_8w_3_Neg	327.23257:137411 328.23592:88402 329.23928:12102	71.01434:24 81.03468:12 107.08943:24 115.05616:10 126.07471:10 135.11746:24 141.09091:12 149.12907:10 161.13048:12 171.08875:10 175.14934:36 177.16853:10 187.14999:12 193.13167:10 224.90791:10 229.19449:12 242.13753:10 255.22301:12 271.17761:24 327.23822:36	151833	73256	137411	33583	55841	75885	66235	119448	63697	108336	32128	58366	46073	20	120833	55102.9	89429.2	45522.1	19.8125
1299	8.27	353.342	FA 23:0	[M-H]-	similar chromatogram in higher mz_2766; similar chromatogram in higher mz_5766	0.929	TRUE	8.25	353.342	C23H46O2	FA	XEZVDURJDFGERA-UHFFFAOYSA-N	CCCCCCCCCCCCCCCCCCCCCCC(O)=O	310	TRUE	TRUE	TRUE	FALSE	FALSE	null	null	100	100	75	75	100	163.34	170602_TT1_UPLC_ariyasu_IR_12M_IR_1_Neg	353.34149:5099 354.34484:2582 355.3482:231	353.33459:209	2347	1828	2956	4099	5767	6898	2624	3745	2589	3441	5099	7641	4853	453	2377.06	5587.98	3099.52	5864.65	452.875
1371	8.532	367.357	FA 24:0	[M-H]-	adduct linked to 1680_[M+FA-H]-; adduct linked to 1737_[M+Hac-H]-; similar chromatogram in higher mz_1680; found in higher mz's MsMs_1680; adduct linked to 1751_[M+C2H3N+Na-2H]-; adduct linked to 1847_[M+CH3COONa-H]-; similar chromatogram in higher mz_3506; similar chromatogram in higher mz_4446; found in higher mz's MsMs_1737; similar chromatogram in higher mz_3974; similar chromatogram in highe…	1	TRUE	8.47	367.358	C24H48O2	FA	QZZGJDVWLFXDLK-UHFFFAOYSA-N	CCCCCCCCCCCCCCCCCCCCCCCC(O)=O	310	TRUE	TRUE	TRUE	FALSE	FALSE	null	null	100	99.9	75	75	100	98.26	170602_TT1_UPLC_ariyasu_IR_8w_1_Neg	367.35837:18542 368.36172:10652 369.36508:1304	367.35767:362	18542	14317	22256	21761	31032	40074	13789	19744	13625	18213	21121	32335	19323	1591	18371.6	30955.6	16342.8	24259.6	1591
1354	8.053	365.339	FA 24:1	[M-H]-	similar chromatogram in higher mz_5614; similar chromatogram in higher mz_5479	0.929	TRUE	8.02	365.342	C24H46O2	FA	AVPORSRTKOSBPH-QXMHVHEDSA-N	CCCCCCCCCC\C=C/CCCCCCCCCCCC(O)=O	310	TRUE	TRUE	TRUE	FALSE	FALSE	null	null	100	100	75	75	100	183.14	170602_TT1_UPLC_ariyasu_IR_8w_IR_2_Neg	365.3425:9876 366.34585:7422 367.34921:1028	365.30914:12 365.33597:486	10286	5352	11796	6981	9876	12548	6529	10352	6787	10351	6838	10118	8878	650	9144.44	9801.75	8504.7	8611.35	649.938
1341	7.7	363.325	FA 24:2	[M-H]-	similar chromatogram in higher mz_3040	0.929	TRUE	7.73	363.327	C24H44O2	FA	SVGHINSTYCDBLY-MURFETPASA-N	CCCCCCC\C=C/C\C=C/CCCCCCCCCCCC(O)=O	310	TRUE	TRUE	TRUE	FALSE	FALSE	null	null	100	100	68.6	75	100	64.45	170602_TT1_UPLC_ariyasu_IR_8w_IR_2_Neg	363.32693:1570 364.33028:929 365.33364:54	92.04932:10 242.87549:10 363.31229:12 363.32834:86	1179	588	1591	853	1570	2360	674	1296	659	996	1558	2163	1722	15	1119.33	1594.15	906.297	1814.65	15.0625
1323	7.024	359.293	FA 24:4	[M-H]-		0.571	TRUE	7.12	359.296	C24H40O2	FA	IWSADGAQVYYXMM-LTKCOYKYSA-N	CC\C=C/C\C=C/C\C=C/C\C=C/CCCCCCCCCCC(O)=O	310	TRUE	TRUE	TRUE	FALSE	FALSE	null	null	100	99.7	44.3	75	100	23.47	170602_TT1_UPLC_ariyasu_IR_12M_IR_3_Neg	359.29471:1297 360.29806:803 361.30142:155	299.19614:10 359.28845:12	975	598	847	780	818	1769	496	889	446	777	1269	1507	1297	39	806.646	1122.19	652.062	1357.58	39.375
1311	6.683	357.278	FA 24:5	[M-H]-		0.929	TRUE	6.72	357.28	C24H38O2	FA	NPTIBOCVSPURCS-JLNKQSITSA-N	CC\C=C/C\C=C/C\C=C/C\C=C/C\C=C/CCCCCCCC(O)=O	310	TRUE	TRUE	TRUE	FALSE	FALSE	null	null	100	100	29.7	75	100	26.18	170602_TT1_UPLC_ariyasu_IR_8w_IR_3_Neg	357.27847:1488 358.28182:1036 359.28518:179	157.06314:10 188.93263:12 268.90402:10 357.27167:12	3154	1327	3487	696	773	1488	1447	2244	1156	1786	777	1201	880	15	2655.92	985.812	1658.44	952.542	14.8125
1302	6.383	355.264	FA 24:6	[M-H]-	similar chromatogram in higher mz_1979	0.929	TRUE	6.42	355.264	C24H36O2	FA	YHGJECVSSKXFCJ-KUBAVDMBSA-N	CC\C=C/C\C=C/C\C=C/C\C=C/C\C=C/C\C=C/CCCCC(O)=O	310	TRUE	TRUE	TRUE	FALSE	FALSE	null	null	100	100	26.5	75	100	48.18	170602_TT1_UPLC_ariyasu_IR_12M_2_Neg	355.26239:1923 356.26574:1414 357.2691:185	166.95256:10 188.9361:48 194.94211:10 293.21024:10 355.26376:24	2469	1308	2918	698	925	1780	1205	1923	1171	1526	785	1664	1235	4	2231.56	1134.31	1456.47	1228.33	3.9375
1450	8.829	381.372	FA 25:0	[M-H]-		0.929	TRUE	8.77	381.374	C25H50O2	FA	MWMPEAHGUXCSMY-UHFFFAOYSA-N	CCCCCCCCCCCCCCCCCCCCCCCCC(O)=O	310	TRUE	TRUE	TRUE	FALSE	FALSE	null	null	100	99.9	66.2	75	100	25.18	170602_TT1_UPLC_ariyasu_IR_8w_IR_3_Neg	381.3717:1429 382.37505:587 383.37841:108	183.04314:10 381.38293:36	695	865	792	941	1372	1429	594	805	600	840	838	1176	846	398	783.938	1247.4	709.625	953.312	398.5
1570	9.181	395.386	FA 26:0	[M-H]-	similar chromatogram in higher mz_2499; similar chromatogram in higher mz_3211; similar chromatogram in higher mz_4151	1	TRUE	9.21	395.389	C26H52O2	FA	XMHIUKTWLZUKEX-UHFFFAOYSA-N	CCCCCCCCCCCCCCCCCCCCCCCCCC(O)=O	310	TRUE	TRUE	TRUE	FALSE	FALSE	null	null	100	100	75	75	100	12.85	170602_TT1_UPLC_ariyasu_IR_8w_IR_2_Neg	395.38705:1185 396.3904:540 397.39376:78	395.38437:48	732	783	802	848	1185	1331	613	761	657	724	733	1060	877	596	772.521	1121.31	688.844	889.979	595.875
1657	8.225	409.307	FA 28:7	[M-H]-		0.214	TRUE	7.99	409.311	C28H42O2	FA	HVSUZLSWJNESIE-HSWNRGBQSA-N	CC\C=C/C\C=C/C\C=C/C\C=C/C\C=C/C\C=C/C\C=C/CCCCCC(O)=O	310	TRUE	TRUE	TRUE	FALSE	FALSE	null	null	100	98.1	52.5	75	100	7.7	170602_TT1_UPLC_ariyasu_IR_8w_IR_3_Neg	409.30692:921 410.31027:916 411.31363:211	322.21063:10 337.23517:24 391.21417:12 409.32364:91	520	542	389	207	391	921	424	912	387	240	143	320	108	120	483.542	506.5	490.609	190.604	119.688
1876	7.283	461.348	FA 32:9	[M-H]-	adduct linked to 1595_[M-H]-; adduct linked to 1831_[M+FA-H]-; adduct linked to 1911_[M+C2H3N+Na-2H]-	1	TRUE	7.6	461.342	C32H46O2	FA	NLJJMGUZKFVZFY-AADSIDNNSA-N	CC\C=C/C\C=C/C\C=C/C\C=C/C\C=C/C\C=C/C\C=C/C\C=C/C\C=C/CCCC(O)=O	310	TRUE	TRUE	TRUE	FALSE	FALSE	null	null	100	97	10	75	100	182.51	170602_TT1_UPLC_ariyasu_IR_Blank_Neg	461.34799:6307 462.35134:3425 463.3547:1087	129.02483:5 188.9355:12 273.91006:5 283.25403:24 294.89819:6 297.01569:5 318.94534:5 433.14624:5 461.33054:6	8346	5625	6014	9600	8893	15463	3735	4485	2672	4862	1838	7207	1694	6307	6661.52	11318.7	3938.66	3579.44	6306.81
2327	9.402	571.453	FA 40:10	[M-H]-	similar chromatogram in higher mz_2656; similar chromatogram in higher mz_5671	0.429	TRUE	9.22	571.452	C40H60O2	FA	RKUXVHZIAAASGG-QEXHNFCLSA-N	CC\C=C/C\C=C/C\C=C/C\C=C/C\C=C/C\C=C/C\C=C/C\C=C/C\C=C/C\C=C/CCCCCCCCC(O)=O	310	TRUE	TRUE	TRUE	FALSE	FALSE	null	null	100	99.1	30.7	75	100	36.35	170602_TT1_UPLC_ariyasu_IR_8w_1_Neg	571.45819:948 572.46154:447 573.4649:92	393.14755:10 431.40265:10 571.4295:10	948	497	825	274	408	765	678	1090	525	671	204	248	256	78	756.521	482.375	741.047	235.979	77.5
2434	10.31	599.486	FA 42:10	[M-H]-	adduct linked to 2381_[M+FA-H]-; similar chromatogram in higher mz_4626; similar chromatogram in higher mz_4105	0.929	TRUE	10.26	599.483	C42H64O2	FA	UNZLBSACFXKTEJ-QEXHNFCLSA-N	CC\C=C/C\C=C/C\C=C/C\C=C/C\C=C/C\C=C/C\C=C/C\C=C/C\C=C/C\C=C/CCCCCCCCCCC(O)=O	310	TRUE	TRUE	TRUE	FALSE	FALSE	null	null	100	99.9	20.1	75	100	325.76	170602_TT1_UPLC_ariyasu_IR_12M_2_Neg	599.48889:8502 600.49224:5180 601.4956:1091	224.02766:10 225.02235:10 311.29117:10 423.15643:10 449.29736:10 599.46686:10	7840	4770	8022	2825	4122	7556	5608	8502	5064	8749	2461	3296	2696	124	6877.27	4834.46	6980.62	2818.12	124
2570	11.549	627.519	FA 44:10	[M-H]-	adduct linked to 2494_[M+FA-H]-; adduct linked to 2584_[M+C2H3N+Na-2H]-	0.929	TRUE	11.62	627.515	C44H68O2	FA	IUNFMFPPGVQADN-QEXHNFCLSA-N	CC\C=C/C\C=C/C\C=C/C\C=C/C\C=C/C\C=C/C\C=C/C\C=C/C\C=C/C\C=C/CCCCCCCCCCCCC(O)=O	310	TRUE	TRUE	TRUE	FALSE	FALSE	null	null	100	99.8	43.6	75	100	1400.52	170602_TT1_UPLC_ariyasu_IR_12M_4_Neg	627.51935:59668 628.5227:33676 629.52606:9166	542.77393:10 627.52374:12	47802	27470	58344	17138	30494	41340	29853	48438	29937	59668	14963	19765	14420	245	44538.7	29657.2	41974.1	16382.8	244.562
5832	8.099	1151.71	GM3 34:1;2O	[M-H]-		0.929	TRUE	8.08	1151.71	C57H104N2O21	GM3	UGQJOBGCMVNYRT-MSUUIHNZNA-N	CC(=O)NC1C(O)CC(OC2C(O)C(CO)OC(OC3C(O)C(O)C(OCC%20%30)OC3CO)C2O)(OC1C(O)C(O)CO)C(O)=O.CCCCCCCCCCCC(O)%20.CCCCCCCC/C=C\CCCCCCCCCC(=O)N%30	320	TRUE	TRUE	TRUE	FALSE	FALSE	null	null	100	100	85.6	87.7	100	263.8	170602_TT1_UPLC_ariyasu_IR_12M_IR_2_Neg	1151.70715:4471 1152.7105:8298 1153.71386:3534	87.01385:36 100.03979:10 255.2504:10 290.08746:384 778.53589:24 819.50507:24 860.62286:24 1090.57642:12 1108.68933:24 1151.71265:2100	4290	2394	4250	3168	3824	5571	2789	2907	2308	3872	3471	4471	2866	0	3644.79	4187.5	2968.81	3602.6	0
5430	14.096	987.763	HBMP 50:0|HBMP 16:0_16:0_18:0	[M-H]-		0.929	TRUE	13.43	987.763	C56H109O11P	HBMP	BWBWUQXLZWFLOG-UHFFFAOYNA-N	CCCCCCCCCCCCCCCCCC(=O)OC(COC(=O)CCCCCCCCCCCCCCC)COP(O)(=O)OCC(CO)OC(=O)CCCCCCCCCCCCCCC	410	TRUE	TRUE	TRUE	FALSE	FALSE	null	null	100	86.9	20.7	79.9	100	386.78	170602_TT1_UPLC_ariyasu_IR_12M_IR_2_Neg	987.76398:6465 988.76733:9384 989.77069:4351	158.97539:24 255.23886:10 281.25137:12 283.24374:24 297.22989:10 327.23816:36 839.04865:10 941.76324:12 941.802:24 987.78473:12	12722	5863	14073	3450	4621	16974	9018	11606	6700	9301	4549	6465	4777	58	10886	8348.25	9155.95	5263.46	58.4375
3816	8.806	862.624	Hex2Cer 34:1;2O|Hex2Cer 18:1;2O/16:0	[M+H]+	adduct linked to 3991_[M+2Na-H]+	0.786	TRUE	8.94	862.625	C46H87NO13	Hex2Cer	HLIJNIKSBCIDGO-ORIPQNMZNA-N	CCCCCCCCCCCCCCCC(=O)NC(COC1OC(CO)C(OC2OC(CO)C(O)C(O)C2O)C(O)C1O)C(O)\C=C\CCCCCCCCCCCCC	310	TRUE	TRUE	TRUE	FALSE	FALSE	null	null	100	99.4	54.2	82	100	406.03	170602_TT1_UPLC_ariyasu_IR_8w_2_Pos	862.62585:15401 863.6292:17729 864.63256:18377	79.04721:12 86.09834:36 95.0719:10 125.00439:36 184.07428:1461 185.07324:48 211.20329:12 247.23489:24 252.26886:281 256.2674:76 263.4379:24 264.26987:3006 265.26996:298 278.08969:10 282.27768:340 427.31384:24 444.33334:24 479.32635:10 490.50296:132 491.50107:36 502.49701:696 503.50723:160 504.50903:73 505.51184:48 514.66138:10 520.50677:2615 521.5061:1029 538.49493:12 538.521:119 539.51788:48 542…	20629	15401	17306	10753	8453	11644	1819	3103	5499	10545	2936	5097	2920	1	17778.7	10283.4	5241.3	3650.92	0.6875
3798	8.398	860.61	Hex2Cer 34:2;2O|Hex2Cer 18:2;2O/16:0	[M+H]+	adduct linked to 3981_[M+2Na-H]+; adduct linked to 3946_[M+NH4]+	0.929	TRUE	8.41	860.609	C46H85NO13	Hex2Cer	OWIFQVJMGPZAMM-ZNPGVSGMNA-N	CCCCCCCCCCCCCCCC(=O)NC(COC1OC(CO)C(OC2OC(CO)C(O)C(O)C2O)C(O)C1O)C(O)\C=C\CC\C=C\CCCCCCCCC	310	TRUE	TRUE	TRUE	FALSE	FALSE	null	null	100	100	55.8	83.1	100	280.32	170602_TT1_UPLC_ariyasu_IR_8w_1_Pos	860.61047:23681 861.61382:27994 862.61718:10405	71.08409:12 93.07108:24 107.08938:12 147.11737:24 178.14072:10 184.06828:36 203.17445:24 239.23795:12 250.23326:12 250.24879:219 251.25317:24 253.31485:10 256.26477:78 261.03784:24 262.24994:2494 263.25302:437 264.26718:24 276.23901:10 280.26038:346 281.27615:36 297.23611:12 313.26379:12 378.12885:10 426.28986:10 442.3147:36 477.22653:10 488.46249:60 488.48108:147 489.48337:36 500.47879:601 501.4…	23681	13977	18920	11760	8754	11987	6384	5372	6310	12880	3314	5770	3126	9	18859.2	10833.4	7736.45	4070.08	8.625
4435	11.625	946.723	Hex2Cer 40:1;2O|Hex2Cer 18:1;2O/22:0	[M+H]+	adduct linked to 4567_[M+2Na-H]+	0.5	TRUE	12.63	946.719	C52H99NO13	Hex2Cer	QYWVASPEUXEHSY-LAPDZXRHNA-N	CCCCCCCCCCCCCCCCCCCCCC(=O)NC(COC1OC(CO)C(OC2OC(CO)C(O)C(O)C2O)C(O)C1O)C(O)\C=C\CCCCCCCCCCCCC	410	TRUE	TRUE	TRUE	FALSE	FALSE	null	null	100	73	48.5	80.4	100	29.86	170602_TT1_UPLC_ariyasu_IR_8w_IR_3_Pos	946.72235:770 947.7257:737 948.72906:288	149.12794:12 185.11746:10 264.25894:48 264.26352:156 282.27588:12 454.97485:10 558.27094:10 575.61139:12 586.59827:65 599.34375:10 604.60449:106 605.59857:36 617.51166:12 748.6076:10 760.88989:10 766.65271:48 767.65161:24 776.53381:12 784.66901:12 795.63464:10 824.51349:12 830.60095:10 862.61829:24 881.73511:10 916.80334:10 928.70032:60 929.70557:36 941.46606:10	837	990	887	747	546	770	451	433	233	796	364	530	283	6	904.583	687.583	478.188	392.417	6.25
4426	10.6	944.702	Hex2Cer 40:2;2O|Hex2Cer 18:2;2O/22:0	[M+H]+	adduct linked to 4554_[M+2Na-H]+	0.929	TRUE	10.78	944.703	C52H97NO13	Hex2Cer	DBJVCFMGLSHGCI-MXBGQREFNA-N	CCCCCCCCCCCCCCCCCCCCCC(=O)NC(COC1OC(CO)C(OC2OC(CO)C(O)C(O)C2O)C(O)C1O)C(O)\C=C\CC\C=C\CCCCCCCCC	310	TRUE	TRUE	TRUE	FALSE	FALSE	null	null	100	99	61.9	87.8	100	50.46	170602_TT1_UPLC_ariyasu_IR_8w_IR_1_Pos	944.70105:1563 945.7044:1317 946.70776:646	184.06737:12 204.08867:10 250.25906:24 262.24686:253 280.25256:12 280.26431:48 340.34744:12 572.59332:12 584.56891:64 586.59271:36 602.5614:24 602.5752:175 603.58832:73 620.6134:24 759.51801:12 764.65082:119 765.64062:48 773.51965:10 782.6712:24 788.59857:10 796.51929:24 811.60376:36 926.685:148 927.69769:60	2205	1864	1819	1563	1131	1354	1082	1104	684	1580	762	1025	631	2	1962.77	1349.44	1112.69	806.167	2.5
4503	11.192	958.721	Hex2Cer 41:2;2O|Hex2Cer 18:2;2O/23:0	[M+H]+	adduct linked to 4637_[M+2Na-H]+	0.214	TRUE	11.55	958.719	C53H99NO13	Hex2Cer	KJZCOAROERXSJX-QCVIXQMPNA-N	CCCCCCCCCCCCCCCCCCCCCCC(=O)NC(COC1OC(CO)C(OC2OC(CO)C(O)C(O)C2O)C(O)C1O)C(O)\C=C\CC\C=C\CCCCCCCCC	310	TRUE	TRUE	TRUE	FALSE	FALSE	null	null	100	95.6	39.7	83.9	100	29.29	170602_TT1_UPLC_ariyasu_IR_8w_1_Pos	958.72125:1027 959.7246:804 960.72796:193	167.93579:10 250.23979:12 262.25433:121 263.25519:60 280.2532:12 340.14084:10 402.37036:10 557.38696:10 594.50708:12 598.59595:60 599.5954:24 612.54999:12 616.60968:139 617.61017:60 631.56769:10 728.64764:10 770.59814:10 778.65918:66 779.65405:48 783.45538:10 807.98865:10 818.60144:12 836.62598:12 840.53107:12 840.65717:36 841.65021:36 853.58771:12 857.43762:10 895.5647:10 916.06018:10 922.54425:…	1027	784	840	490	336	430	385	349	263	536	188	339	160	6	883.729	418.646	383.281	229.021	5.875
4599	12.93	974.745	Hex2Cer 42:1;2O|Hex2Cer 18:1;2O/24:0	[M+H]+	adduct linked to 4715_[M+Na]+	0.929	TRUE	12.96	974.75	C54H103NO13	Hex2Cer	KDEYEEYMIPNKIJ-MHAUTQJVNA-N	CCCCCCCCCCCCCCCCCCCCCCCC(=O)NC(COC1OC(CO)C(OC2OC(CO)C(O)C(O)C2O)C(O)C1O)C(O)\C=C\CCCCCCCCCCCCC	310	TRUE	TRUE	TRUE	FALSE	FALSE	null	null	100	100	61.3	85.7	100	178.56	170602_TT1_UPLC_ariyasu_IR_8w_IR_3_Pos	974.75208:6570 975.75543:7600 976.75879:3315	252.26146:24 252.26814:122 264.26691:1110 265.27158:140 282.27939:160 283.28937:24 355.36475:10 368.37756:36 432.60638:10 596.82385:10 602.58673:12 602.61426:60 603.62054:24 612.72534:10 614.61987:461 615.62915:81 616.63928:95 617.63629:24 632.63849:1417 633.63068:537 645.54755:12 650.64532:75 651.65155:36 774.52844:10 794.56567:12 794.68829:616 795.68945:180 812.67712:60 812.70514:66 813.68152:2…	11005	10565	11052	5541	4877	6570	4852	5283	3442	6918	2532	3550	2182	16	10873.8	5662.33	5123.83	2754.65	15.625
4588	11.917	972.732	Hex2Cer 42:2;2O|Hex2Cer 18:2;2O/24:0	[M+H]+	adduct linked to 4707_[M+2Na-H]+	0.929	TRUE	12.12	972.735	C54H101NO13	Hex2Cer	UMPWVICMWOGJNA-GHQHJQBONA-N	CCCCCCCCCCCCCCCCCCCCCCCC(=O)NC(COC1OC(CO)C(OC2OC(CO)C(O)C(O)C2O)C(O)C1O)C(O)\C=C\CC\C=C\CCCCCCCCC	310	TRUE	TRUE	TRUE	FALSE	FALSE	null	null	100	98.6	60.6	88.3	100	169.9	170602_TT1_UPLC_ariyasu_IR_8w_2_Pos	972.73187:9651 973.73522:7770 974.73858:3067	95.07989:12 245.22395:36 250.23306:12 250.25082:117 262.25653:1195 263.2551:258 264.26926:24 268.72934:12 280.26486:125 368.38788:36 412.30515:10 590.01617:10 600.58179:36 600.6059:81 610.64459:12 612.60883:520 613.60602:161 614.60406:36 615.6203:24 624.39038:10 626.57678:24 630.54877:12 630.6192:1607 631.62036:605 640.62408:10 648.63672:71 649.63782:36 750.57886:36 776.58496:24 792.66907:601 793…	9157	9651	8441	5280	4245	4557	3681	3915	2766	5405	2171	3358	2211	23	9083.29	4693.81	3941.7	2580.12	22.75
4580	10.603	970.716	Hex2Cer 42:3;2O|Hex2Cer 18:2;2O/24:1	[M+H]+	adduct linked to 4696_[M+2Na-H]+	0.929	TRUE	10.85	970.719	C54H99NO13	Hex2Cer	TWGRHSXCHVSAFR-FTZNQNEXNA-N	CCCCCCCCCC\C=C/CCCCCCCCCCCC(=O)NC(COC1OC(CO)C(OC2OC(CO)C(O)C(O)C2O)C(O)C1O)C(O)\C=C\CC\C=C\CCCCCCCCC	310	TRUE	TRUE	TRUE	FALSE	FALSE	null	null	100	97.9	61.6	86.9	100	93.89	170602_TT1_UPLC_ariyasu_IR_8w_1_Pos	970.71637:4589 971.71972:3861 972.72308:1901	133.09804:12 163.15149:24 250.25543:60 262.25217:615 263.25757:210 264.27173:24 280.25568:36 280.26273:171 350.35635:12 598.58588:36 610.59302:201 611.59552:101 612.60583:36 628.60211:831 629.60522:344 646.60889:36 647.61194:36 790.64423:287 790.65997:414 791.65466:161 808.65125:48 808.6712:36 809.6731:60 952.69458:402 953.72137:269 970.70593:24	4589	3543	3525	1934	1792	2110	1625	1424	1405	2590	733	988	580	8	3885.46	1945.42	1761.09	766.917	7.9375
4810	8.774	1024.67	Hex3Cer 34:1;2O|Hex3Cer 18:1;2O/16:0	[M+H]+	adduct linked to 4840_[M+NH4]+	0.714	TRUE	8.74	1024.68	C52H97NO18	Hex3Cer	MGOOTGNGBOPVIV-ORIPQNMZNA-N	CCCCCCCCCCCCCCCC(=O)NC(COC1OC(CO)C(OC2OC(CO)C(OC3OC(CO)C(O)C(O)C3O)C(O)C2O)C(O)C1O)C(O)\C=C\CCCCCCCCCCCCC	310	TRUE	TRUE	TRUE	FALSE	FALSE	null	null	100	99.9	65.7	90	100	46.3	170602_TT1_UPLC_ariyasu_IR_12M_IR_2_Pos	1024.67407:1948 1025.67742:2294 1026.68078:1007	252.27415:12 264.26846:272 265.27771:24 282.27863:24 490.50473:24 502.48309:24 502.49881:126 503.49332:24 520.47986:12 520.50549:381 521.51123:208 529.27246:10 538.51642:60 539.51337:24 650.50043:10 653.56403:36 654.57611:12 682.56738:68 682.59302:24 802.526:12 844.57251:12 844.61328:48 845.61273:36 862.60718:12 1006.66119:230 1007.66766:115 1024.68811:24	923	513	1093	655	797	1078	587	433	699	1002	1484	1948	1354	1	842.896	843.417	680.5	1595.33	0.6875
4920	12.877	1136.81	Hex3Cer 42:1;2O|Hex3Cer 18:1;2O/24:0	[M+H]+	ion correlated with 4937; adduct linked to 4937_[M+NH4]+; adduct linked to 4946_[M+Na]+; found in higher mz's MsMs_4937	0.857	TRUE	11.65	1136.8	C60H113NO18	Hex3Cer	MRVRZXMLIKCXOT-MHAUTQJVNA-N	CCCCCCCCCCCCCCCCCCCCCCCC(=O)NC(COC1OC(CO)C(OC2OC(CO)C(OC3OC(CO)C(O)C(O)C3O)C(O)C2O)C(O)C1O)C(O)\C=C\CCCCCCCCCCCCC	410	TRUE	TRUE	TRUE	FALSE	FALSE	null	null	100	61.5	58.3	93.1	100	71.78	170602_TT1_UPLC_ariyasu_IR_8w_IR_3_Pos	1136.80078:1538 1137.80413:1774 1138.80749:895	252.26297:12 264.20456:12 264.26843:408 282.26208:12 366.70856:10 574.2326:10 614.6181:92 615.62738:60 632.6261:574 633.63239:341 650.64703:62 651.65326:48 681.25909:10 794.6781:60 795.703:36 812.69885:24 820.65094:12 838.67767:24 849.67767:12 956.73627:150 957.73053:65 974.73309:24 1118.78967:224 1119.79895:255 1136.80066:24	1403	1012	1391	1065	1189	1538	989	975	943	1092	1802	2454	1557	3	1268.69	1263.96	999.75	1937.56	2.8125
3438	9.316	760.595	HexCer 34:0;2O	[M+CH3COO]-		0.286	TRUE	9.64	760.594	C40H79NO8	HexCer_NDS	RZCVBPNTLLEWQF-UHFFFAOYNA-N	CCCCCCCCCCCCCCCCC(O)C(COC1OC(CO)C(O)C(O)C1O)NC(=O)CCCCCCCCCCCCCC	320	TRUE	TRUE	TRUE	FALSE	FALSE	null	null	89.3	96.9	26.5	87.6	92.9	42.47	170602_TT1_UPLC_ariyasu_IR_12M_IR_3_Neg	760.59265:815 761.596:1005 762.59936:371	131.03711:10 227.1881:12 253.21043:12 329.23822:10 391.21304:24 438.30618:10 464.293:10 520.51093:10 538.50507:24 539.5119:24 628.4798:10 673.48041:36 687.54266:36 700.58704:60 701.58289:48 760.48224:12 760.52869:24	204	115	125	380	251	556	137	100	112	167	914	983	815	2	147.979	395.25	129.172	903.875	2.0625
3416	9.06	758.577	HexCer 34:1;2O|HexCer 18:1;2O/16:0	[M+CH3COO]-	adduct linked to 2947_[M-H]-	0.929	TRUE	9.01	758.579	C40H77NO8	HexCer_NS	VJLLLMIZEJJZTE-ORIPQNMZNA-N	CCCCCCCCCCCCCCCC(=O)NC(COC1OC(CO)C(O)C(O)C1O)C(O)\C=C\CCCCCCCCCCCCC	310	TRUE	TRUE	TRUE	FALSE	FALSE	null	null	100	99.9	65.2	92.3	100	430.15	170602_TT1_UPLC_ariyasu_IR_12M_IR_1_Neg	758.57782:17254 759.58117:16060 760.58453:4965	71.01125:48 85.02482:12 87.00978:12 89.02295:240 95.01171:10 101.02466:74 113.02132:60 114.15662:10 119.03455:209 125.02622:12 143.03674:36 161.04533:36 179.05498:136 237.21213:24 255.22762:90 263.22192:12 278.26074:12 280.25894:60 296.25552:24 488.49454:24 504.47064:24 506.48376:36 518.48364:24 536.5047:1014 537.50964:203 698.55328:1528 699.55884:615 758.53705:24	7160	4756	6863	7543	6834	11562	3167	2115	3644	5226	17254	17414	15180	3	6259.52	8646.52	3538.11	16616.1	3
3568	8.919	774.574	HexCer 34:1;3O|HexCer 17:0;2O/17:1;O	[M+CH3COO]-	found in higher mz's MsMs_4243	0.857	TRUE	8.84	774.574	C40H77NO9	HexCer_HDS	PNYCQGLVVRCUHO-VZCXRCSSNA-N	CCCCCCCCCCCCCCC(O)C(COC1OC(CO)C(O)C(O)C1O)NC(=O)C(O)CCCC\C=C/CCCCCCCCC	310	TRUE	TRUE	TRUE	FALSE	FALSE	null	null	100	99.8	33.6	95.2	100	195.12	170602_TT1_UPLC_ariyasu_IR_12M_IR_2_Neg	774.57416:3833 775.57751:3709 776.58087:1235	78.96146:12 115.03548:10 119.0284:24 134.98735:10 143.0367:24 213.18159:10 227.19536:36 253.20241:12 253.20911:24 267.22388:12 269.24661:36 279.23303:160 280.2377:60 281.25827:36 283.23413:24 296.2554:12 303.23862:12 308.26443:36 327.21765:24 327.22275:36 334.33133:10 405.24182:36 417.24628:12 419.25253:36 464.29059:12 479.26364:10 520.47943:10 534.49408:98 552.48865:66 687.46545:12 687.48755:48 …	2082	1654	2385	2289	2682	3419	2791	2959	2728	3067	3202	3833	3141	5	2040.27	2796.77	2886.28	3391.98	4.8125
3399	8.579	756.562	HexCer 34:2;2O	[M+CH3COO]-	adduct linked to 2933_[M-H]-	0.929	TRUE	8.79	756.563	C40H75NO8	HexCer_NS	FELDRRRJLGKHSR-CSNJMFOTNA-N	CCCCCCCCCCCC\C=C\CC\C=C\C(O)C(COC1OC(CO)C(O)C(O)C1O)NC(=O)CCCCCCCCCCCC	320	TRUE	TRUE	TRUE	FALSE	FALSE	null	null	93.3	98.5	35.6	88.3	100	152.65	170602_TT1_UPLC_ariyasu_IR_12M_3_Neg	756.56665:3246 757.57:4525 758.57336:1367	89.01673:12 89.02071:36 96.96325:10 101.02227:24 119.03657:36 143.03226:12 171.01628:10 179.05186:48 255.22844:114 277.21378:10 281.2428:503 282.24399:36 353.24625:10 534.46332:12 534.49255:66 673.52631:36 674.52832:36 696.5423:328 697.51306:48 697.56494:127 706.56409:24 756.36047:24 756.37976:36 756.87775:60	4719	3601	5938	1938	2776	3670	2034	1454	3246	3662	1392	2062	1573	2	4752.58	2794.54	2598.8	1675.83	1.5
3675	9.853	786.61	HexCer 36:1;2O|HexCer 21:0;2O/15:1	[M+CH3COO]-	adduct linked to 3552_[M+FA-H]-	0.429	TRUE	10.22	786.61	C42H81NO8	HexCer_NDS	BAFDHDWTEIAMLP-OWBHPGMINA-N	CCCCCCCCCCCCCCCCCCC(O)C(COC1OC(CO)C(O)C(O)C1O)NC(=O)CCCCCCC\C=C/CCCCC	310	TRUE	TRUE	TRUE	FALSE	FALSE	null	null	100	95.5	54.9	86.4	100	103.64	170602_TT1_UPLC_ariyasu_IR_12M_IR_1_Neg	786.60785:2814 787.6112:2651 788.61456:696	77.96337:10 89.02578:36 161.04387:12 264.23212:10 281.24719:24 282.28137:24 303.22223:24 323.24731:10 415.22867:10 438.29031:12 450.28262:24 534.53436:12 564.5097:12 564.52972:90 564.53973:164 565.53723:48 690.50275:12 699.50458:24 700.50342:36 724.51587:48 726.58368:211 727.5979:64 786.48651:12	252	195	257	1056	837	1837	317	281	260	272	2814	2851	2435	4	234.542	1243.42	282.422	2700.17	3.75
4105	10.324	832.646	HexCer 38:0;3O|HexCer 21:0;2O/17:0;O	[M+CH3COO]-	adduct linked to 3553_[M-H]-	0.929	TRUE	10.95	832.652	C44H87NO9	HexCer_HDS	WXXQODJKATUTIJ-UHFFFAOYNA-N	CCCCCCCCCCCCCCCCCCC(O)C(COC1OC(CO)C(O)C(O)C1O)NC(=O)C(O)CCCCCCCCCCCCCCC	410	TRUE	TRUE	TRUE	FALSE	FALSE	null	null	100	88.1	25.2	91.2	100	38.45	170602_TT1_UPLC_ariyasu_IR_8w_IR_2_Neg	832.65448:1343 833.65783:1286 834.66119:456	89.01644:12 119.03776:24 179.0571:36 255.21449:12 255.23019:182 256.23792:24 260.49472:10 269.24939:24 281.24698:152 282.2529:36 283.2677:36 331.26471:36 366.33194:36 474.32147:12 610.565:36 669.27441:10 750.50415:36 750.55414:48 751.55414:36 758.57678:134 759.57825:92 772.56:12 772.61462:60 772.64197:122 773.62537:60 832.46075:24 832.48907:36	964	776	1096	1061	1343	1563	924	1099	684	1007	663	960	658	5	945.229	1322.4	928.422	760.396	5.25
3921	10.903	814.641	HexCer 38:1;2O	[M+CH3COO]-	adduct linked to 3386_[M-H]-; adduct linked to 3726_[M+K-2H]-; adduct linked to 3944_[M+C2H3N+Na-2H]-	0.929	TRUE	11.01	814.641	C44H85NO8	HexCer_NDS	WLJMCEQQRBKWLB-VLGSPTGONA-N	CCCCCCCCCCCCCCCCCCC(O)C(COC1OC(CO)C(O)C(O)C1O)NC(=O)CCCCCCC\C=C/CCCCCCC	320	TRUE	TRUE	TRUE	FALSE	FALSE	null	null	97	99.7	67.4	88.1	100	210.47	170602_TT1_UPLC_ariyasu_IR_12M_IR_3_Neg	814.64056:4329 815.64391:3260 816.64727:1100	89.01797:12 89.02592:60 101.01797:12 113.02322:12 119.03497:36 143.0406:10 179.0556:36 223.07938:12 281.24286:12 311.29153:24 311.30887:24 352.31848:12 450.30405:10 592.57062:214 593.55493:67 746.56592:36 754.62128:545 755.63171:152 814.52832:24	1720	1157	1705	2773	2998	4906	1402	1484	1013	1731	4720	5181	4329	4	1527.38	3559.02	1407.48	4743.6	4.125
4368	11.528	860.682	HexCer 40:0;3O|HexCer 22:0;2O/18:0;O	[M+CH3COO]-	adduct linked to 3793_[M-H]-; adduct linked to 4393_[M+C2H3N+Na-2H]-; adduct linked to 4395_[M+C2H3N+Na-2H]-; adduct linked to 4143_[M+Na-2H]-	0.929	TRUE	12.01	860.683	C46H91NO9	HexCer_HDS	UPHZKDVGQWRSBI-UHFFFAOYNA-N	CCCCCCCCCCCCCCCCCCCC(O)C(COC1OC(CO)C(O)C(O)C1O)NC(=O)C(O)CCCCCCCCCCCCCCCC	310	TRUE	TRUE	TRUE	FALSE	FALSE	null	null	100	92.8	53.3	95.9	100	240.83	170602_TT1_UPLC_ariyasu_IR_12M_4_Neg	860.68176:11072 861.68511:8070 862.68847:3206	89.02617:100 101.01965:24 113.02351:36 119.03221:111 131.03242:12 143.03255:24 149.04465:36 161.04626:24 179.05226:60 281.24344:24 296.26923:24 331.25327:12 339.32504:48 382.36975:24 394.35907:155 394.39532:24 531.39319:10 638.61127:338 639.59052:48 665.03192:10 713.54419:36 742.71448:10 779.57684:36 784.65967:24 786.62262:74 786.64624:60 787.63062:48 800.65833:913 801.65143:462 860.63837:24	9609	7231	11146	4941	6622	7416	7002	7950	6177	11072	3372	4690	3092	0	9328.69	6326.65	8050.09	3717.9	0
4537	11.26	876.679	HexCer 40:0;4O|HexCer 18:0;3O/22:0;(2OH)	[M+CH3COO]-	adduct linked to 3938_[M-H]-	0.929	TRUE	11.55	876.678	C46H91NO10	HexCer_AP	YTAGQSULOHKBPZ-UHFFFAOYNA-N	CCCCCCCCCCCCCCCCCCCCC(O)C(=O)NC(COC1OC(CO)C(O)C(O)C1O)C(O)C(O)CCCCCCCCCCCCCC	310	TRUE	TRUE	TRUE	FALSE	FALSE	null	null	100	97.3	60.9	94.7	100	905.07	170602_TT1_UPLC_ariyasu_IR_8w_3_Neg	876.67871:30382 877.68206:25235 878.68542:9364	87.38029:10 89.0239:336 95.01272:12 101.02289:121 113.01801:48 114.02737:10 119.03729:222 131.02814:12 134.17628:10 161.04512:60 179.05482:303 180.05531:24 232.72672:10 296.2558:12 303.23169:108 304.23697:24 309.31055:48 311.28091:12 352.34943:12 355.31409:72 355.32468:79 380.34024:12 380.3512:36 383.15366:24 410.35834:1000 411.36539:122 427.9537:10 560.37946:12 560.41931:24 636.59344:108 637.574…	27591	20445	30382	15421	21796	26267	18609	22432	15581	24734	10554	14203	11160	7	26139.6	21161	20339	11972.5	7.1875
4187	12.325	842.675	HexCer 40:1;2O|HexCer 18:1;2O/22:0	[M+CH3COO]-	adduct linked to 3646_[M-H]-; adduct linked to 3977_[M+K-2H]-; adduct linked to 4065_[M+FA-H]-	0.929	TRUE	12.42	842.673	C46H89NO8	HexCer_NS	YIGARKIIFOHVPF-LAPDZXRHNA-N	CCCCCCCCCCCCCCCCCCCCCC(=O)NC(COC1OC(CO)C(O)C(O)C1O)C(O)\C=C\CCCCCCCCCCCCC	310	TRUE	TRUE	TRUE	FALSE	FALSE	null	null	100	99.7	66.4	90.1	100	569.85	170602_TT1_UPLC_ariyasu_IR_12M_IR_3_Neg	842.67346:13516 843.67681:10230 844.68017:4920	85.03433:12 89.02342:89 101.02237:60 119.03671:93 132.03349:10 151.98883:10 161.04616:24 174.97786:10 179.05403:48 203.07811:10 321.31833:12 339.33267:48 350.90588:24 364.36157:48 566.90472:12 590.59857:24 620.52911:12 620.60602:419 621.58887:120 780.1059:24 782.65594:1204 783.65356:513	7580	5833	8064	8072	9366	14535	6367	6155	5204	7779	14146	18551	13516	3	7159.08	10657.6	6376.05	15404.1	3
4171	11.104	840.656	HexCer 40:2;2O	[M+CH3COO]-	adduct linked to 3955_[M-H]-	0.571	TRUE	11.8	840.657	C46H87NO8	HexCer_NS	HLNHMLGPYNBHIF-YLQHPHCVNA-N	CCCCCCCCCCCCCCCCCCCCCCCCCCCCC\C=C\CC\C=C\C(O)C(COC1OC(CO)C(O)C(O)C1O)NC(C)=O	420	TRUE	TRUE	TRUE	FALSE	FALSE	null	null	90.3	85.6	58.9	89.5	100	124.93	170602_TT1_UPLC_ariyasu_IR_12M_IR_2_Neg	840.66309:2143 841.66644:2104 842.6698:808	89.02441:24 101.02763:24 161.04199:12 179.04961:24 534.80328:10 603.05933:10 618.58099:126 619.57971:48 744.54108:12 778.50452:12 780.64014:261 781.64429:86 783.4306:10 789.64954:36 790.65948:36	3361	2103	3346	1276	1733	1889	2126	2038	1974	3442	1373	2143	1713	3	2936.73	1632.77	2395.2	1742.75	3
4657	11.974	890.691	HexCer 41:0;4O|HexCer 18:0;3O/23:0;(2OH)	[M+CH3COO]-		0.5	TRUE	12.15	890.694	C47H93NO10	HexCer_AP	MIGCGSNMPJICKZ-UHFFFAOYNA-N	CCCCCCCCCCCCCCCCCCCCCC(O)C(=O)NC(COC1OC(CO)C(O)C(O)C1O)C(O)C(O)CCCCCCCCCCCCCC	310	TRUE	TRUE	TRUE	FALSE	FALSE	null	null	100	99.1	66.8	92.4	100	338.96	170602_TT1_UPLC_ariyasu_IR_8w_IR_3_Neg	890.69128:8894 891.69463:6740 892.69799:2511	87.00858:12 89.02306:150 119.03315:48 161.04016:12 164.01019:10 179.05328:60 313.29721:10 323.3252:36 359.29587:12 369.33566:70 424.37805:338 425.3732:36 634.13:10 650.59161:24 650.60236:24 666.8219:10 668.6062:36 668.63159:60 700.56573:24 701.56165:60 711.12897:10 726.57147:24 816.6507:12 827.96356:24 830.67145:1164 831.67896:421	8939	7713	10289	5568	8403	8894	5639	6931	5152	7465	4279	5368	3968	3	8980.23	7621.73	6296.8	4538.33	2.75
4326	12.909	856.692	HexCer 41:1;2O|HexCer 18:1;2O/23:0	[M+CH3COO]-	adduct linked to 4185_[M+FA-H]-	0.929	TRUE	12.96	856.688	C47H91NO8	HexCer_NS	SJGWLQDELUWRDA-JMUUFCRMNA-N	CCCCCCCCCCCCCCCCCCCCCCC(=O)NC(COC1OC(CO)C(O)C(O)C1O)C(O)\C=C\CCCCCCCCCCCCC	310	TRUE	TRUE	TRUE	FALSE	FALSE	null	null	100	99.9	59.4	89.5	100	536.32	170602_TT1_UPLC_ariyasu_IR_12M_IR_3_Neg	856.68872:9211 857.69207:11816 858.69543:4172	71.01638:24 89.0208:126 101.02663:24 113.03538:12 143.03752:12 161.03908:24 179.05783:36 180.56715:10 327.22461:12 335.33997:12 353.33939:48 378.35986:12 604.56879:12 634.60999:414 635.61096:84 635.62512:92 796.67639:854 797.66705:408 810.60132:60 856.60016:12	5345	4342	7166	5719	7640	10622	4953	5804	4308	6124	10333	16590	9211	0	5617.67	7993.62	5297.38	12044.5	0
4408	10.416	864.608	HexCer 41:5;3O	[M+CH3COO]-		0.929	TRUE	9.49	864.621	C47H83NO9	HexCer_HS	VGQYQEQENXYBMM-NQWYOIJANA-N	CCCCCC\C=C\CC\C=C\CC\C=C\C(O)C(COC1OC(CO)C(O)C(O)C1O)NC(=O)C(O)CCCCCCCCCCC\C=C/C=C\CCCCC	420	TRUE	TRUE	TRUE	FALSE	FALSE	null	null	83.6	76.3	6.2	93.5	100	139.3	170602_TT1_UPLC_ariyasu_IR_8w_IR_3_Neg	864.60974:1788 865.61309:2037 866.61645:1244	255.21646:12 255.23889:36 281.25137:60 283.24374:24 304.26367:10 327.23056:190 476.32199:24 494.35919:24 507.27377:10 550.27771:10 642.59369:24 700.49097:12 700.52441:60 701.53137:48 774.56934:24 782.49512:12 782.52264:36 783.53979:24 787.5874:24 804.539:24 804.5788:282 805.5943:114 864.57892:36	4046	2363	3600	1449	2216	1788	2635	2779	2964	3620	1330	1515	1262	3	3336.19	1817.5	2999.47	1369.08	2.75
4639	12.902	888.715	HexCer 42:0;3O|HexCer 16:0;2O/26:0;O	[M+CH3COO]-	adduct linked to 4855_[M+Na-2H]-; adduct linked to 5318_[M+CH3COONa-H]-; adduct linked to 4066_[M-H]-	0.929	TRUE	13.01	888.715	C48H95NO9	HexCer_HDS	XDLGVHOEYSAYLK-UHFFFAOYNA-N	CCCCCCCCCCCCCCCCCCCCCCCCC(O)C(=O)NC(COC1OC(CO)C(O)C(O)C1O)C(O)CCCCCCCCCCCCC	310	TRUE	TRUE	TRUE	FALSE	FALSE	null	null	100	99.5	57.4	94.4	100	991.99	170602_TT1_UPLC_ariyasu_IR_8w_1_Neg	888.71631:23189 889.71966:29360 890.72302:11332	89.01264:12 89.02589:188 95.99271:10 101.02083:36 113.02184:60 114.56087:10 119.03513:154 143.0275:12 159.02588:12 161.04634:60 179.04492:24 179.05806:227 255.22519:24 331.25189:12 367.36435:106 408.388:10 411.40274:24 422.38919:126 647.64087:12 662.65637:10 666.63281:297 667.65143:139 728.55115:12 728.58142:48 738.5672:24 750.61902:10 754.59241:24 799.67078:24 801.69611:48 813.68988:24 814.68701…	23189	20165	30789	9902	15968	15091	17572	21114	15484	27029	5789	9781	5949	0	24714.4	13653.9	20299.8	7172.96	0
4792	12.759	904.712	HexCer 42:0;4O|HexCer 18:0;3O/24:0;(2OH)	[M+CH3COO]-	adduct linked to 4208_[M-H]-	0.929	TRUE	12.87	904.709	C48H95NO10	HexCer_AP	ODTUNRBWGNXHMQ-UHFFFAOYNA-N	CCCCCCCCCCCCCCCCCCCCCCC(O)C(=O)NC(COC1OC(CO)C(O)C(O)C1O)C(O)C(O)CCCCCCCCCCCCCC	310	TRUE	TRUE	TRUE	FALSE	FALSE	null	null	100	99.7	60.7	92.1	100	765.64	170602_TT1_UPLC_ariyasu_IR_8w_IR_3_Neg	904.70978:16750 905.71313:16562 906.71649:5328	71.01491:24 89.02044:242 101.02481:36 113.02299:24 119.02554:12 119.03013:198 131.02861:12 131.0463:12 149.03883:12 152.98129:10 161.04199:36 163.66534:10 179.05524:177 277.12448:10 303.22937:36 337.35138:36 367.35873:24 383.3486:48 384.35498:36 408.37042:12 410.36667:36 438.38989:720 439.39838:79 664.61688:60 682.55927:12 682.63263:65 683.61932:48 715.58612:36 741.6106:24 768.57831:12 768.625:24…	18496	13071	20647	8888	14975	16750	12315	15104	10468	17977	7743	10066	7578	4	17404.5	13537.7	13966.1	8462.27	4.3125
4464	13.076	870.704	HexCer 42:1;2O|HexCer 18:1;2O/24:0	[M+CH3COO]-	adduct linked to 3896_[M-H]-; adduct linked to 4681_[M+CH3COONa-H]-	0.929	TRUE	13.06	870.704	C48H93NO8	HexCer_NS	POQRWMRXUOPCLD-MHAUTQJVNA-N	CCCCCCCCCCCCCCCCCCCCCCCC(=O)NC(COC1OC(CO)C(O)C(O)C1O)C(O)\C=C\CCCCCCCCCCCCC	310	TRUE	TRUE	TRUE	FALSE	FALSE	null	null	100	100	67	91.3	100	5186.66	170602_TT1_UPLC_ariyasu_IR_12M_IR_1_Neg	870.70612:104310 871.70947:178559 872.71283:59892	71.01353:310 81.02999:10 85.02473:24 87.00576:36 89.02153:887 101.02454:384 113.0227:203 119.03288:653 129.02307:12 131.03149:109 133.11534:10 141.01448:141 143.0282:48 143.03491:93 149.04703:147 161.0416:270 174.96748:10 179.0529:548 184.03935:24 223.03017:24 237.1989:12 237.22267:100 250.1431:10 263.233:36 349.34647:60 366.36865:48 367.35788:244 368.36728:24 382.543:10 392.39139:343 393.39563:3…	97862	81138	119216	65443	82446	119915	73680	78600	61727	104342	104310	141976	96579	2	99405.7	89267.7	79587	114288	2.25
4620	11.559	886.697	HexCer 42:1;3O	[M+CH3COO]-	adduct linked to 4042_[M-H]-; adduct linked to 4646_[M+C2H3N+Na-2H]-	0.5	TRUE	11.98	886.699	C48H93NO9	HexCer_HDS	IJMNFJIKBOCVIT-FCQUAONHNA-N	CCCCCCCCCCCCCC\C=C/CCCCCCCCC(O)C(=O)NC(COC1OC(CO)C(O)C(O)C1O)C(O)CCCCCCCCCCCCC	320	TRUE	TRUE	TRUE	FALSE	FALSE	null	null	94.9	94.6	53.1	86.3	100	119.31	170602_TT1_UPLC_ariyasu_IR_12M_1_Neg	886.69574:2806 887.69909:3298 888.70245:1899	84.01021:10 113.02386:12 143.03297:10 179.05466:48 420.37759:36 646.64288:12 664.62122:36 665.62024:24 801.58209:12 812.61847:36 813.65497:186 826.6734:358 826.69354:184 827.67035:167 886.50751:12 886.56183:24	3780	2570	4703	1566	1977	1932	2806	2534	2281	3956	1123	1945	1280	0	3684.15	1825.33	2894.16	1449.12	0
4772	11.289	902.69	HexCer 42:1;4O|HexCer 18:0;3O/24:1;(2OH)	[M+CH3COO]-	adduct linked to 4186_[M-H]-	0.929	TRUE	11.53	902.694	C48H93NO10	HexCer_AP	RBGCSJDWRQVXOO-DQRAZIAONA-N	CCCCCCCCCCCCCCC(O)C(O)C(COC1OC(CO)C(O)C(O)C1O)NC(=O)C(O)CCCCCCCC\C=C/CCCCCCCCCCCC	310	TRUE	TRUE	TRUE	FALSE	FALSE	null	null	100	98.2	59.9	88.9	100	217.48	170602_TT1_UPLC_ariyasu_IR_12M_2_Neg	902.69336:4448 903.69671:3232 904.70007:1666	89.02068:24 119.03345:48 151.48375:10 168.04314:10 179.06117:48 376.35764:10 381.332:24 436.37387:133 437.39178:36 662.58917:12 662.60724:36 680.62878:48 687.57019:12 798.60406:12 815.66516:24 816.65149:24 817.64642:24 842.6803:550 843.67462:234 902.6463:24	4905	3548	5289	2846	4426	5554	3887	4448	4045	6302	2462	3295	2592	3	4580.65	4275.06	4670.75	2782.83	3.25
4442	12.332	868.689	HexCer 42:2;2O|HexCer 18:1;2O/24:1	[M+CH3COO]-	adduct linked to 3879_[M-H]-; adduct linked to 4307_[M+FA-H]-	0.929	TRUE	12.51	868.688	C48H91NO8	HexCer_NS	PPSREVDUNDPZIG-AKTWBEBINA-N	CCCCCCCCCCCCC\C=C\C(O)C(COC1OC(CO)C(O)C(O)C1O)NC(=O)CCCCCCCCCCC\C=C/CCCCCCCCCC	310	TRUE	TRUE	TRUE	FALSE	FALSE	null	null	100	99.1	67.8	90.4	100	487.44	170602_TT1_UPLC_ariyasu_IR_12M_IR_3_Neg	868.69116:15608 869.69451:12965 870.69787:4493	71.01267:68 89.02325:92 95.01203:5 101.02499:64 107.03069:6 113.02617:35 119.03188:129 131.03368:18 143.02377:6 155.99236:5 161.04584:18 179.05367:86 237.22368:12 298.27936:6 330.75204:5 364.35013:18 365.33664:42 390.35785:12 390.37448:53 391.37894:6 598.58826:18 614.57098:6 614.57446:12 616.60449:39 639.23431:5 646.61481:577 647.62518:176 805.97101:12 807.03119:18 808.66272:1521 809.67273:599 85…	4926	3136	5844	5460	5858	12023	5085	4257	3829	6107	17680	20425	15608	0	4635.31	7780.42	4819.62	17904	0
4441	12.608	868.688	HexCer 42:2;2O|HexCer 18:2;2O/24:0	[M+CH3COO]-	adduct linked to 4226_[M+K-2H]-	0.857	TRUE	12.74	868.688	C48H91NO8	HexCer_NS	RVHBZEQSKCGIES-GHQHJQBONA-N	CCCCCCCCCCCCCCCCCCCCCCCC(=O)NC(COC1OC(CO)C(O)C(O)C1O)C(O)\C=C\CC\C=C\CCCCCCCCC	310	TRUE	TRUE	TRUE	FALSE	FALSE	null	null	100	99.3	57.5	87	100	478.54	170602_TT1_UPLC_ariyasu_IR_12M_4_Neg	868.68781:17189 869.69116:13250 870.69452:4236	85.03187:12 89.0209:86 101.01968:12 101.02109:60 113.01012:12 113.02355:36 119.03532:202 131.03087:12 149.04984:24 161.04099:48 169.05122:12 179.05608:76 235.20323:12 356.32687:12 367.36841:36 392.39124:24 598.58624:10 628.58228:24 646.61279:318 647.63031:48 808.66858:1495 809.61871:123 809.67462:735 817.66528:48 818.67291:60 819.72534:24 868.64056:24	14279	9408	15984	5487	7317	7455	9490	8114	9204	17189	3547	6040	4067	3	13223.8	6752.75	10999.4	4551.04	3
4429	11.2	866.67	HexCer 42:3;2O	[M+CH3COO]-	adduct linked to 4448_[M+C2H3N+Na-2H]-	0.357	TRUE	11.53	866.673	C48H89NO8	HexCer_NS	HERULGHEQVQXKL-PKPBCWLKNA-N	CCCCCCCCCCCCC\C=C\C(O)C(COC1OC(CO)C(O)C(O)C1O)NC(=O)CCCCCCCCCCC\C=C/C\C=C/CCCCCCC	320	TRUE	TRUE	TRUE	FALSE	FALSE	null	null	96.2	97	65.7	89.7	100	346.43	170602_TT1_UPLC_ariyasu_IR_12M_IR_2_Neg	866.66962:6742 867.67297:5074 868.67633:1634	71.0182:12 89.01747:24 89.02145:48 101.02727:36 119.03429:36 165.89145:10 179.04895:48 363.33359:24 388.34247:12 388.34802:36 644.6001:268 645.59106:110 774.04401:10 806.59235:24 806.65613:627 807.65692:234 866.58344:48	3116	1882	4057	2590	2503	5163	2824	2278	2132	3551	6387	6742	5366	5	3018.5	3418.75	2696.17	6165.23	5.25
4599	13.182	884.714	HexCer 43:1;2O	[M+CH3COO]-		0.929	TRUE	13.15	884.72	C49H95NO8	HexCer_NDS	LGUVHNCUTPWNHV-ZPHPHTNENA-N	CCCCCCCCCCCCCCCCCCC(O)C(COC1OC(CO)C(O)C(O)C1O)NC(=O)CCCCCCCCCCC\C=C/CCCCCCCC	320	TRUE	TRUE	TRUE	FALSE	FALSE	null	null	91.5	100	20.6	88.1	100	109.59	170602_TT1_UPLC_ariyasu_IR_8w_3_Neg	884.71387:2595 885.71722:4731 886.72058:1808	87.00258:12 89.02097:117 101.02256:24 119.03844:24 126.42133:10 166.02849:12 179.05049:24 220.07378:60 235.0892:24 281.26474:10 649.49591:10 662.63104:66 662.65271:48 663.66101:48 721.60461:10 753.38556:10 765.5921:230 766.58655:113 780.58429:48 780.61566:120 781.59235:112 781.61591:80 795.61499:139 795.6427:154 796.64459:95 824.68707:255 825.6264:36 825.703:132 884.63409:24	1908	1831	2595	1074	1754	2267	1438	1542	1241	2126	1763	2329	1601	1	2111.04	1698.48	1586.8	1897.52	1.125
4894	13.225	914.733	HexCer 44:1;3O	[M+CH3COO]-	adduct linked to 4308_[M-H]-; adduct linked to 5482_[M+CH3COONa-H]-	0.929	TRUE	13.2	914.73	C50H97NO9	HexCer_HDS	NGJQARUNBTXPFL-LNVKXUELNA-N	CCCCCCCCCCCCCCCCCCCC(O)C(COC1OC(CO)C(O)C(O)C1O)NC(=O)C(O)CCCCCCCC\C=C/CCCCCCCCCC	320	TRUE	TRUE	TRUE	FALSE	FALSE	null	null	94.1	100	26.4	86.4	100	102.99	170602_TT1_UPLC_ariyasu_IR_8w_3_Neg	914.73102:2723 915.73437:4776 916.73773:1747	119.0369:24 177.09526:12 179.05048:24 264.15558:36 674.64301:48 692.64917:12 735.5946:12 811.69635:10 827.70447:76 828.68591:81 828.71826:60 840.69183:48 841.71356:36 854.69098:205 855.72113:220	2228	1821	2723	1648	2837	3079	1432	1911	1391	2285	1371	1603	1219	2	2257.4	2521.19	1754.77	1397.6	2.5
5014	13.329	928.742	HexCer 45:1;3O	[M+CH3COO]-		0.071	TRUE	13.29	928.746	C51H99NO9	HexCer_HDS	ZUUSJTWYGIMDAR-GYHWCHFENA-N	CCCCCCCCCCCCCCCCCCCC(O)C(COC1OC(CO)C(O)C(O)C1O)NC(=O)C(O)CCCCCCCC\C=C/CCCCCCCCCCC	320	TRUE	TRUE	TRUE	FALSE	FALSE	null	null	87.8	100	33.7	48.8	100	44.7	170602_TT1_UPLC_ariyasu_IR_8w_IR_3_Neg	928.74213:938 929.74548:2491 930.74884:1811	285.64633:10 416.21811:10 706.70807:10 773.61676:10 778.5509:24 811.49677:10 868.61566:12 868.72321:24 882.71515:10 928.76733:48 928.7887:48	165	220	251	284	313	938	194	291	175	145	336	320	265	5	211.875	511.833	201.344	306.875	4.625
5578	12.417	1018.74	HexCer 54:11;2O	[M+CH3COO]-		0.357	TRUE	12.64	1018.74	C60H97NO8	HexCer_NS	ZESDVVUGKZBMQO-PEWYYULLNA-N	CCCCCCCCCCC\C=C\CC\C=C\C(O)C(COC1OC(CO)C(O)C(O)C1O)NC(=O)CCCCC\C=C/C\C=C/C\C=C/C\C=C/C\C=C/C\C=C/C\C=C/C\C=C/C\C=C/CC	320	TRUE	TRUE	TRUE	FALSE	FALSE	null	null	87	98.5	58.1	72.6	92.9	40.65	170602_TT1_UPLC_ariyasu_IR_8w_1_Neg	1018.74396:676 1019.74731:546 1020.75067:251	146.96857:10 197.08359:10 721.48132:10 774.57849:10 796.68976:24 806.54028:10 810.54297:24 830.63635:12 958.62964:12 958.69922:82 958.71222:135 959.71631:64 1018.71808:24	676	1131	826	326	454	512	435	580	289	627	207	237	158	11	877.562	430.667	482.609	200.292	11
5565	11.204	1016.72	HexCer 54:12;2O	[M+CH3COO]-		0.786	TRUE	12.23	1016.72	C60H95NO8	HexCer_NS	JSIUVCUNQZYISJ-VHZADLICNA-N	CCCCCCC\C=C\CC\C=C\CC\C=C\C(O)C(COC1OC(CO)C(O)C(O)C1O)NC(=O)CCCCC\C=C/C\C=C/C\C=C/C\C=C/C\C=C/C\C=C/C\C=C/C\C=C/C\C=C/CC	420	TRUE	TRUE	TRUE	FALSE	FALSE	null	null	89.9	71.2	62.8	76.9	100	84.72	170602_TT1_UPLC_ariyasu_IR_8w_IR_1_Neg	1016.7179:851 1017.72125:1021 1018.72461:424	125.02504:10 179.05554:24 208.99821:10 283.26819:10 486.28378:10 606.26306:10 734.87012:10 758.578:10 794.5647:12 794.64386:36 811.47095:12 934.59583:10 956.68799:262 956.71838:117 957.69971:77 957.72144:48 1016.72052:12	2198	2389	2383	851	739	1141	1224	1279	763	1625	418	694	456	6	2323.19	910.583	1222.97	522.625	6.125
5677	12.733	1044.75	HexCer 56:12;2O	[M+CH3COO]-		0.071	TRUE	12.83	1044.75	C62H99NO8	HexCer_NS	CHRITZUNKGDYCK-JJNREWQKNA-N	CCCCCCCCCCC\C=C\CC\C=C\C(O)C(COC1OC(CO)C(O)C(O)C1O)NC(=O)CCCC\C=C/C\C=C/C\C=C/C\C=C/C\C=C/C\C=C/C\C=C/C\C=C/C\C=C/C\C=C/CC	320	TRUE	TRUE	TRUE	FALSE	FALSE	null	null	86.3	99.7	40.4	81.3	78.6	26.67	170602_TT1_UPLC_ariyasu_IR_8w_2_Neg	1044.75342:666 1045.75677:640 1046.76013:227	762.54901:10 821.60522:12 822.64746:24 984.65497:12 984.72107:72 985.7475:68 985.77393:36	444	666	493	198	261	316	254	236	163	410	78	181	87	0	534.688	258.104	265.922	115.521	0
3101	9.61	718.537	LNAPE 34:0|LNAPE 16:0/N-18:0	[M-H]-	found in higher mz's MsMs_3723; found in higher mz's MsMs_3606; adduct linked to 3230_[M+K-2H]-	0.929	TRUE	9.22	718.539	C39H78NO8P	LNAPE	FCMWIXDLNNYYPR-UHFFFAOYNA-N	CCCCCCCCCCCCCCCCCC(=O)NCCOP(O)(=O)OCC(O)COC(=O)CCCCCCCCCCCCCCC	310	TRUE	TRUE	TRUE	FALSE	FALSE	null	null	100	95.3	83.6	85.7	100	608.53	170602_TT1_UPLC_ariyasu_IR_8w_IR_3_Neg	718.54205:9925 719.5454:8854 720.54876:2192	152.99327:10 168.0481:36 255.23215:2239 256.23761:164 462.27902:12 480.28146:12 480.2999:84 718.53546:429	16903	12150	16496	9908	11183	9925	12197	12154	13475	13843	8888	10040	8710	5	15183.2	10338.5	12917.2	9212.79	5.25
3302	9.737	744.556	LNAPE 36:1|LNAPE 18:1/N-18:0	[M-H]-	similar chromatogram in higher mz_3825; found in higher mz's MsMs_3825; found in higher mz's MsMs_3956	0.857	TRUE	10.09	744.555	C41H80NO8P	LNAPE	LIPZZWCCANYPKE-ZZEZOPTANA-N	CCCCCCCCCCCCCCCCCC(=O)NCCOP(O)(=O)OCC(O)COC(=O)CCCCCCC\C=C/CCCCCCCC	310	TRUE	TRUE	TRUE	FALSE	FALSE	null	null	100	96.2	81.8	90.8	100	705.8	170602_TT1_UPLC_ariyasu_IR_12M_1_Neg	744.55554:10235 745.55889:7603 746.56225:2423	152.9911:10 168.03677:36 207.96786:10 255.22972:488 256.23068:77 279.22839:12 281.2489:1458 282.25717:97 284.27203:24 436.26199:10 480.30359:48 744.54199:277 744.56494:575	13685	9248	12518	6997	7454	8290	10235	10389	9448	11190	6961	7804	7346	8	11816.9	7580.48	10315.7	7370.5	8.4375
3917	9.446	814.543	LNAPE 42:8|LNAPE 22:6/N-20:2	[M-H]-		0.929	TRUE	9.4	814.539	C47H78NO8P	LNAPE	DNZLCQPAZPLXGW-DZXNONRJNA-N	CCCCC\C=C/C\C=C/CCCCCCCCCC(=O)NCCOP(O)(=O)OCC(O)COC(=O)CC\C=C/C\C=C/C\C=C/C\C=C/C\C=C/C\C=C/CC	310	TRUE	TRUE	TRUE	FALSE	FALSE	null	null	100	99.9	62.1	92.2	100	162.79	170602_TT1_UPLC_ariyasu_IR_12M_IR_3_Neg	814.54102:2816 815.54437:2496 816.54773:1743	152.98871:12 229.1978:24 255.22423:24 279.23438:24 283.2449:48 307.25888:60 308.26096:24 312.28555:10 327.2319:295 419.23441:12 419.24591:24 423.28156:12 463.29535:10 504.31519:36 727.48969:12 727.51239:36 727.56165:36 746.50909:24 814.54517:158 814.57721:60	3524	3398	4429	2621	3422	4141	3551	3720	3161	2831	3957	3606	2816	3	3783.9	3394.56	3315.83	3459.52	3.25
3951	7.664	818.515	LNAPS 39:7|LNAPS 17:2/N-22:5	[M-H]-		0.357	TRUE	7.87	818.498	C45H74NO10P	LNAPS	PPFQHMAAUSNAFE-YVULLBGUNA-N	CCCC\C=C/C\C=C/CCCCCCCC(=O)OCC(O)COP(O)(=O)OCC(NC(=O)CCCCC\C=C/C\C=C/C\C=C/C\C=C/C\C=C/CC)C(O)=O	310	TRUE	TRUE	TRUE	FALSE	FALSE	null	null	100	98.5	25.8	91.6	100	32.05	170602_TT1_UPLC_ariyasu_IR_12M_3_Neg	818.51038:947 819.51373:724 820.51709:547	145.03322:10 152.9938:24 223.09192:10 281.2522:12 283.26108:95 293.1965:12 293.20853:36 380.09988:10 419.25104:36 435.02652:10 474.1601:12 611.17267:10 643.40302:24 706.88489:10 713.48236:36 715.8573:10 785.52277:10 800.57288:24 818.4577:12 818.50989:36	1842	1228	2181	691	823	1011	1083	1142	947	1383	661	793	445	3	1750.12	841.729	1138.83	633.229	2.75
1654	6.177	409.238	LPA 16:0	[M-H]-	ion correlated with 2323; adduct linked to 1757_[M+Na-2H]-; found in higher mz's MsMs_2426; found in higher mz's MsMs_2323; found in higher mz's MsMs_5819; found in higher mz's MsMs_2497; found in higher mz's MsMs_2686; similar chromatogram in higher mz_2259	0.929	TRUE	5.88	409.236	C19H39O7P	LPA	YNDYKPRNFWPPFU-UHFFFAOYNA-N	CCCCCCCCCCCCCCCC(=O)OCC(O)COP(O)(O)=O	310	TRUE	TRUE	TRUE	FALSE	FALSE	null	null	100	97.1	66.4	84.5	100	21.97	170602_TT1_UPLC_ariyasu_IR_8w_IR_1_Neg	409.23315:1491 410.2365:783 411.23986:168	150.97801:10 152.99542:48 204.95599:10 407.80124:10 409.26215:36	2442	2077	2850	1491	2052	2170	2107	2828	2234	2641	1409	2046	1398	23	2456.56	1904.48	2452.81	1617.71	23.375
1780	6.802	437.266	LPA 18:0	[M-H]-	ion correlated with 2427; found in higher mz's MsMs_2765; found in higher mz's MsMs_2637; found in higher mz's MsMs_2563; found in higher mz's MsMs_2427; adduct linked to 2163_[M+CH3COONa-H]-	0.929	TRUE	7.31	437.267	C21H43O7P	LPA	LAYXSTYJRSVXIH-UHFFFAOYNA-N	CCCCCCCCCCCCCCCCCC(=O)OCC(O)COP(O)(O)=O	410	TRUE	TRUE	TRUE	FALSE	FALSE	null	null	100	92.1	87.5	52.4	100	64.14	170602_TT1_UPLC_ariyasu_IR_12M_2_Neg	437.2641:1947 438.26745:1127 439.27081:160	78.96072:36 96.97031:12 152.99577:100	2090	1740	2416	1401	1590	1767	1748	1947	1511	2108	1225	1589	1125	4	2082.27	1586.04	1828.53	1313.25	3.75
1866	6.802	459.246	LPA 20:3	[M-H]-	similar chromatogram in higher mz_5782; found in higher mz's MsMs_2775; similar chromatogram in higher mz_2364; similar chromatogram in higher mz_5866	0.786	TRUE	5.98	459.252	C23H41O7P	LPA	DMZXKNSNIJKINA-PDBXOOCHNA-N	CC\C=C/C\C=C/C\C=C/CCCCCCCCCC(=O)OCC(O)COP(O)(O)=O	410	TRUE	TRUE	TRUE	FALSE	FALSE	null	null	84	80.5	94	46.9	100	17.85	170602_TT1_UPLC_ariyasu_IR_12M_IR_2_Neg	459.24237:565 460.24572:224 461.24908:67	152.99493:36	701	617	730	540	626	669	583	728	597	654	481	565	482	0	682.667	611.479	640.562	509.25	0
1550	5.46	468.308	LPC 14:0	[M+H]+		0.929	TRUE	5.59	468.308	C22H46NO7P	LPC	VXUOFDJKYGDUJI-UHFFFAOYNA-N	CCCCCCCCCCCCCC(=O)OCC(O)COP([O-])(=O)OCC[N+](C)(C)C	310	TRUE	TRUE	TRUE	FALSE	FALSE	null	null	100	99.4	70.5	90	100	26.3	170602_TT1_UPLC_ariyasu_IR_8w_IR_3_Pos	468.30692:1206 469.31027:669 470.31363:140	80.97654:5 104.09915:6 104.10488:45 123.05117:5 128.95609:12 163.01588:6 166.05602:12 167.14275:5 184.07086:155 270.95734:5 285.24493:12 401.98666:5 450.29092:12 468.31015:18	1120	849	1077	749	676	1206	785	1583	839	955	970	1743	1011	6	1015.19	877.167	1040.73	1241.38	6.4375
1620	6.181	496.337	LPC 16:0/0:0	[M+H]+	adduct linked to 1678_[M+Na]+; adduct linked to 1573_[M+H-H2O]+; adduct linked to 1714_[M+K]+; found in higher mz's MsMs_4687; found in higher mz's MsMs_1797; found in higher mz's MsMs_2783; similar chromatogram in higher mz_2858; similar chromatogram in higher mz_3123; similar chromatogram in higher mz_3129; similar chromatogram in higher mz_3267; found in higher mz's MsMs_3129	0.929	TRUE	6.12	496.34	C24H50NO7P	LPC	ASWBNKHCZGQVJV-UHFFFAOYNA-N	CCCCCCCCCCCCCCCC(=O)OCC(O)COP([O-])(=O)OCC[N+](C)(C)C	310	TRUE	TRUE	TRUE	FALSE	FALSE	null	null	100	99.9	82.3	92.4	100	5106.26	170602_TT1_UPLC_ariyasu_IR_12M_IR_2_Pos	496.34058:549107 497.34393:324481 498.34729:62548	70.06689:60 71.07242:1002 71.08543:348 75.99693:10 79.755:10 80.9727:273 81.0687:194 83.08493:101 85.10004:282 86.09582:10695 87.09869:79 89.0583:24 95.08431:353 97.09948:36 98.98354:660 103.07079:36 103.78577:105 104.10625:32510 104.55057:36 104.6539:24 105.10802:329 109.10153:153 111.11733:36 121.11148:12 124.99983:7729 136.99409:24 137.1321:36 163.01399:424 165.16202:24 166.06134:2571 167.0700…	1113928	606829	1011257	469380	496387	600101	562801	979919	654417	839525	335543	549107	291441	34	910671	521956	759166	392030	33.875
1614	5.642	494.319	LPC 16:1/0:0	[M+H]+		0.929	TRUE	5.78	494.324	C24H48NO7P	LPC	LFUDDCMNKWEORN-KHPPLWFENA-N	CCCCCC\C=C/CCCCCCCC(=O)OCC(O)COP([O-])(=O)OCC[N+](C)(C)C	310	TRUE	TRUE	TRUE	FALSE	FALSE	null	null	100	99.4	84.2	92.2	100	12.97	170602_TT1_UPLC_ariyasu_IR_12M_1_Pos	494.32269:2805 495.32604:1967 496.3294:408	86.09289:24 104.10011:12 104.10583:154 124.99619:24 128.95229:12 178.90356:10 184.07185:372 417.24045:10 476.31897:36 494.30356:12 494.32227:48	3784	3062	4294	2262	2420	3639	2805	5974	3429	3489	2120	5802	2974	12	3713.31	2773.56	3924.31	3631.85	11.625
1662	6.503	510.354	LPC 17:0/0:0	[M+H]+	adduct linked to 1712_[M+Na]+	0.929	TRUE	6.28	510.355	C25H52NO7P	LPC	SRRQPVVYXBTRQK-UHFFFAOYNA-N	CCCCCCCCCCCCCCCCC(=O)OCC(O)COP([O-])(=O)OCC[N+](C)(C)C	310	TRUE	TRUE	TRUE	FALSE	FALSE	null	null	100	98.4	85	95.3	100	188.47	170602_TT1_UPLC_ariyasu_IR_12M_IR_2_Pos	510.35535:6772 511.3587:4685 512.36206:926	83.0836:10 86.09707:76 104.10761:265 105.11372:12 125.00133:121 184.07443:850 253.26192:12 320.94089:10 476.0025:10 492.34518:60 493.3483:10 510.35123:225	11725	8122	12483	6691	7113	7780	6387	11329	6988	9769	4287	6772	3456	17	10776.5	7194.9	8618.14	4838.4	17.1875
1700	6.804	524.37	LPC 18:0/0:0	[M+H]+	adduct linked to 1755_[M+Na]+; adduct linked to 1643_[M+H-H2O]+; adduct linked to 1823_[M+K]+; found in higher mz's MsMs_1892; found in higher mz's MsMs_4848	0.929	TRUE	6.75	524.371	C26H54NO7P	LPC	IHNKQIMGVNPMTC-UHFFFAOYNA-N	CCCCCCCCCCCCCCCCCC(=O)OCC(O)COP([O-])(=O)OCC[N+](C)(C)C	310	TRUE	TRUE	TRUE	FALSE	FALSE	null	null	100	99.9	86.3	95	100	3298.28	170602_TT1_UPLC_ariyasu_IR_8w_2_Pos	524.36896:429787 525.37231:315410 526.37567:60510	71.07231:554 71.08533:161 80.97004:36 80.9751:60 83.05282:24 85.0999:194 85.83546:36 86.09567:6131 87.09985:66 95.08004:36 95.08414:117 97.10207:48 98.98197:593 103.78844:96 104.10606:24667 105.10927:301 105.22439:24 106.953:24 109.09986:48 109.67371:10 111.11564:48 113.13197:24 121.53165:10 123.11468:48 124.99959:4280 126.00254:48 126.3572:24 136.9971:12 163.01364:324 166.06459:2514 167.0661:36 …	886087	429787	715018	354340	393580	416817	429096	626053	428617	552006	258001	421257	219424	20	676964	388246	508943	299561	20.125
1690	6.304	522.356	LPC 18:1/0:0	[M+H]+	adduct linked to 1747_[M+Na]+; adduct linked to 1142_[M-C6H10O5+H]+	0.929	TRUE	6.23	522.355	C26H52NO7P	LPC	YAMUFBLWGFFICM-SEYXRHQNNA-N	CCCCCCCC\C=C/CCCCCCCC(=O)OCC(O)COP([O-])(=O)OCC[N+](C)(C)C	310	TRUE	TRUE	TRUE	FALSE	FALSE	null	null	100	99.8	82.1	93.5	100	578.65	170602_TT1_UPLC_ariyasu_IR_8w_IR_2_Pos	522.3559:44202 523.35925:33263 524.36261:6565	71.07246:60 79.05107:8 80.9778:12 81.06874:12 83.08498:23 86.09587:599 87.10006:20 88.07582:8 93.06461:4 93.08086:4 95.08437:16 97.09954:12 98.98221:34 103.77583:4 103.78012:8 104.10631:2142 104.74155:8 104.93121:8 105.11096:38 106.06552:8 107.08537:8 109.10307:12 111.11444:12 117.09019:3 125.00148:399 127.07941:8 132.05151:8 135.11516:16 149.13315:8 163.0123:25 165.54286:8 166.05963:133 181.026:…	102265	59339	83246	38323	44202	53474	55403	102035	53096	73424	34035	70165	32912	6	81616.5	45332.9	70989.5	45704.2	5.625
1684	5.871	520.336	LPC 18:2/0:0	[M+H]+	adduct linked to 1742_[M+Na]+	0.929	TRUE	5.89	520.34	C26H50NO7P	LPC	SPJFYYJXNPEZDW-UTJQPWESNA-N	CCCCC\C=C/C\C=C/CCCCCCCC(=O)OCC(O)COP([O-])(=O)OCC[N+](C)(C)C	310	TRUE	TRUE	TRUE	FALSE	FALSE	null	null	100	100	82.9	92.6	100	1628.69	170602_TT1_UPLC_ariyasu_IR_12M_IR_1_Pos	520.34119:34691 521.34454:27162 522.3479:5741	71.07384:30 72.75648:5 81.07023:24 86.09611:605 91.05071:6 93.07163:12 97.09981:12 98.98807:24 104.10516:1704 105.10838:18 107.08857:18 124.99869:353 128.95483:18 131.08934:5 161.12805:6 163.01454:73 166.06371:122 168.92766:5 181.01894:6 181.02461:18 184.07326:4979 185.07605:62 199.0228:6 223.06183:5 240.10196:12 258.10953:72 307.26947:12 327.01151:5 334.85852:12 337.27408:119 443.23895:6 443.262…	93031	58026	104785	51618	61606	62923	57900	118513	67313	89701	34691	56957	28304	13	85280.4	58715.5	83356.8	39983.7	12.9375
1679	5.508	518.332	LPC 18:3	[M+H]+		0.571	TRUE	5.64	518.324	C26H48NO7P	LPC	WKQNRCYKYCKESD-QNEBEIHSNA-N	CC\C=C/C\C=C/C\C=C/CCCCCCCC(=O)OCC(O)COP([O-])(=O)OCC[N+](C)(C)C	310	TRUE	TRUE	TRUE	FALSE	FALSE	null	null	100	99.4	60.2	92.4	100	16.06	170602_TT1_UPLC_ariyasu_IR_12M_2_Pos	518.32257:723 519.32592:147 520.32928:149	81.06836:5 95.06065:6 104.10722:24 128.95541:18 137.59361:5 149.75851:5 184.05655:6 184.06987:102 228.89671:6 258.89706:5 281.04742:6 389.96365:5 415.03897:6 456.93805:6 471.23019:5 500.31155:6 518.32715:18	896	315	1019	258	537	524	1236	723	529	648	176	224	129	13	743.562	439.396	784.219	176.25	12.8125
1731	7.08	538.382	LPC 19:0/0:0	[M+H]+	adduct linked to 1820_[M+Na]+	0.929	TRUE	7.05	538.387	C27H56NO7P	LPC	WYIMORDZGCUBAA-UHFFFAOYNA-N	CCCCCCCCCCCCCCCCCCC(=O)OCC(O)COP([O-])(=O)OCC[N+](C)(C)C	310	TRUE	TRUE	TRUE	FALSE	FALSE	null	null	100	100	72.4	94.9	100	144.84	170602_TT1_UPLC_ariyasu_IR_12M_4_Pos	538.38666:7932 539.39001:6038 540.39337:1398	75.04339:10 86.09589:60 95.09671:12 103.78444:24 104.10777:446 124.99837:60 133.10179:10 147.06348:86 183.50211:12 184.07091:815 189.83444:10 211.20789:10 250.98068:10 279.15619:10 281.05145:60 282.04742:24 283.04282:48 326.96759:10 355.32385:36 417.0307:24 498.03848:10 506.10977:12 520.36102:36 520.38025:88 538.35645:12 538.39227:201	9383	5993	9502	3986	4848	5406	7003	11070	5495	7932	3520	5073	2541	10	8292.79	4746.54	7874.97	3711.23	10.5
1791	7.352	552.398	LPC 20:0/0:0	[M+H]+	adduct linked to 1853_[M+Na]+	0.929	TRUE	7.34	552.402	C28H58NO7P	LPC	UATOAILWGVYRQS-UHFFFAOYNA-N	CCCCCCCCCCCCCCCCCCCC(=O)OCC(O)COP([O-])(=O)OCC[N+](C)(C)C	310	TRUE	TRUE	TRUE	FALSE	FALSE	null	null	100	100	81.2	95.7	100	11.01	170602_TT1_UPLC_ariyasu_IR_8w_1_Pos	552.40192:19074 553.40527:14847 554.40863:2751	71.08653:24 81.0648:24 86.0957:102 98.98339:24 99.07975:36 104.10751:530 124.99335:36 125.00276:83 132.0367:12 132.04153:36 133.04964:12 166.06284:36 184.07039:1406 185.07507:36 189.31418:10 193.14467:36 223.08157:24 258.10587:36 267.00507:12 366.86304:10 369.34802:36 401.17279:24 435.8844:10 475.32834:24 534.36713:12 534.3833:104 552.39325:415	19074	6512	19697	8075	9873	9286	7983	9253	10298	12206	6787	9956	5339	6	15094.1	9077.83	9934.98	7360.27	5.5
1770	6.873	550.381	LPC 20:1	[M+H]+	adduct linked to 1847_[M+Na]+; similar chromatogram in higher mz_1897	0.929	TRUE	6.86	550.387	C28H56NO7P	LPC	YYSFWGQAKJTHRE-SEYXRHQNNA-N	CCCCCCCC\C=C/CCCCCCCCCC(=O)OCC(O)COP([O-])(=O)OCC[N+](C)(C)C	310	TRUE	TRUE	TRUE	FALSE	FALSE	null	null	100	100	79.7	94.1	100	67.85	170602_TT1_UPLC_ariyasu_IR_8w_IR_1_Pos	550.38702:3592 551.39037:3345 552.39373:730	71.09048:12 86.0936:60 95.08337:10 104.09955:24 104.10814:191 124.9894:12 124.99725:48 166.06026:24 184.07346:758 207.03452:24 221.07967:24 234.94217:10 334.96161:10 367.3172:24 532.35828:12 532.38416:48 550.31134:12 550.39032:147	7857	4370	6742	3592	4305	5029	5590	9298	4981	6552	3247	6974	3355	12	6323.44	4308.54	6605.66	4525.33	11.5
1764	6.481	548.366	LPC 20:2/0:0	[M+H]+		0.929	TRUE	6.56	548.371	C28H54NO7P	LPC	YYQVCMMXPIJVHY-UTJQPWESNA-N	CCCCC\C=C/C\C=C/CCCCCCCCCC(=O)OCC(O)COP([O-])(=O)OCC[N+](C)(C)C	310	TRUE	TRUE	TRUE	FALSE	FALSE	null	null	100	99.7	83.8	95.8	100	44.98	170602_TT1_UPLC_ariyasu_IR_12M_4_Pos	548.37201:2608 549.37536:2337 550.37872:507	86.09844:30 98.98636:6 104.10627:126 121.09916:5 125.00301:30 158.08899:5 166.05414:12 184.07269:299 241.53409:5 365.29333:6 461.25513:6 464.26776:5 530.34088:6 530.35376:24 548.36859:86	2932	2217	2618	2106	2327	3272	1990	3340	1882	2608	1901	3266	1518	19	2588.94	2568.69	2455.11	2228.48	19.4375
1756	6.118	546.352	LPC 20:3	[M+H]+		0.857	TRUE	6.15	546.355	C28H52NO7P	LPC	XUDGAAFUMTTZCO-QNEBEIHSNA-N	CC\C=C/C\C=C/C\C=C/CCCCCCCCCC(=O)OCC(O)COP([O-])(=O)OCC[N+](C)(C)C	310	TRUE	TRUE	TRUE	FALSE	FALSE	null	null	100	100	90.3	95.4	100	110.25	170602_TT1_UPLC_ariyasu_IR_12M_IR_1_Pos	546.35663:2488 547.35998:1461 548.36334:409	86.09458:6 104.10632:37 124.99836:12 128.95769:12 139.04004:5 184.07088:196 528.33618:6 528.34912:12 546.32355:6 546.35303:40	6501	5394	6709	3716	3967	5527	5200	7896	4919	6159	2488	5133	2275	19	6201.21	4403.25	6043.47	3298.62	19.0625
1748	5.712	544.339	LPC 20:4	[M+H]+	adduct linked to 1832_[M+Na]+	0.286	TRUE	5.87	544.34	C28H50NO7P	LPC	GOMVPVRDBLLHQC-DOFZRALJNA-N	CC\C=C/C\C=C/C\C=C/C\C=C/CCCCCCC(=O)OCC(O)COP([O-])(=O)OCC[N+](C)(C)C	310	TRUE	TRUE	TRUE	FALSE	FALSE	null	null	100	99.3	55	60.7	100	685.86	170602_TT1_UPLC_ariyasu_IR_12M_4_Pos	544.34113:17896 545.34448:17081 546.34784:3655	71.07243:24 83.08495:10 86.09714:215 98.98077:12 104.10626:36 124.99672:377 146.98511:24 157.09544:12 166.06679:48 184.07268:3645 185.06401:24 185.07547:81 526.30261:12 526.3316:36 544.33087:48	22779	12222	17980	8592	9575	10541	12416	20803	9230	17896	5009	7196	4461	12	17660.5	9569.33	15086.3	5555.35	12.1875
1746	5.843	544.331	LPC 20:4/0:0	[M+H]+	adduct linked to 1831_[M+Na]+	0.643	TRUE	5.87	544.34	C28H50NO7P	LPC	GOMVPVRDBLLHQC-DOFZRALJNA-N	CC\C=C/C\C=C/C\C=C/C\C=C/CCCCCCC(=O)OCC(O)COP([O-])(=O)OCC[N+](C)(C)C	310	TRUE	TRUE	TRUE	FALSE	FALSE	null	null	100	100	83.6	94.3	100	534.43	170602_TT1_UPLC_ariyasu_IR_12M_IR_1_Pos	544.33929:9395 545.34264:8097 546.346:1523	81.06767:10 86.09737:108 104.10654:551 117.07072:10 124.99863:104 159.11969:10 166.06181:65 181.02452:36 184.07318:1315 185.07405:48 526.30725:12 526.32654:144 527.33466:36 544.31598:36 544.33234:235	14317	12567	14197	13525	13383	17933	10632	24685	14436	13382	9395	13520	7014	4	13693.8	14946.7	15783.8	9976.33	4
1743	5.322	542.322	LPC 20:5	[M+H]+		0.071	TRUE	5.54	542.324	C28H48NO7P	LPC	PDIGSOAOQOXRDU-WMPRHZDHNA-N	CC\C=C/C\C=C/C\C=C/C\C=C/C\C=C/CCCC(=O)OCC(O)COP([O-])(=O)OCC[N+](C)(C)C	310	TRUE	TRUE	TRUE	FALSE	FALSE	null	null	95.4	98.5	81.5	36.1	100	31.5	170602_TT1_UPLC_ariyasu_IR_8w_1_Pos	542.32227:2066 543.32562:1505 544.32898:383	71.07458:12 86.09686:60 105.06741:10 125.00098:48 184.06245:12 184.07198:609 185.08047:24	2066	1452	2002	502	622	705	1051	1723	1254	1819	314	552	358	0	1839.85	609.75	1461.73	407.979	0
1741	5.445	542.317	LPC 20:5	[M+H]+		0.857	TRUE	5.54	542.324	C28H48NO7P	LPC	PDIGSOAOQOXRDU-WMPRHZDHNA-N	CC\C=C/C\C=C/C\C=C/C\C=C/C\C=C/CCCC(=O)OCC(O)COP([O-])(=O)OCC[N+](C)(C)C	310	TRUE	TRUE	TRUE	FALSE	FALSE	null	null	100	99.7	80.5	95.8	100	26.55	170602_TT1_UPLC_ariyasu_IR_12M_IR_2_Pos	542.32367:1441 543.32702:1281 544.33038:239	98.98366:12 104.10637:48 128.94977:24 166.06876:24 181.02043:12 184.07286:198 478.37592:10 524.30267:24 542.32635:48	1500	1680	1987	797	1189	1491	1430	2650	1766	2249	746	1441	503	6	1722.5	1158.83	2023.92	896.812	5.625
1833	7.589	566.413	LPC 21:0	[M+H]+		0.071	TRUE	7.64	566.418	C29H60NO7P	LPC	XZZSYDYWLNENCT-UHFFFAOYNA-N	CCCCCCCCCCCCCCCCCCCCC(=O)OCC(O)COP([O-])(=O)OCC[N+](C)(C)C	310	TRUE	TRUE	TRUE	FALSE	FALSE	null	null	100	99.9	76.4	80.2	100	13.39	170602_TT1_UPLC_ariyasu_IR_8w_1_Pos	566.41327:522 567.41662:454 568.41998:83	104.10333:12 120.09279:10 166.05939:10 184.06868:24 184.07439:73 519.37122:10 566.41943:24	522	299	439	198	279	296	318	459	312	415	196	314	182	12	420	257.667	376.094	230.521	12.5
1889	7.839	580.43	LPC 22:0/0:0	[M+H]+	adduct linked to 1290_[M-C6H10O5+H]+; adduct linked to 2333_[M+2ACN+H]+	0.929	TRUE	7.78	580.434	C30H62NO7P	LPC	UIINDYGXBHJQHX-UHFFFAOYNA-N	CCCCCCCCCCCCCCCCCCCCCC(=O)OCC(O)COP([O-])(=O)OCC[N+](C)(C)C	310	TRUE	TRUE	TRUE	FALSE	FALSE	null	null	100	99.9	84.7	96.5	100	11.12	170602_TT1_UPLC_ariyasu_IR_8w_IR_1_Pos	580.43372:2336 581.43707:2069 582.44043:490	83.0875:10 86.09322:36 101.06198:10 104.10483:118 117.10228:12 184.06316:12 184.07268:282 193.14702:24 242.12325:10 517.29858:12 562.4231:36 580.4256:94	4315	1919	3921	2336	2733	3111	2064	3040	2402	2942	2037	2882	1686	12	3384.77	2726.77	2612.19	2201.6	11.8125
1873	7.396	578.411	LPC 22:1/0:0	[M+H]+		0.929	TRUE	7.38	578.418	C30H60NO7P	LPC	PAFOXYLFALKPOE-SEYXRHQNNA-N	CCCCCCCC\C=C/CCCCCCCCCCCC(=O)OCC(O)COP([O-])(=O)OCC[N+](C)(C)C	310	TRUE	TRUE	TRUE	FALSE	FALSE	null	null	100	100	77.2	94.9	100	12.34	170602_TT1_UPLC_ariyasu_IR_8w_1_Pos	578.41809:1836 579.42144:1765 580.4248:260	81.06863:10 104.10327:69 104.10757:131 127.11874:10 149.01636:12 166.06291:12 184.07237:387 372.94913:10 395.34821:36 414.26596:36 532.86652:10 560.39038:24 560.42029:48 578.42133:104	1836	847	1838	1012	1144	1406	1178	1868	1088	1328	801	1418	664	21	1507.12	1187.31	1365.44	960.833	20.75
1844	5.813	570.347	LPC 22:5	[M+H]+		0.143	TRUE	6.02	570.355	C30H52NO7P	LPC	BIEOSECQPGGZMF-WMPRHZDHNA-N	CC\C=C/C\C=C/C\C=C/C\C=C/C\C=C/CCCCCC(=O)OCC(O)COP([O-])(=O)OCC[N+](C)(C)C	310	TRUE	TRUE	TRUE	FALSE	FALSE	null	null	89.3	98.8	45.3	36.5	100	29.42	170602_TT1_UPLC_ariyasu_IR_8w_1_Pos	570.34705:2543 571.3504:190 572.35376:189	86.09291:12 104.10443:12 125.00093:60 166.06972:12 167.97754:24 184.06999:618 488.87143:10 509.19598:101 542.31018:12 570.24463:12 570.26141:48	2543	1488	1754	1152	1325	1457	1395	2308	1805	2108	557	874	428	5	1928.21	1311.33	1903.95	619.688	5
1839	5.68	568.338	LPC 22:6	[M+H]+	adduct linked to 1908_[M+Na]+	0.214	TRUE	5.78	568.34	C30H50NO7P	LPC	LSOWKZULVQWMLY-WSDBEMKQNA-N	CC\C=C/C\C=C/C\C=C/C\C=C/C\C=C/C\C=C/CCC(=O)OCC(O)COP([O-])(=O)OCC[N+](C)(C)C	310	TRUE	TRUE	TRUE	FALSE	FALSE	null	null	100	99.7	60	63.8	100	820.9	170602_TT1_UPLC_ariyasu_IR_12M_1_Pos	568.33655:19636 569.3399:16584 570.34326:3385	71.071:36 86.09551:460 98.98179:48 104.10729:60 121.74191:10 124.99936:329 145.10216:24 159.0425:10 166.05885:73 183.49168:12 184.0719:7001 185.07468:192 550.32941:79 568.33618:154	39198	19664	32843	9159	11233	10862	19636	31105	19498	30770	3380	5302	3133	12	30568.2	10417.8	25252.1	3938.42	12.125
1838	5.792	568.336	LPC 22:6/0:0	[M+H]+	adduct linked to 1907_[M+Na]+	0.714	TRUE	5.78	568.34	C30H50NO7P	LPC	LSOWKZULVQWMLY-WSDBEMKQNA-N	CC\C=C/C\C=C/C\C=C/C\C=C/C\C=C/C\C=C/CCC(=O)OCC(O)COP([O-])(=O)OCC[N+](C)(C)C	310	TRUE	TRUE	TRUE	FALSE	FALSE	null	null	100	100	85.4	95.5	100	599.56	170602_TT1_UPLC_ariyasu_IR_8w_IR_2_Pos	568.3382:18966 569.34155:16674 570.34491:3501	71.07014:71 81.0688:24 86.09593:510 95.08854:10 98.98228:48 104.10638:1683 105.11247:60 124.98901:12 125:284 133.10345:24 143.08328:10 145.10292:36 155.08473:12 157.10617:12 166.05432:12 166.06517:66 184.07098:3318 185.07567:85 242.02747:10 258.11127:69 491.2507:24 550.32605:414 551.33716:60 568.3429:925	37115	23416	32164	14719	18966	20986	21360	35964	28543	33079	6212	12534	5430	4	30898.5	18223.5	29736.7	8058.46	4
1989	8.279	608.464	LPC 24:0/0:0	[M+H]+	adduct linked to 2101_[M+Na]+	0.929	TRUE	8.22	608.465	C32H66NO7P	LPC	SKJMUADLQLZAGH-UHFFFAOYNA-N	CCCCCCCCCCCCCCCCCCCCCCCC(=O)OCC(O)COP([O-])(=O)OCC[N+](C)(C)C	310	TRUE	TRUE	TRUE	FALSE	FALSE	null	null	100	99.9	90.8	96.4	100	152.39	170602_TT1_UPLC_ariyasu_IR_12M_1_Pos	608.46295:4248 609.4663:4052 610.46966:897	86.09798:24 104.10712:128 106.2326:10 181.0173:10 184.0735:284 532.40765:10 590.4549:60 608.43311:12 608.46771:99	12642	4126	9956	3446	4582	5044	4248	7104	4252	8582	3346	5428	2768	1	8908.21	4357.27	6046.34	3847.02	0.625
1985	7.861	606.446	LPC 24:1/0:0	[M+H]+		0.929	TRUE	7.87	606.449	C32H64NO7P	LPC	KXOHZVXBUOQTTL-PFONDFGANA-N	CCCCCCCCCC\C=C/CCCCCCCCCCCC(=O)OCC(O)COP([O-])(=O)OCC[N+](C)(C)C	310	TRUE	TRUE	TRUE	FALSE	FALSE	null	null	100	100	77.8	93.9	100	32.29	170602_TT1_UPLC_ariyasu_IR_8w_IR_2_Pos	606.44958:1362 607.45293:1141 608.45629:349	104.10785:24 181.02618:10 184.07295:60 420.83664:10 570.45264:10 588.43927:24 606.44586:48	2127	1068	2101	968	1362	1266	1269	1905	1167	1480	862	1262	611	12	1765.44	1198.69	1455.27	911.583	12.4375
2117	8.792	636.492	LPC 26:0/0:0	[M+H]+		0.357	TRUE	8.81	636.496	C34H70NO7P	LPC	WSDKRPCAPHRNNZ-UHFFFAOYNA-N	CCCCCCCCCCCCCCCCCCCCCCCCCC(=O)OCC(O)COP([O-])(=O)OCC[N+](C)(C)C	310	TRUE	TRUE	TRUE	FALSE	FALSE	null	null	100	100	85.6	94.1	100	14.67	170602_TT1_UPLC_ariyasu_IR_8w_1_Pos	636.49231:1137 637.49566:735 638.49902:148	104.10162:12 104.10735:60 153.16422:10 184.07959:76 602.3233:10 618.48224:24 636.50024:63	1137	484	929	428	507	552	473	621	370	628	330	485	226	7	850.042	495.625	522.594	346.792	7.0625
2242	8.669	664.527	LPC 28:0	[M+H]+		0.857	TRUE	8.73	664.528	C36H74NO7P	LPC	VPAMUPUPKCTFGJ-UHFFFAOYNA-N	CCCCCCCCCCCCCCCCCCCCCCCCCCCC(=O)OCC(O)COP([O-])(=O)OCC[N+](C)(C)C	310	TRUE	TRUE	TRUE	FALSE	FALSE	null	null	100	99.9	79.8	71.5	100	10.88	170602_TT1_UPLC_ariyasu_IR_12M_IR_2_Pos	664.52655:2835 665.5299:2739 666.53326:763	86.09317:36 124.99506:12 184.07256:646 185.08679:24 535.49109:12 664.51019:12 664.52466:71	659	439	564	875	635	1023	848	1053	674	743	1305	2835	1420	27	554.125	844.5	829.391	1853.4	26.5625
1584	6.462	482.358	LPC O-16:0	[M+H]+	adduct linked to 1386_[M+H-2H2O]+; adduct linked to 1640_[M+2Na-H]+	0.929	TRUE	6.45	482.361	C24H52NO6P	EtherLPC	VLBPIWYTPAXCFJ-UHFFFAOYNA-N	CCCCCCCCCCCCCCCCOCC(O)COP([O-])(=O)OCC[N+](C)(C)C	310	TRUE	TRUE	TRUE	FALSE	FALSE	null	null	100	100	95.4	99.1	100	647.69	170602_TT1_UPLC_ariyasu_IR_12M_IR_1_Pos	482.36026:15299 483.36361:9885 484.36697:2354	71.08305:24 75.0433:24 86.0945:321 98.99191:10 104.1048:1230 124.99982:217 136.99901:10 166.06131:97 184.065:12 184.07452:352 482.31805:12 482.36121:518	47580	25318	41982	21284	21746	22066	29925	41746	36573	45265	15299	38110	16468	17	38293.6	21698.7	38377	23292.4	17.3125
1663	7.06	510.39	LPC O-18:0	[M+H]+	adduct linked to 1713_[M+2Na-H]+; similar chromatogram in higher mz_1846	0.714	TRUE	7.13	510.392	C26H56NO6P	EtherLPC	XKBJVQHMEXMFDZ-UHFFFAOYNA-N	CCCCCCCCCCCCCCCCCCOCC(O)COP([O-])(=O)OCC[N+](C)(C)C	310	TRUE	TRUE	TRUE	FALSE	FALSE	null	null	100	99.8	87.8	99	100	88.1	170602_TT1_UPLC_ariyasu_IR_8w_3_Pos	510.38998:3951 511.39333:3112 512.39669:639	71.07111:18 80.97507:6 86.09305:50 90.06207:5 98.98194:12 104.10316:367 105.10924:12 124.99956:59 135.10498:5 142.93845:55 166.05731:6 181.02354:6 184.06076:18 184.0741:134 492.3627:6 510.38806:128	4831	2463	3951	2311	2589	2628	2725	4761	3571	4244	2347	3558	2232	13	3748.4	2509.15	3825.41	2712.46	12.6875
1653	6.566	508.373	LPC O-18:1	[M+H]+	adduct linked to 1709_[M+2Na-H]+	0.929	TRUE	6.71	508.376	C26H54NO6P	EtherLPC	XWYSLMAMRKYUFH-SEYXRHQNNA-N	CCCCCCCC\C=C/CCCCCCCCOCC(O)COP([O-])(=O)OCC[N+](C)(C)C	310	TRUE	TRUE	TRUE	FALSE	FALSE	null	null	100	99.4	89.8	98.3	100	109.38	170602_TT1_UPLC_ariyasu_IR_8w_3_Pos	508.37479:5418 509.37814:4076 510.3815:858	83.08587:10 86.09546:60 104.09578:12 104.10723:226 124.99144:12 124.99771:60 166.05695:12 184.07368:66 447.2117:12 508.38535:69	6194	3744	5418	3330	3194	4382	3114	4411	4027	5513	3533	7121	3387	117	5118.65	3635.31	4266.25	4680.38	116.75
1644	6.144	506.359	LPC O-18:2	[M+H]+		0.429	TRUE	6.56	506.361	C26H52NO6P	EtherLPC	VUODGUFFBSVRDR-UTJQPWESNA-N	CCCCC\C=C/C\C=C/CCCCCCCCOCC(O)COP([O-])(=O)OCC[N+](C)(C)C	310	TRUE	TRUE	TRUE	FALSE	FALSE	null	null	100	94.6	66.5	99	100	15.67	170602_TT1_UPLC_ariyasu_IR_12M_IR_2_Pos	506.35608:629 507.35943:605 508.36279:121	86.09589:12 96.08177:10 104.1092:66 124.98896:12 184.06519:12 184.07091:24 297.9006:10 384.85358:10 496.34259:12 506.38443:24	837	404	875	426	456	365	373	632	538	666	372	629	324	11	705.375	415.75	552.453	441.5	11.375
1645	6.547	506.36	LPC O-18:2	[M+H]+		0.786	TRUE	6.56	506.361	C26H52NO6P	EtherLPC	VUODGUFFBSVRDR-UTJQPWESNA-N	CCCCC\C=C/C\C=C/CCCCCCCCOCC(O)COP([O-])(=O)OCC[N+](C)(C)C	310	TRUE	TRUE	TRUE	FALSE	FALSE	null	null	100	100	71.7	94.5	100	22.69	170602_TT1_UPLC_ariyasu_IR_8w_2_Pos	506.35428:1157 507.35763:1414 508.36099:2650	82.0789:1 86.09461:20 98.98085:2 104.10635:13 125.0015:13 128.9561:6 135.11681:2 166.06143:4 181.02599:4 184.07275:13 282.93405:1 303.23306:2 324.90771:2 359.23322:1 401.98929:2 436.29575:2 506.35245:25	1624	1157	1201	541	594	726	861	1265	965	1490	360	738	324	25	1327.42	620.458	1145.31	474.042	24.8125
1513	6.245	454.291	LPE 16:0	[M+H]+	adduct linked to 1568_[M+Na]+; adduct linked to 1625_[M+2Na-H]+	0.929	TRUE	6.25	454.293	C21H44NO7P	LPE	YVYMBNSKXOXSKW-UHFFFAOYNA-N	CCCCCCCCCCCCCCCC(=O)OCC(O)COP(O)(=O)OCCN	310	TRUE	TRUE	TRUE	FALSE	FALSE	null	null	100	100	63.4	73.9	100	313.96	170602_TT1_UPLC_ariyasu_IR_8w_IR_2_Pos	454.29364:15723 455.29699:9210 456.30035:1343	71.0831:24 81.06999:48 83.08624:12 95.08435:24 98.98358:24 109.10157:36 155.00247:12 155.00772:60 239.23228:24 282.26413:12 282.28064:75 313.2724:990	30307	16074	25082	12530	15723	16905	16781	21579	16731	24730	8275	13041	6950	25	23820.9	15052.5	19955.4	9422	25.375
1549	6.573	468.305	LPE 17:0	[M+H]+	similar chromatogram in higher mz_1709	0.5	TRUE	6.53	468.308	C22H46NO7P	LPE	RVNBVQKDPQVSOY-UHFFFAOYNA-N	CCCCCCCCCCCCCCCCC(=O)OCC(O)COP(O)(=O)OCCN	310	TRUE	TRUE	TRUE	FALSE	FALSE	null	null	100	99.9	32.7	73.9	100	20.75	170602_TT1_UPLC_ariyasu_IR_8w_IR_2_Pos	468.30679:676 469.31014:415 470.3135:90	284.30475:10 305.04156:12 305.05139:12 327.2821:24	1127	659	1010	368	676	569	412	761	495	842	244	391	153	7	932.125	537.438	627.391	262.688	7
1583	6.871	482.324	LPE 18:0	[M+H]+	adduct linked to 1639_[M+Na]+; adduct linked to 1704_[M+2Na-H]+	0.929	TRUE	6.89	482.324	C23H48NO7P	LPE	BBYWOYAFBUOUFP-UHFFFAOYNA-N	CCCCCCCCCCCCCCCCCC(=O)OCC(O)COP(O)(=O)OCCN	310	TRUE	TRUE	TRUE	FALSE	FALSE	null	null	100	100	54	75	100	900.21	170602_TT1_UPLC_ariyasu_IR_12M_4_Pos	482.32278:61161 483.32613:37129 484.32949:6923	71.08545:87 81.06493:24 83.08623:24 95.08707:65 98.98357:60 109.10302:36 123.11806:36 137.1272:12 149.02344:12 155.00945:48 265.25449:12 285.28036:24 310.31631:301 340.20953:12 341.28452:23 341.30524:1521 342.30667:136 421.25931:12 421.27084:36 482.31207:12	78308	37648	64782	34643	41900	41483	37734	52301	42038	61161	19907	35710	17170	13	60246	39341.9	48308.8	24262.4	12.9375
1577	6.371	480.307	LPE 18:1	[M+H]+	adduct linked to 1737_[M+IsoProp+H]+	0.929	TRUE	6.43	480.308	C23H46NO7P	LPE	PYVRVRFVLRNJLY-KTKRTIGZNA-N	CCCCCCCC\C=C/CCCCCCCC(=O)OCC(O)COP(O)(=O)OCCN	310	TRUE	TRUE	TRUE	FALSE	FALSE	null	null	100	99.9	52.6	71.7	100	178.49	170602_TT1_UPLC_ariyasu_IR_12M_IR_2_Pos	480.30737:8949 481.31072:6374 482.31408:1205	81.06628:24 93.07415:12 95.08717:24 128.95618:24 135.11852:24 155.00612:12 202.99338:10 219.20932:10 229.04677:10 281.04214:12 283.04767:12 308.2905:48 339.28394:432 340.28757:36 462.302:12 480.34537:36	24421	12508	19865	9107	11502	11067	11926	15763	13245	19056	4995	8949	3829	6	18931.1	10558.6	14997.5	5924.42	6.4375
1572	5.938	478.292	LPE 18:2	[M+H]+	adduct linked to 1631_[M+Na]+	0.929	TRUE	5.96	478.293	C23H44NO7P	LPE	DBHKHNGBVGWQJE-HZJYTTRNNA-N	CCCCC\C=C/C\C=C/CCCCCCCC(=O)OCC(O)COP(O)(=O)OCCN	310	TRUE	TRUE	TRUE	FALSE	FALSE	null	null	100	100	46.6	72	100	30.19	170602_TT1_UPLC_ariyasu_IR_8w_3_Pos	478.28876:5030 479.29211:3873 480.29547:624	93.06699:12 119.08429:12 128.94603:12 137.63165:10 164.91631:10 191.17778:10 203.17438:12 256.90527:10 281.03134:12 285.14893:10 306.27435:24 337.24591:12 337.27686:144 355.06302:12 478.29987:12	5167	3010	5030	2228	3164	3165	2864	3831	3273	4516	1497	2196	1069	10	4402.54	2852.29	3620.95	1587.46	10.25
1635	5.906	502.292	LPE 20:4	[M+H]+	adduct linked to 1698_[M+Na]+; adduct linked to 1752_[M+2Na-H]+	0.929	TRUE	5.83	502.293	C25H44NO7P	LPE	JPNPIRVRGLGTRE-LTKCOYKYNA-N	CC\C=C/C\C=C/C\C=C/C\C=C/CCCCCCC(=O)OCC(O)COP(O)(=O)OCCN	310	TRUE	TRUE	TRUE	FALSE	FALSE	null	null	100	99.9	21.9	72.1	100	291.43	170602_TT1_UPLC_ariyasu_IR_8w_1_Pos	502.29156:24849 503.29491:17014 504.29827:2941	73.02927:12 77.04387:12 81.06983:48 86.09698:12 91.05427:143 93.07116:48 95.08141:36 97.06474:48 98.97918:36 105.06467:12 105.06899:36 107.08656:36 117.06712:12 117.07168:36 119.08443:125 121.0958:36 124.01471:48 128.06017:24 129.05457:63 129.06732:48 131.08543:48 132.00281:10 133.10301:48 135.11481:24 139.07607:12 143.08279:12 145.09737:12 145.10413:36 147.1124:48 152.10864:12 155.01082:24 157.1…	24849	13307	21907	13524	16053	17384	15588	18678	17396	24659	7672	12949	5714	28	20020.9	15653.6	19080	8778.12	28.125
1632	5.508	500.275	LPE 20:5	[M+H]+		0.5	TRUE	5.51	500.277	C25H42NO7P	LPE	KCWGBXXAJHVZNN-JLNKQSITNA-N	CC\C=C/C\C=C/C\C=C/C\C=C/C\C=C/CCCC(=O)OCC(O)COP(O)(=O)OCCN	310	TRUE	TRUE	TRUE	FALSE	FALSE	null	null	99.4	100	14.2	74	100	17.33	170602_TT1_UPLC_ariyasu_IR_12M_4_Pos	500.27405:1742 501.2774:1371 502.28076:393	79.05597:24 91.05304:24 98.9835:10 105.0677:12 117.06728:12 119.0892:10 131.08884:24 159.11208:12 187.56346:10 197.12413:12 233.15489:10 315.27469:10 328.25739:24 350.93283:10 359.26489:36 380.91559:10 460.28186:10 500.20093:24	2056	812	1488	458	601	651	1078	1021	1314	1742	347	675	306	0	1451.94	570.104	1288.91	442.729	0
1705	5.852	526.291	LPE 22:6	[M+H]+	adduct linked to 1762_[M+Na]+; adduct linked to 1842_[M+2Na-H]+	0.929	TRUE	5.73	526.293	C27H44NO7P	LPE	XEVRBOQZSXWGQO-KUBAVDMBNA-N	CC\C=C/C\C=C/C\C=C/C\C=C/C\C=C/C\C=C/CCC(=O)OCC(O)COP(O)(=O)OCCN	310	TRUE	TRUE	TRUE	FALSE	FALSE	null	null	100	99.6	43.8	74	100	449.98	170602_TT1_UPLC_ariyasu_IR_8w_IR_1_Pos	526.29303:11389 527.29638:7459 528.29974:1740	77.04556:12 79.0526:36 91.0575:48 93.06766:24 95.08472:24 105.07251:48 117.06785:12 119.08517:36 125.00508:24 128.95177:36 131.08466:36 133.09576:24 145.09998:24 147.12184:36 155.06424:12 155.08521:24 159.11815:36 171.10883:12 183.09996:12 184.07153:48 385.27347:314 386.27118:36	33214	14043	29467	11389	14783	12894	22860	25205	24160	31609	5951	10867	5034	0	25574.9	13022	25958.4	7283.96	0
1450	6.518	438.297	LPE O-16:1	[M+H]+	adduct linked to 1523_[M+2Na-H]+	0.929	TRUE	6.46	438.298	C21H44NO6P	EtherLPE	RRTPYUGIBQLEDN-FPLPWBNLNA-N	CCCCCC\C=C/CCCCCCCCOCC(O)COP(O)(=O)OCCN	310	TRUE	TRUE	TRUE	FALSE	FALSE	null	null	100	99.9	75.4	91.4	100	96.53	170602_TT1_UPLC_ariyasu_IR_8w_IR_2_Pos	438.29874:9292 439.30209:5068 440.30545:1385	84.07912:36 89.05824:10 142.02748:12 155.00583:12 155.01282:48 210.22169:10 266.28369:790 267.29221:60 284.29501:193 364.2612:24 420.28894:36 421.30219:12 438.29672:60	13415	5946	9916	8866	9292	11364	7475	9557	7756	11195	8401	13509	6218	12	9758.85	9840.6	8995.8	9375.81	12.3125
1545	7.111	466.327	LPE O-18:1	[M+H]+	adduct linked to 1595_[M+2Na-H]+; adduct linked to 1659_[M+2Na-H]+	0.929	TRUE	7.06	466.329	C23H48NO6P	EtherLPE	CDONWGCJDDHTLP-KTKRTIGZNA-N	CCCCCCCC\C=C/CCCCCCCCOCC(O)COP(O)(=O)OCCN	310	TRUE	TRUE	TRUE	FALSE	FALSE	null	null	100	99.9	79.3	93.9	100	191.91	170602_TT1_UPLC_ariyasu_IR_12M_4_Pos	466.32874:10094 467.33209:6875 468.33545:2438	84.07671:12 294.29807:12 294.3125:282 312.30725:12 312.32709:76 392.28067:12 425.3797:10 448.31915:36 466.32349:60	14645	5839	9486	8007	9982	11043	7339	8621	6798	10094	6902	11247	5670	14	9989.96	9677	8213.06	7939.73	14
1535	6.625	464.309	LPE O-18:2	[M+H]+	adduct linked to 1591_[M+2Na-H]+; adduct linked to 1652_[M+2Na-H]+	0.929	TRUE	6.68	464.314	C23H46NO6P	EtherLPE	DBVHWKABURKXNY-HZJYTTRNNA-N	CCCCC\C=C/C\C=C/CCCCCCCCOCC(O)COP(O)(=O)OCCN	310	TRUE	TRUE	TRUE	FALSE	FALSE	null	null	100	99.9	42.1	92.5	100	21.24	170602_TT1_UPLC_ariyasu_IR_12M_4_Pos	464.31351:7865 465.31686:5196 466.32022:1978	70.06804:12 81.06613:12 84.08171:24 109.09562:12 142.02081:12 147.06157:24 149.0439:24 173.02788:10 207.03349:36 209.03114:24 292.29568:246 293.29938:36 310.30621:134 311.32053:36 325.98337:36 326.98743:36 343.01556:98 344.01425:24 359.0495:10 431.08792:12 446.30023:60 447.32062:12 464.3158:36	9050	4343	6534	3779	4223	5332	4855	5396	5201	7865	2795	5463	2305	9	6642.17	4444.81	5829.33	3521.02	8.5625
1528	6.211	462.296	LPE O-18:3	[M+H]+		0.857	TRUE	6.39	462.298	C23H44NO6P	EtherLPE	WGYJVKYUUAEBMJ-PDBXOOCHNA-N	CC\C=C/C\C=C/C\C=C/CCCCCCCCOCC(O)COP(O)(=O)OCCN	310	TRUE	TRUE	TRUE	FALSE	FALSE	null	null	100	99	5.8	75.8	100	25.02	170602_TT1_UPLC_ariyasu_IR_8w_1_Pos	462.29605:1964 463.2994:1442 464.30276:462	73.04601:194 74.04845:24 84.08282:24 124.10995:10 147.0544:12 147.06631:196 148.06863:60 149.04352:24 175.14551:10 190.99939:24 207.03093:60 225.04106:24 281.05731:24 290.28549:48 308.30139:24 324.99509:80 327.57291:10 341.0163:422 342.0173:133 359.02185:24	1964	918	1644	728	1088	904	1083	1532	1237	1498	565	831	443	7	1509.06	906.542	1337.39	613.083	7.375
1617	7.633	494.358	LPE O-20:1	[M+H]+		0.5	TRUE	7.49	494.361	C25H52NO6P	EtherLPE	AVEWHMSFODPPIG-KTKRTIGZNA-N	CCCCCCCC\C=C/CCCCCCCCCCOCC(O)COP(O)(=O)OCCN	310	TRUE	TRUE	TRUE	FALSE	FALSE	null	null	100	99.4	55.6	90.7	100	15.98	170602_TT1_UPLC_ariyasu_IR_12M_2_Pos	494.35635:738 495.3597:382 496.36306:929	84.0814:10 119.71586:10 128.95224:24 244.86568:10 322.33368:12 322.34375:48 340.35526:48 391.24496:10 413.25702:12 416.19757:10 476.31876:12 494.34702:12	773	406	577	480	566	577	564	738	526	758	362	488	352	13	585.25	541.229	646.516	400.458	12.625
1992	5.737	483.272	LPG 16:0	[M-H]-		0.571	TRUE	5.7	483.273	C22H45O9P	LPG	BVJSKAUUFXBDOB-UHFFFAOYNA-N	CCCCCCCCCCCCCCCC(=O)OCC(O)COP(O)(=O)OCC(O)CO	310	TRUE	TRUE	TRUE	FALSE	FALSE	null	null	100	100	96.8	91.7	100	15.1	170602_TT1_UPLC_ariyasu_IR_8w_3_Neg	483.27155:1282 484.2749:757 485.27826:123	152.99599:36 227.0192:12 255.22916:178 483.28754:24	1242	752	1282	382	518	578	681	940	760	1264	235	415	262	0	1091.94	492.646	911.406	304.083	0
2146	5.739	509.289	LPG 18:1	[M-H]-		0.929	TRUE	5.92	509.288	C24H47O9P	LPG	FQQQKGAFQIIGLQ-KTKRTIGZNA-N	CCCCCCCC\C=C/CCCCCCCC(=O)OCC(O)COP(O)(=O)OCC(O)CO	310	TRUE	TRUE	TRUE	FALSE	FALSE	null	null	100	98.9	94.2	88.6	100	24.24	170602_TT1_UPLC_ariyasu_IR_12M_4_Neg	509.28885:1168 510.2922:663 511.29556:142	153.00084:24 280.31879:12 281.25006:236 509.26572:12 509.28156:24	1042	706	1039	571	592	886	758	1070	859	1168	636	880	806	1	928.833	683.062	963.734	774.188	0.5625
2123	5.321	507.272	LPG 18:2	[M-H]-		0.929	TRUE	5.39	507.273	C24H45O9P	LPG	VEEHTGYBVMTAAF-HZJYTTRNNA-N	CCCCC\C=C/C\C=C/CCCCCCCC(=O)OCC(O)COP(O)(=O)OCC(O)CO	310	TRUE	TRUE	TRUE	FALSE	FALSE	null	null	100	99.8	85.4	80.2	100	28.82	170602_TT1_UPLC_ariyasu_IR_8w_3_Neg	507.27164:1582 508.27499:1353 509.27835:237	152.98744:12 279.23273:443 500.80817:10 507.28323:24	1128	802	1582	708	817	1238	859	1161	898	1342	948	960	775	2	1170.77	920.854	1064.98	894.562	2.25
2269	5.277	555.277	LPG 22:6	[M-H]-		0.929	TRUE	5.32	555.273	C28H45O9P	LPG	MGCOSBZSSKOQOR-KUBAVDMBNA-N	CC\C=C/C\C=C/C\C=C/C\C=C/C\C=C/C\C=C/CCC(=O)OCC(O)COP(O)(=O)OCC(O)CO	310	TRUE	TRUE	TRUE	FALSE	FALSE	null	null	100	99.9	67.3	98.4	100	35.67	170602_TT1_UPLC_ariyasu_IR_8w_2_Neg	555.27234:3495 556.27569:3485 557.27905:717	152.99173:30 163.07881:5 201.1741:5 227.02698:6 229.19116:12 245.0584:18 270.98233:5 283.23538:110 284.24246:12 327.22687:156 328.23553:18 555.27338:46 555.30646:24	4441	3495	4259	1674	1939	3556	3665	4824	2894	4587	2560	3953	3144	6	4064.88	2389.27	3992.58	3219.21	6.3125
2326	5.632	571.29	LPI 16:0	[M-H]-		0.929	TRUE	5.6	571.289	C25H49O12P	LPI	UOXRPRZMAROFPH-UHFFFAOYNA-N	CCCCCCCCCCCCCCCC(=O)OCC(O)COP(O)(=O)OC1C(O)C(O)C(O)C(O)C1O	310	TRUE	TRUE	TRUE	FALSE	FALSE	null	null	100	100	91.5	98.8	100	26.76	170602_TT1_UPLC_ariyasu_IR_12M_IR_2_Neg	571.28918:1969 572.29253:1844 573.29589:441	78.95889:16 152.99303:82 230.02586:3 240.99434:12 241.0096:65 253.22449:3 255.22725:220 256.23047:20 265.39139:3 315.04526:47 385.90179:3 391.21893:16 557.97443:3 571.28699:182	3383	2134	3653	1496	2727	3021	1906	2260	1876	3230	1607	1969	1234	9	3056.52	2414.33	2317.98	1603.33	9
2432	6.246	599.32	LPI 18:0	[M-H]-		0.929	TRUE	6.27	599.32	C27H53O12P	LPI	MXAFDFDAIFZFET-UHFFFAOYNA-N	CCCCCCCCCCCCCCCCCC(=O)OCC(O)COP(O)(=O)OC1C(O)C(O)C(O)C(O)C1O	310	TRUE	TRUE	TRUE	FALSE	FALSE	null	null	100	100	93.4	99.5	100	675.19	170602_TT1_UPLC_ariyasu_IR_8w_3_Neg	599.32013:29782 600.32348:27428 601.32684:6320	78.95731:190 96.9638:12 150.99277:12 152.99466:1347 153.9962:36 171.0007:24 194.65215:10 222.99886:36 241.01422:1253 242.00443:24 251.71735:10 255.23207:36 259.02637:48 283.26501:3501 284.26508:276 315.05087:1056 316.0556:36 333.07037:24 419.25046:323 597.36603:24 599.32288:3545	25910	13800	29782	12351	21085	23258	14292	18569	13687	22684	12001	17930	11484	24	23164.2	18898.1	17308	13804.9	24.1875
2423	5.765	597.301	LPI 18:1	[M-H]-		0.857	TRUE	5.74	597.305	C27H51O12P	LPI	UGDOFRYHDCDVHD-KTKRTIGZNA-N	CCCCCCCC\C=C/CCCCCCCC(=O)OCC(O)COP(O)(=O)OC1C(O)C(O)C(O)C(O)C1O	310	TRUE	TRUE	TRUE	FALSE	FALSE	null	null	100	100	78	98.1	100	6.5	170602_TT1_UPLC_ariyasu_IR_8w_IR_2_Neg	597.30463:807 598.30798:893 599.31134:197	106.09739:10 152.99681:36 205.20676:10 241.00357:24 266.97189:10 281.24213:48 315.04095:12 405.15472:10 516.16339:10 597.30341:48	924	550	1002	555	807	876	573	669	553	868	560	1043	603	6	825.292	745.812	665.891	735.312	5.625
2409	5.209	595.285	LPI 18:2	[M-H]-		0.643	TRUE	5.15	595.289	C27H49O12P	LPI	SAHCQBPGXQFTRA-HZJYTTRNNA-N	CCCCC\C=C/C\C=C/CCCCCCCC(=O)OCC(O)COP(O)(=O)OC1C(O)C(O)C(O)C(O)C1O	310	TRUE	TRUE	TRUE	FALSE	FALSE	null	null	100	99.9	66.5	95.1	100	19.5	170602_TT1_UPLC_ariyasu_IR_8w_1_Neg	595.28546:1261 596.28881:1057 597.29217:241	78.95692:6 132.94986:5 152.99115:24 186.98514:5 194.08492:5 223.02858:12 239.05994:12 241.01038:24 251.0815:6 279.23163:24 315.03696:6 315.05441:18 389.82098:5 432.0181:5 567.65826:5 595.28217:24	1261	792	1713	481	659	681	759	953	744	1213	283	427	366	41	1255.35	607.125	917.062	358.833	41
2541	5.578	621.309	LPI 20:3	[M-H]-		0.429	TRUE	5.51	621.305	C29H51O12P	LPI	BNXYBNVTWAMAER-PDBXOOCHNA-N	CC\C=C/C\C=C/C\C=C/CCCCCCCCCC(=O)OCC(O)COP(O)(=O)OC1C(O)C(O)C(O)C(O)C1O	310	TRUE	TRUE	TRUE	FALSE	FALSE	null	null	100	99.9	91.6	98.8	100	44.51	170602_TT1_UPLC_ariyasu_IR_12M_3_Neg	621.30896:1785 622.31231:1125 623.31567:315	78.95708:10 119.94819:4 146.96855:1 152.99251:50 222.98987:2 241.01358:56 259.02792:2 288.89005:2 305.24542:132 306.24667:13 315.05005:32 333.04901:2 441.23499:9 459.25388:2 478.81497:2 621.31622:139	1417	808	1682	657	1265	1298	1178	1339	1785	1309	506	1077	691	12	1302.35	1073.38	1402.86	757.958	11.875
2540	5.464	621.303	LPI 20:3	[M-H]-		0.714	TRUE	5.51	621.305	C29H51O12P	LPI	BNXYBNVTWAMAER-PDBXOOCHNA-N	CC\C=C/C\C=C/C\C=C/CCCCCCCCCC(=O)OCC(O)COP(O)(=O)OC1C(O)C(O)C(O)C(O)C1O	310	TRUE	TRUE	TRUE	FALSE	FALSE	null	null	100	99.9	94.6	99.3	100	68.02	170602_TT1_UPLC_ariyasu_IR_8w_3_Neg	621.30579:3150 622.30914:2984 623.3125:785	78.95589:12 150.99245:5 152.99435:206 207.21129:5 223.00677:24 229.45978:5 241.01373:150 259.02808:6 305.25052:316 306.25177:24 312.77255:5 315.04776:113 621.31305:291	2621	1413	3150	758	1213	1276	1998	1988	2353	3315	420	908	758	8	2394.69	1082.15	2413.5	695.208	8.375
2517	5.321	619.285	LPI 20:4	[M-H]-		0.071	TRUE	5.16	619.289	C29H49O12P	LPI	BAWAZBRKENFJED-LTKCOYKYNA-N	CC\C=C/C\C=C/C\C=C/C\C=C/CCCCCCC(=O)OCC(O)COP(O)(=O)OC1C(O)C(O)C(O)C(O)C1O	310	TRUE	TRUE	TRUE	FALSE	FALSE	null	null	100	99.2	91.6	97.4	100	196.86	170602_TT1_UPLC_ariyasu_IR_12M_IR_2_Neg	619.28491:2993 620.28826:3248 621.29162:800	78.95305:4 78.95554:12 96.96734:8 124.00249:3 152.9938:138 191.17358:3 234.35327:3 241.0108:104 259.2374:12 303.23248:176 304.24268:20 311.82669:3 315.04434:56 334.88461:4 439.21698:20 619.2912:320	3712	2474	4247	1996	3270	4279	2664	4106	3252	3956	1816	2993	1736	4	3477.73	3181.75	3494.72	2181.75	4.5
2518	5.199	619.285	LPI 20:4	[M-H]-		0.929	TRUE	5.16	619.289	C29H49O12P	LPI	BAWAZBRKENFJED-LTKCOYKYNA-N	CC\C=C/C\C=C/C\C=C/C\C=C/CCCCCCC(=O)OCC(O)COP(O)(=O)OC1C(O)C(O)C(O)C(O)C1O	310	TRUE	TRUE	TRUE	FALSE	FALSE	null	null	100	99.9	88.6	98.7	100	261.27	170602_TT1_UPLC_ariyasu_IR_8w_1_Neg	619.28937:7411 620.29272:7391 621.29608:1834	78.95565:62 93.06883:5 150.98059:5 152.99284:469 154.00136:12 170.99706:6 171.00439:24 182.1366:5 222.89441:6 222.99918:83 224.15967:5 241.0125:184 252.0542:5 259.23477:18 302.23611:12 303.23242:513 304.23526:77 310.77676:5 315.04935:151 316.04407:18 333.06375:24 619.29028:505	7411	4675	8023	2731	4129	4943	5608	7871	4758	7467	2119	1673	2850	9	6703.08	3934.21	6426.05	2214.06	9
2642	5.172	643.29	LPI 22:6	[M-H]-		0.786	TRUE	5.2	643.289	C31H49O12P	LPI	CAPHXUZAFHNJAV-KUBAVDMBNA-N	CC\C=C/C\C=C/C\C=C/C\C=C/C\C=C/C\C=C/CCC(=O)OCC(O)COP(O)(=O)OC1C(O)C(O)C(O)C(O)C1O	310	TRUE	TRUE	TRUE	FALSE	FALSE	null	null	100	100	84.3	96.8	100	187.63	170602_TT1_UPLC_ariyasu_IR_8w_2_Neg	643.28943:3017 644.29278:2557 645.29614:660	78.95744:13 93.06936:2 119.95029:2 152.99324:188 163.1431:5 171.0029:7 191.1886:5 222.99934:38 227.36934:2 229.1972:15 241.01476:75 253.0713:2 259.01337:7 280.013:2 283.2373:43 284.24442:5 306.91656:2 315.0491:82 326.15591:2 327.23401:110 328.22488:10 331.99625:2 333.07626:7 388.9064:2 643.2337:7 643.28705:254	4581	3017	5417	1191	2082	1867	3916	5842	3214	4715	434	944	934	3	4338.33	1713.17	4422.12	770.562	3.375
2641	5.279	643.287	LPI 22:6	[M-H]-		0.214	TRUE	5.2	643.289	C31H49O12P	LPI	CAPHXUZAFHNJAV-KUBAVDMBNA-N	CC\C=C/C\C=C/C\C=C/C\C=C/C\C=C/C\C=C/CCC(=O)OCC(O)COP(O)(=O)OC1C(O)C(O)C(O)C(O)C1O	310	TRUE	TRUE	TRUE	FALSE	FALSE	null	null	100	99.8	87.9	97.3	100	83.5	170602_TT1_UPLC_ariyasu_IR_8w_IR_3_Neg	643.2865:2142 644.28985:2458 645.29321:576	152.99838:72 241.01418:68 265.13336:3 283.24356:33 315.04803:41 326.19534:3 327.23541:89 328.23138:9 463.22064:12 643.28717:168	2850	1884	3279	1109	1444	2142	2688	3786	2811	3452	426	982	701	3	2671.23	1564.92	3183.97	702.938	3.375
2078	5.65	496.265	LPS 16:0	[M-H]-		0.857	TRUE	5.57	496.268	C22H44NO9P	LPS	XIVOBOJQPNEUSC-UHFFFAOYNA-N	CCCCCCCCCCCCCCCC(=O)OCC(O)COP(O)(=O)OCC(N)C(O)=O	310	TRUE	TRUE	TRUE	FALSE	FALSE	null	null	100	99.8	82.1	92.5	100	36.88	170602_TT1_UPLC_ariyasu_IR_12M_2_Neg	496.26633:2111 497.26968:1011 498.27304:191	78.95988:36 121.05944:10 152.99309:214 171.00456:12 255.20993:12 290.89835:10 390.91232:12 409.21933:36 409.23636:60	2408	1623	2555	708	1056	1200	1545	2111	1765	2720	521	680	372	2	2195.29	987.979	2035.25	524.5	2.25
2183	6.271	524.299	LPS 18:0	[M-H]-	adduct linked to 2241_[M+CH3COONa-H]-	0.929	TRUE	6.25	524.299	C24H48NO9P	LPS	ZPDQFUYPBVXUKS-UHFFFAOYNA-N	CCCCCCCCCCCCCCCCCC(=O)OCC(O)COP(O)(=O)OCC(N)C(O)=O	310	TRUE	TRUE	TRUE	FALSE	FALSE	null	null	100	100	87.4	91.4	100	413.34	170602_TT1_UPLC_ariyasu_IR_8w_3_Neg	524.29865:14573 525.302:7588 526.30536:1698	78.95862:191 152.99306:705 156.70241:10 171.00819:24 283.25818:36 437.27148:246 524.24689:12 524.30151:36	13688	8140	14573	5678	8806	10902	9287	11345	9335	14171	5398	7871	4670	22	12133.9	8462.04	11034.8	5979.62	22.375
2238	5.325	544.266	LPS 20:4	[M-H]-		0.214	TRUE	5.37	544.268	C26H44NO9P	LPS	XKQPGKKDUSIGIL-LTKCOYKYNA-N	CC\C=C/C\C=C/C\C=C/C\C=C/CCCCCCC(=O)OCC(O)COP(O)(=O)OCC(N)C(O)=O	310	TRUE	TRUE	TRUE	FALSE	FALSE	null	null	100	99.9	70.4	80.4	100	70.53	170602_TT1_UPLC_ariyasu_IR_12M_IR_2_Neg	544.26831:1243 545.27166:804 546.27502:201	78.95684:24 92.92656:6 150.99718:6 152.99564:189 342.8913:12 389.86765:5 400.8736:18 454.47159:5 457.22833:30 457.25534:18	1995	1489	2047	851	1236	1672	1456	2045	1752	2421	705	1243	515	2	1843.71	1253	1918.5	820.812	2.25
2239	5.213	544.267	LPS 20:4	[M-H]-		0.857	TRUE	5.37	544.268	C26H44NO9P	LPS	XKQPGKKDUSIGIL-LTKCOYKYNA-N	CC\C=C/C\C=C/C\C=C/C\C=C/CCCCCCC(=O)OCC(O)COP(O)(=O)OCC(N)C(O)=O	310	TRUE	TRUE	TRUE	TRUE	FALSE	null	null	100	99.1	80.2	85.4	100	108.55	170602_TT1_UPLC_ariyasu_IR_12M_4_Neg	544.26746:3982 545.27081:2601 546.27417:636	78.95811:109 96.96603:4 152.99561:552 154.00063:12 170.998:4 171.00534:20 303.22519:12 314.96466:3 400.87613:8 442.88058:3 457.23401:83 510.79016:3 544.26794:12	3086	1990	2776	1114	1650	1808	2461	2991	2064	3982	760	1225	721	5	2617.62	1523.98	2874.7	902.125	5.1875
2313	5.285	568.272	LPS 22:6	[M-H]-		0.214	TRUE	5.16	568.268	C28H44NO9P	LPS	FZUFCKYWYUGORZ-KUBAVDMBNA-N	CC\C=C/C\C=C/C\C=C/C\C=C/C\C=C/C\C=C/CCC(=O)OCC(O)COP(O)(=O)OCC(N)C(O)=O	310	TRUE	TRUE	TRUE	FALSE	FALSE	null	null	100	99.6	89.2	79.8	100	26.05	170602_TT1_UPLC_ariyasu_IR_8w_IR_3_Neg	568.26428:829 569.26763:466 570.27099:84	78.95771:16 152.97929:4 152.9949:165 158.97174:3 394.85306:4 481.23508:46	1124	635	1145	349	675	829	839	1313	933	1129	427	830	300	4	968.292	617.875	1053.69	519.188	3.9375
2312	5.178	568.266	LPS 22:6	[M-H]-		0.5	TRUE	5.16	568.268	C28H44NO9P	LPS	FZUFCKYWYUGORZ-KUBAVDMBNA-N	CC\C=C/C\C=C/C\C=C/C\C=C/C\C=C/C\C=C/CCC(=O)OCC(O)COP(O)(=O)OCC(N)C(O)=O	310	TRUE	TRUE	TRUE	TRUE	FALSE	null	null	100	100	62.6	71.3	100	70.41	170602_TT1_UPLC_ariyasu_IR_12M_1_Neg	568.26599:1135 569.26934:424 570.2727:103	78.95978:12 134.98703:5 152.99292:114 280.02649:5 394.85104:5 442.8562:5 465.92917:5 481.2363:24 550.81567:5 568.26416:12	1549	732	1676	437	791	784	1135	1800	1025	1552	409	650	434	2	1319.15	671.021	1377.92	497.979	2.25
1101	6.827	348.309	MG 16:0	[M+NH4]+	adduct linked to 1025_[M+H-H2O]+; adduct linked to 1058_[M+H]+; adduct linked to 1122_[M+Na]+	1	TRUE	6.5	348.311	C19H38O4	MG	QHZLMUACJMDIAE-UHFFFAOYNA-N	CCCCCCCCCCCCCCCC(=O)OCC(O)CO	310	TRUE	TRUE	TRUE	FALSE	FALSE	null	null	96.6	96.4	24	75.6	100	41.26	170602_TT1_UPLC_ariyasu_IR_12M_4_Pos	348.30878:2689 349.31213:1168 350.31549:484	71.08528:60 81.07231:36 85.10374:24 98.03349:12 98.98612:60 103.0777:10 123.10843:12 123.11466:12 136.06087:36 227.9684:10 253.10077:10 313.26166:12 313.27161:24	3114	1685	2756	2109	2066	2715	2290	2317	1845	2689	1337	2145	1489	929	2518.06	2296.71	2285.11	1657.02	928.625
1199	7.411	376.341	MG 18:0	[M+NH4]+	ion correlated with 1214; adduct linked to 1377_[M+ACN+Na]+	1	TRUE	7.47	376.342	C21H42O4	MG	VBICKXHEKHSIBG-UHFFFAOYNA-N	CCCCCCCCCCCCCCCCCC(=O)OCC(O)CO	310	TRUE	TRUE	TRUE	FALSE	FALSE	null	null	98.3	99.8	32.2	75.7	100	52.72	170602_TT1_UPLC_ariyasu_IR_8w_3_Pos	376.34073:4152 377.34408:2266 378.34744:307	71.084:24 83.08591:10 85.11008:24 95.08806:24 109.09818:12 123.11599:12 149.02109:12 278.07254:10 341.29065:24	4699	3106	4152	4219	3801	5461	3600	3509	2890	3895	2929	3402	2652	1849	3985.58	4493.94	3473.73	2994.29	1848.75
1195	6.932	374.324	MG 18:1	[M+NH4]+		0.857	TRUE	6.66	374.326	C21H40O4	MG	RZRNAYUHWVFMIP-KTKRTIGZNA-N	CCCCCCCC\C=C/CCCCCCCC(=O)OCC(O)CO	310	TRUE	TRUE	TRUE	FALSE	FALSE	null	null	95.7	97.4	14	75.7	100	20.36	170602_TT1_UPLC_ariyasu_IR_8w_IR_2_Pos	374.32407:3323 375.32742:1949 376.33078:401	83.08256:10 98.98376:12 115.03742:24 128.94514:12 128.9547:36 182.99136:10 234.92661:10 265.2413:12 316.16318:10 339.27908:12	5103	2895	5133	3621	3323	4813	2973	3062	2967	3959	2657	4653	3014	893	4377.04	3918.96	3240.19	3441.56	893.438
1190	6.515	372.312	MG 18:2	[M+NH4]+	adduct linked to 1202_[M+Na]+	0.929	TRUE	6.27	372.311	C21H38O4	MG	WECGLUPZRHILCT-HZJYTTRNNA-N	CCCCC\C=C/C\C=C/CCCCCCCC(=O)OCC(O)CO	310	TRUE	TRUE	TRUE	FALSE	FALSE	null	null	96.5	98	14	75.7	100	9.55	170602_TT1_UPLC_ariyasu_IR_8w_IR_3_Pos	372.31207:6827 373.31542:3325 374.31878:1359	81.54211:10 83.08512:12 91.0573:12 95.08863:12 107.84927:10 128.94832:12 128.95151:24 141.12627:10 235.9472:10 337.27371:10 355.10217:12	6519	3859	6525	5788	5411	6827	3528	4538	4436	5323	4729	6183	4133	1884	5634.46	6008.69	4456.27	5014.88	1884.31
1308	8.111	402.368	MG 20:1	[M+NH4]+	ion correlated with 1373; adduct linked to 1227_[M+H]+	0.929	TRUE	7.41	402.358	C23H44O4	MG	HPTOSMWVVSKAGZ-KTKRTIGZNA-N	CCCCCCCC\C=C/CCCCCCCCCC(=O)OCC(O)CO	410	TRUE	TRUE	TRUE	FALSE	FALSE	null	null	87	85.5	20.5	75.7	100	17.92	170602_TT1_UPLC_ariyasu_IR_12M_3_Pos	402.36533:1955 403.36868:1381 404.37204:340	81.06464:10 95.08398:12 101.05457:12 111.04594:10 128.94914:24 196.9698:10 207.02267:12 266.0744:10 367.33014:12	3076	2421	2818	1505	1339	1782	2152	4992	1955	3512	1401	2237	932	286	2771.69	1541.96	3152.53	1523.04	286.438
3698	10.205	789.576	MGDG 32:0|MGDG 16:0_16:0	[M+CH3COO]-		0.071	TRUE	10.32	789.573	C41H78O10	MGDG	DFUALJIUMYYHRG-UHFFFAOYNA-N	CCCCCCCCCCCCCCCC(=O)OCC(COC1OC(CO)C(O)C(O)C1O)OC(=O)CCCCCCCCCCCCCCC	310	TRUE	TRUE	TRUE	FALSE	FALSE	null	null	95.3	99.6	13.7	57.4	100	56.77	170602_TT1_UPLC_ariyasu_IR_8w_IR_2_Neg	789.57574:1077 790.57909:1218 791.58245:764	140.00987:12 191.18657:10 236.02274:12 255.22551:253 281.23264:12 281.24442:24 283.26511:226 289.1438:10 303.23401:348 309.28079:10 327.23068:84 418.24207:12 466.34064:12 480.30627:36 492.35184:24 526.53613:10 702.51715:87 729.53265:24 730.57166:144 747.48071:10	1615	1270	1761	970	1077	1212	1328	866	1465	1451	543	645	638	11	1548.6	1086.29	1277.48	608.667	11.125
4417	9.915	865.618	MGDG 38:4|MGDG 18:0_20:4	[M+CH3COO]-		0.286	TRUE	10.58	865.605	C47H82O10	MGDG	RQAJBXADHYXDNI-ZKVKLVECNA-N	CCCCCCCCCCCCCCCCCC(=O)OCC(COC1OC(CO)C(O)C(O)C1O)OC(=O)CCCCCC\C=C/C\C=C/C\C=C/C\C=C/CC	410	TRUE	TRUE	TRUE	FALSE	FALSE	null	null	82.9	86.7	7.2	63.5	100	137.76	170602_TT1_UPLC_ariyasu_IR_12M_4_Neg	865.62085:3080 866.6242:2273 867.62756:795	241.18083:10 283.23294:24 284.25186:60 303.23007:24 327.20886:12 327.22916:95 328.24036:99 481.33862:24 775.54852:10 789.05969:12 790.58221:60 791.54535:48 791.56506:191 791.59271:270 792.57623:65 865.6095:60	3744	2651	3925	1357	2035	1456	2766	2912	3513	3080	944	1249	1094	3	3440.17	1616.04	3067.81	1095.77	3
3576	10.94	775.593	MGDG O-32:0|MGDG O-16:0_16:0	[M+CH3COO]-	adduct linked to 3444_[M+FA-H]-	0.857	TRUE	11.11	775.594	C41H80O9	EtherMGDG	SJNQGVXAWCTAPW-UHFFFAOYNA-N	CCCCCCCCCCCCCCCCOCC(COC1OC(CO)C(O)C(O)C1O)OC(=O)CCCCCCCCCCCCCCC	310	TRUE	TRUE	TRUE	FALSE	FALSE	null	null	100	99	7.7	65.7	100	108.15	170602_TT1_UPLC_ariyasu_IR_8w_3_Neg	775.59271:2039 776.59606:2111 777.59942:1235	101.02012:12 215.4397:10 231.21558:24 255.23007:208 284.24167:24 285.25766:60 303.23917:36 312.27972:10 328.22446:36 329.23975:635 329.24738:1178 431.68115:10 446.29211:36 447.30371:12 464.31317:176 477.30386:12 477.33145:86 478.34692:24 715.5578:12 773.99017:24 775.54889:60	1815	1253	2039	874	903	1149	1307	814	1822	2432	516	809	617	7	1702.44	975.208	1593.8	647.354	6.6875
3712	9.083	791.538	MGDG O-34:6|MGDG O-12:0_22:6	[M+CH3COO]-	found in higher mz's MsMs_4406	0.071	TRUE	9	791.531	C43H72O9	EtherMGDG	XMNFBIGKVIXNNS-JPWZZYHCNA-N	CCCCCCCCCCCCOCC(COC1OC(CO)C(O)C(O)C1O)OC(=O)CC\C=C/C\C=C/C\C=C/C\C=C/C\C=C/C\C=C/CC	310	TRUE	TRUE	TRUE	FALSE	FALSE	null	null	99.7	99.8	6.5	61.3	100	793.88	170602_TT1_UPLC_ariyasu_IR_8w_3_Neg	791.53802:17787 792.54137:7333 793.54473:2227	152.98763:24 152.99979:60 168.03859:36 191.18614:12 224.05835:12 224.06465:24 225.08681:12 230.19627:24 249.18298:24 250.2009:12 253.22021:241 254.22171:126 255.23642:486 256.23065:390 257.24261:36 281.24417:24 282.24298:36 283.25067:191 283.26486:95 284.24832:94 284.26962:112 285.26907:48 327.23563:467 328.2392:324 329.24435:36 419.24448:24 420.2681:48 421.25842:48 422.25281:24 437.26498:24 439.…	17140	12577	17787	9174	9556	12615	12580	14625	16290	15889	10962	11296	8929	3	15834.6	10448.1	14846	10395.7	3.25
5860	9.797	1185.73	MLCL 54:6|MLCL 18:2_18:2_18:2	[M-H]-		0.571	TRUE	9.4	1185.74	C63H112O16P2	MLCL	XGVZPSSAPUZKKQ-BBWANDEANA-N	CCCCC\C=C/C\C=C/CCCCCCCC(=O)OCC(O)COP(O)(=O)OCC(O)COP(O)(=O)OCC(COC(=O)CCCCCCC\C=C/C\C=C/CCCCC)OC(=O)CCCCCCC\C=C/C\C=C/CCCCC	310	TRUE	TRUE	TRUE	FALSE	FALSE	null	null	100	95.3	54.8	97.3	100	55.68	170602_TT1_UPLC_ariyasu_IR_8w_3_Neg	1185.73792:880 1186.74127:959 1187.74463:467	153.00168:24 279.23569:24 415.18854:12 433.23654:36 437.28012:10 641.35083:10 695.46143:24 748.48059:12 751.50543:12 888.64874:10 1182.88257:10 1185.75146:213 1185.7998:147	907	764	880	550	758	466	964	879	789	789	241	411	275	3	850.479	591.25	855.688	309.125	3.25
1021	7.548	312.288	NAE 17:1	[M+H]+		0.929	TRUE	7.16	312.29	C19H37NO2	NAE	IDVOELKLEVHJTQ-HJWRWDBZSA-N	CCCCCCC\C=C/CCCCCCCC(=O)NCCO	310	TRUE	TRUE	TRUE	FALSE	FALSE	null	null	100	95.2	57.9	75	100	58.73	170602_TT1_UPLC_ariyasu_IR_8w_IR_3_Pos	312.29105:6022 313.2944:3670 314.29776:586	74.102:36 79.05875:12 83.08519:24 85.10419:12 93.06755:12 107.08564:24 130.1207:12 161.11911:12 312.3252:150	9623	3691	8206	2535	2613	6022	3489	5641	4438	7390	2187	2767	1632	61	7173.44	3723.42	5239.48	2195.25	61.25
3248	8.381	736.512	PC 28:0|PC 14:0_14:0	[M+CH3COO]-		0.286	TRUE	8.36	736.513	C36H72NO8P	PC	CITHEXJVPOWHKC-UHFFFAOYNA-N	CCCCCCCCCCCCCC(=O)OCC(COP([O-])(=O)OCC[N+](C)(C)C)OC(=O)CCCCCCCCCCCCC	310	TRUE	TRUE	TRUE	FALSE	FALSE	null	null	100	100	67.1	87.5	100	123.02	170602_TT1_UPLC_ariyasu_IR_12M_IR_2_Neg	736.51086:3774 737.51421:3884 738.51757:1530	185.02126:10 199.17387:36 227.18471:12 227.19951:348 255.22966:24 279.21887:12 280.23758:24 452.255:12 452.27887:24 615.44568:10 662.45721:117 662.49335:74 663.47266:60 686.50879:24 690.62982:10 736.49261:24	1736	1219	1487	803	1403	2541	1240	1602	1225	1622	4082	3774	3377	10	1480.65	1582.35	1422.41	3744.12	9.75
3605	9.229	778.558	PC 31:0|PC 15:0_16:0	[M+CH3COO]-		0.929	TRUE	9.25	778.56	C39H78NO8P	PC	LLHISNQVRRYJGL-UHFFFAOYNA-N	CCCCCCCCCCCCCCCC(=O)OC(COC(=O)CCCCCCCCCCCCCC)COP([O-])(=O)OCC[N+](C)(C)C	310	TRUE	TRUE	TRUE	FALSE	FALSE	null	null	100	100	69.3	96.8	100	213.26	170602_TT1_UPLC_ariyasu_IR_8w_1_Neg	778.56049:12015 779.56384:11390 780.5672:3388	168.02925:12 168.03653:36 224.07097:24 230.20056:10 241.21031:809 242.21838:65 255.23209:932 256.23309:99 284.26523:24 363.2337:10 448.25467:12 449.2804:24 462.2778:24 466.26953:12 466.28772:36 480.28958:36 580.48877:10 677.47913:10 704.52759:896 705.49274:75 705.53375:450 718.58514:24 720.50134:12 778.52448:60 778.54797:48	12015	10666	11557	10354	11829	14465	8192	8956	9603	10644	14239	16531	13008	12	11412.6	12215.9	9348.7	14592.7	11.5
3723	9.609	792.575	PC 32:0|PC 16:0_16:0	[M+CH3COO]-	adduct linked to 3606_[M+FA-H]-	0.929	TRUE	9.71	792.576	C40H80NO8P	PC	KILNVBDSWZSGLL-UHFFFAOYNA-N	CCCCCCCCCCCCCCCC(=O)OCC(COP([O-])(=O)OCC[N+](C)(C)C)OC(=O)CCCCCCCCCCCCCCC	310	TRUE	TRUE	TRUE	FALSE	FALSE	null	null	100	99.7	75.5	87.8	100	55784.4	170602_TT1_UPLC_ariyasu_IR_8w_1_Neg	792.57684:1026121 793.58019:747631 794.58355:195430	76.20764:10 78.95805:273 152.9944:167 158.07715:24 168.04213:1836 169.03694:24 181.16411:24 183.87169:24 187.19797:10 206.0537:36 214.05539:10 224.07117:1152 227.20178:48 237.21652:24 242.07664:48 254.40562:395 254.44592:36 255.23232:199741 255.67645:60 255.77745:36 255.8403:36 255.91438:88 255.9548:85 256.01318:98 256.0289:61 256.09402:48 256.23553:11669 256.42206:48 256.75702:24 256.82224:36 25…	1026121	818676	1028238	732652	820078	804931	814100	886296	822874	916625	692661	761845	641793	69	957678	785887	859974	698766	69
3706	9.01	790.562	PC 32:1|PC 16:0_16:1	[M+CH3COO]-		0.929	TRUE	9.05	790.56	C40H78NO8P	PC	QIBZFHLFHCIUOT-ZPHPHTNENA-N	CCCCCCCCCCCCCCCC(=O)OCC(COP([O-])(=O)OCC[N+](C)(C)C)OC(=O)CCCCCCC\C=C/CCCCCC	310	TRUE	TRUE	TRUE	FALSE	FALSE	null	null	100	99.9	77.3	95.7	100	9261.23	170602_TT1_UPLC_ariyasu_IR_8w_2_Neg	790.56097:93740 791.56432:90044 792.56768:29298	78.95876:48 91.00139:10 151.11739:10 168.04645:234 173.77258:10 215.92863:10 224.05916:48 224.06546:76 227.20872:114 228.19986:24 242.07285:36 253.21443:7159 254.21593:709 255.23062:6540 256.2316:663 281.24756:228 282.2511:36 283.24228:254 284.24463:36 327.20383:12 327.23175:425 328.23788:60 354.89981:10 405.26642:24 408.17325:24 447.09698:12 460.28876:130 462.29932:76 463.29565:24 476.76852:12 4…	102028	93740	95925	70691	76198	143264	101821	107956	95463	102483	151974	198066	181030	4	97231.1	96717.6	101931	177023	4.375
3689	8.592	788.546	PC 32:2|PC 14:0_18:2	[M+CH3COO]-		0.357	TRUE	8.55	788.545	C40H76NO8P	PC	IWXJKHSPEQSQMD-YPRCPECBNA-N	CCCCCCCCCCCCCC(=O)OCC(COP([O-])(=O)OCC[N+](C)(C)C)OC(=O)CCCCCCC\C=C/C\C=C/CCCCC	310	TRUE	TRUE	TRUE	FALSE	FALSE	null	null	100	99.9	74.1	96.1	100	690.64	170602_TT1_UPLC_ariyasu_IR_8w_IR_3_Neg	788.54095:16136 789.5443:16385 790.54766:5540	168.03337:12 168.03883:36 224.06473:24 227.20161:953 228.2012:60 251.20529:12 253.21794:222 255.24086:24 279.23059:1619 280.23758:190 282.24286:24 283.23874:24 327.22006:12 419.24088:36 434.27298:24 439.27386:12 452.26395:60 453.28229:48 486.27875:12 504.30313:24 701.49347:60 714.50751:1497 715.50952:482 717.16229:10 729.47467:24 788.39813:12 788.52032:79 788.56763:115	11113	9396	9779	7790	9679	16136	8911	9739	9049	8833	18584	18820	18296	3	10096.1	11201.3	9133	18566.8	3
3852	9.15	806.591	PC 33:0	[M+CH3COO]-		0.5	TRUE	10.04	806.592	C41H82NO8P	PC	CNHYMCCAIZQMPA-UHFFFAOYNA-N	CCCCCCCCCCCCCCCCC(=O)OC(COC(=O)CCCCCCCCCCCCCCC)COP([O-])(=O)OCC[N+](C)(C)C	420	TRUE	TRUE	TRUE	FALSE	FALSE	null	null	91.4	78.1	73	79	100	110.87	170602_TT1_UPLC_ariyasu_IR_12M_4_Neg	806.58856:4391 807.59191:3611 808.59527:1435	255.22858:726 256.2363:68 281.24295:24 283.23767:24 327.24185:24 391.21255:12 476.30212:12 477.31036:24 494.2984:12 494.31085:48 701.58191:10 719.45978:24 732.55133:508 733.55829:143 745.5578:24 806.54913:36 806.58496:36	4078	3832	4912	3564	4462	3797	3329	3852	3613	4391	2555	3201	2337	11	4274.06	3941.19	3796.08	2697.52	11.125
3824	9.347	804.574	PC 33:1|PC 16:0_17:1	[M+CH3COO]-		0.929	TRUE	9.38	804.576	C41H80NO8P	PC	ASFWPRURQHKRSL-ZZEZOPTANA-N	CCCCCCCCCCCCCCCC(=O)OCC(COP([O-])(=O)OCC[N+](C)(C)C)OC(=O)CCCCCCC\C=C/CCCCCCC	310	TRUE	TRUE	TRUE	FALSE	FALSE	null	null	100	99.9	61.8	95	100	358.44	170602_TT1_UPLC_ariyasu_IR_12M_IR_2_Neg	804.57397:11482 805.57732:10993 806.58068:3415	152.98787:12 168.03697:48 196.04485:12 237.21187:10 241.21887:181 242.21822:24 253.1933:12 253.22234:48 255.22508:329 256.23053:36 267.23288:468 268.23642:36 280.23279:24 281.24866:342 282.2522:48 386.21902:10 458.24979:10 462.30255:24 466.27921:24 474.29886:24 480.31772:24 492.31049:36 506.31577:24 723.49762:12 730.53619:1021 731.53033:404 745.49695:36 746.50507:24 804.46228:12 804.56976:60	7773	8055	8343	6463	7870	10539	5680	7373	6845	6922	9736	11482	8560	6	8057.15	8291.06	6705	9925.96	5.75
3805	8.881	802.559	PC 33:2|PC 15:0_18:2	[M+CH3COO]-		0.929	TRUE	8.85	802.56	C41H78NO8P	PC	DGBYUHHIADYUMU-AKMCNLDWNA-N	CCCCCCCCCCCCCCC(=O)OCC(COP([O-])(=O)OCC[N+](C)(C)C)OC(=O)CCCCCCC\C=C/C\C=C/CCCCC	310	TRUE	TRUE	TRUE	FALSE	FALSE	null	null	100	100	68.4	91.8	100	141.38	170602_TT1_UPLC_ariyasu_IR_8w_IR_2_Neg	802.55627:5006 803.55962:4657 804.56298:1554	224.07179:12 241.21323:180 259.18744:10 279.22922:620 280.22916:36 283.25861:24 448.32248:12 466.29007:36 490.3028:10 687.54498:77 728.51483:440 729.51898:210 759.59082:12 802.55988:60	4232	3934	5745	3503	5006	5353	3262	4103	3722	4555	4181	4897	3459	13	4637.08	4620.83	3910.66	4178.96	12.8125
3976	10.568	820.607	PC 34:0|PC 16:0_18:0	[M+CH3COO]-	adduct linked to 3853_[M+FA-H]-	0.929	TRUE	10.6	820.607	C42H84NO8P	PC	PZNPLUBHRSSFHT-UHFFFAOYNA-N	CCCCCCCCCCCCCCCCCC(=O)OC(COC(=O)CCCCCCCCCCCCCCC)COP([O-])(=O)OCC[N+](C)(C)C	310	TRUE	TRUE	TRUE	FALSE	FALSE	null	null	100	100	78.7	94.6	100	5325.64	170602_TT1_UPLC_ariyasu_IR_12M_IR_3_Neg	820.60638:74605 821.60973:53768 822.61309:18037	78.95915:60 96.96857:12 168.03203:12 168.04112:217 218.26318:10 224.06955:144 237.22125:12 255.23036:8385 256.23358:698 283.26315:3489 284.26553:311 303.23199:12 331.2598:24 416.00687:10 434.29465:36 462.27682:36 463.30637:48 480.30692:134 490.33038:134 491.34091:36 508.22971:12 508.34363:407 509.33136:76 628.51324:24 673.52588:48 699.53784:48 701.52142:36 728.58618:24 743.60364:48 744.15479:36 7…	138244	103702	148350	76038	96831	101769	105844	109781	104132	129102	84819	98354	74605	3	130099	91546	112215	85925.7	3
3956	9.733	818.59	PC 34:1|PC 16:0_18:1	[M+CH3COO]-		0.929	TRUE	9.66	818.592	C42H82NO8P	PC	WTJKGGKOPKCXLL-MRCUWXFGNA-N	CCCCCCCCCCCCCCCC(=O)OCC(COP([O-])(=O)OCC[N+](C)(C)C)OC(=O)CCCCCCC\C=C/CCCCCCCC	310	TRUE	TRUE	TRUE	FALSE	FALSE	null	null	100	99.8	78.3	92.8	100	36340.4	170602_TT1_UPLC_ariyasu_IR_8w_IR_2_Neg	818.59143:557737 819.59478:431414 820.59814:122117	78.95167:12 78.95666:121 83.05399:10 152.87209:24 152.99879:48 168.04298:1064 169.04692:24 206.05435:36 224.06752:957 225.06862:24 237.217:24 242.08147:48 253.21873:462 254.40601:88 254.82477:24 255.23044:26615 255.48163:24 255.9911:24 256.2359:2242 256.93283:36 258.30917:36 259.05408:24 280.33478:161 281.21198:31 281.2449:70799 281.40497:24 281.76294:24 281.95618:36 282.24609:5756 282.41824:36 2…	871121	683165	789262	521038	557737	669094	666188	730317	674531	719500	547718	636569	546331	32	781183	582623	697634	576873	32.375
3937	9.203	816.577	PC 34:2|PC 16:0_18:2	[M+CH3COO]-		0.929	TRUE	9.27	816.576	C42H80NO8P	PC	JLPULHDHAOZNQI-AKMCNLDWNA-N	CCCCCCCCCCCCCCCC(=O)OCC(COP([O-])(=O)OCC[N+](C)(C)C)OC(=O)CCCCCCC\C=C/C\C=C/CCCCC	310	TRUE	TRUE	TRUE	FALSE	FALSE	null	null	100	99.9	78.6	91.9	100	33157.2	170602_TT1_UPLC_ariyasu_IR_12M_IR_1_Neg	816.57635:650996 817.5797:528120 818.58306:154299	78.9565:77 133.18515:10 150.59155:10 152.99501:60 168.04263:1219 169.03928:36 188.75308:10 202.49353:10 206.05594:36 224.07126:932 225.07237:36 227.1955:24 237.21867:12 242.07878:69 253.2115:470 254.21523:36 254.41219:94 255.23216:30452 256.23312:2846 256.41513:24 257.57608:24 258.82544:24 261.21753:48 278.33105:145 279.23322:81312 279.82687:24 279.87384:24 279.93488:24 280.23553:6392 280.3577:36…	989849	788903	1075672	687807	799951	800926	766842	832526	882837	994571	650996	689819	564898	54	951475	762894	869194	635238	53.6875
3918	8.787	814.549	PC 34:3|PC 16:0_18:3	[M+CH3COO]-		0.143	TRUE	8.9	814.56	C42H78NO8P	PC	JMAYDGBZRHQJAT-XSMZTDTHNA-N	CCCCCCCCCCCCCCCC(=O)OCC(COP([O-])(=O)OCC[N+](C)(C)C)OC(=O)CCCCCCC\C=C/C\C=C/C\C=C/CC	310	TRUE	TRUE	TRUE	FALSE	FALSE	null	null	100	99.6	68.7	98	100	361.64	170602_TT1_UPLC_ariyasu_IR_12M_2_Neg	814.54913:13497 815.55248:9643 816.55584:3761	152.99036:12 168.03595:24 224.02576:12 224.06776:36 242.07515:10 253.21004:48 255.23517:1435 256.24289:137 277.21848:841 278.21948:144 279.23169:91 283.27057:24 301.21216:36 304.22537:24 327.23401:12 420.25455:24 422.2565:24 462.29831:24 480.29807:48 484.29254:24 502.26471:12 502.28357:48 721.46326:10 727.51111:48 740.52643:1393 741.51593:570 752.30151:12 757.7196:10 764.5575:48 814.5036:12 814.5…	19423	15653	20376	8940	11261	10858	12145	13497	14759	15005	9134	10375	7186	3	18483.7	10352.9	13851.6	8898.31	3
3904	8.581	812.551	PC 34:4|PC 14:0_20:4	[M+CH3COO]-		0.143	TRUE	8.6	812.545	C42H76NO8P	PC	BXZPYXMUABUWBT-DRJPRSGJNA-N	CCCCCCCCCCCCCC(=O)OCC(COP([O-])(=O)OCC[N+](C)(C)C)OC(=O)CCCCCC\C=C/C\C=C/C\C=C/C\C=C/CC	310	TRUE	TRUE	TRUE	FALSE	FALSE	null	null	100	100	69.6	89.5	100	311.8	170602_TT1_UPLC_ariyasu_IR_12M_IR_1_Neg	812.55096:6270 813.55431:7465 814.55767:3235	181.09999:10 205.19221:24 221.72829:10 227.19933:300 249.17834:12 251.19177:12 269.24863:10 303.23581:684 304.22885:64 391.20779:12 420.25848:12 452.23679:12 452.28455:63 458.15952:10 489.27887:12 725.50714:48 738.50452:612 739.50415:299 812.539:60	3647	2711	3530	3017	3701	6492	3215	3715	2815	3647	6270	6949	6220	7	3296.04	4403.38	3348.27	6479.58	7
4122	11.159	834.625	PC 35:0|PC 16:0_19:0	[M+CH3COO]-		0.429	TRUE	11.27	834.623	C43H86NO8P	PC	DRHYTKZTKWDSBJ-UHFFFAOYNA-N	CCCCCCCCCCCCCCCCCCC(=O)OC(COC(=O)CCCCCCCCCCCCCCC)COP([O-])(=O)OCC[N+](C)(C)C	310	TRUE	TRUE	TRUE	FALSE	FALSE	null	null	100	99.7	37.6	91	100	70.68	170602_TT1_UPLC_ariyasu_IR_12M_4_Neg	834.62469:2732 835.62804:1966 836.6314:726	152.99393:24 250.94191:10 255.23091:145 256.23862:24 269.24323:36 283.23538:12 283.25427:36 297.26248:12 297.28427:60 303.21552:10 305.24484:60 333.26355:12 419.24286:12 465.26379:10 508.35406:12 522.35638:36 686.54132:12 687.54559:24 746.10992:10 747.48682:24 748.49249:36 753.56555:36 758.63257:24 760.59363:253 760.64008:129 761.58875:90 761.64679:24 763.47998:10 773.58411:24 776.56921:12 783.63…	2523	1927	3226	1030	1754	1835	1818	2265	1797	2732	1068	1372	853	6	2559.1	1539.88	2153.16	1097.9	6
4102	10.215	832.604	PC 35:1|PC 17:0_18:1	[M+CH3COO]-	adduct linked to 4014_[M+K-2H]-	0.929	TRUE	10.2	832.607	C43H84NO8P	PC	SXNXGNVZTLZDHE-XDOYNYLZNA-N	CCCCCCCCCCCCCCCCC(=O)OCC(COP([O-])(=O)OCC[N+](C)(C)C)OC(=O)CCCCCCC\C=C/CCCCCCCC	310	TRUE	TRUE	TRUE	FALSE	FALSE	null	null	100	100	63.5	92.1	100	320.73	170602_TT1_UPLC_ariyasu_IR_8w_IR_3_Neg	832.60449:7312 833.60784:5682 834.6112:1995	253.22935:12 255.22765:48 267.2355:60 269.24677:235 270.24252:24 279.22147:12 279.22852:24 281.24664:700 282.25018:71 283.2579:36 295.26599:90 303.229:36 488.30536:12 494.33728:48 506.31009:12 742.53491:24 750.53387:12 757.03809:12 758.56799:730 759.58496:301 769.55042:24 772.60187:60 832.58917:48	6358	6876	7270	4047	6255	7312	4834	6377	5696	5722	5449	5794	4797	4	6834.71	5871.15	5657.48	5346.42	3.6875
4081	9.57	830.591	PC 35:2|PC 17:0_18:2	[M+CH3COO]-		0.929	TRUE	9.49	830.592	C43H82NO8P	PC	ZSKWZJYUVZYDQU-DYMXKLMANA-N	CCCCCCCCCCCCCCCCC(=O)OCC(COP([O-])(=O)OCC[N+](C)(C)C)OC(=O)CCCCCCC\C=C/C\C=C/CCCCC	310	TRUE	TRUE	TRUE	FALSE	FALSE	null	null	100	99.8	69.5	95.5	100	193.27	170602_TT1_UPLC_ariyasu_IR_8w_2_Neg	830.59625:7519 831.5996:8052 832.60296:2355	168.04071:24 204.53976:10 224.06929:60 239.23991:12 255.22794:36 269.23331:36 269.24252:304 270.2475:36 279.22891:913 280.23355:60 285.25067:36 307.24341:12 327.22357:36 476.31427:36 480.28909:24 488.30695:10 494.32953:36 504.3179:24 746.49768:24 746.55139:24 748.51221:48 756.4931:24 756.55872:801 757.55884:342 830.58551:60 830.62195:36	7370	7519	9289	5784	7925	7074	4907	7324	5419	7398	5141	4934	3844	3	8059.17	6927.58	6262.09	4639.9	2.75
4039	8.858	826.558	PC 35:4|PC 15:0_20:4	[M+CH3COO]-		0.143	TRUE	8.96	826.56	C43H78NO8P	PC	JSXZJOMDSXRJMT-LTFXTMEVNA-N	CCCCCCCCCCCCCCC(=O)OCC(COP([O-])(=O)OCC[N+](C)(C)C)OC(=O)CCCCCC\C=C/C\C=C/C\C=C/C\C=C/CC	310	TRUE	TRUE	TRUE	FALSE	FALSE	null	null	100	99.7	15.1	91.1	100	165.54	170602_TT1_UPLC_ariyasu_IR_12M_IR_1_Neg	826.56219:5013 827.56554:5217 828.5689:1897	160.0657:10 168.0392:218 224.06732:24 241.2173:131 259.23007:12 279.2312:193 289.2085:12 303.22449:173 466.29254:60 582.82874:10 685.33423:12 687.51099:23 687.54041:1367 688.54913:574 719.31915:10 752.51636:192 753.52155:96 766.53326:119 767.53998:89 777.58472:10 826.56329:60	6137	6017	6293	5036	6048	6909	4830	5540	5025	5983	5013	5344	4491	5	6149.08	5997.65	5344.73	4949.29	4.75
4225	10.738	846.623	PC 36:1|PC 18:0_18:1	[M+CH3COO]-		0.929	TRUE	10.85	846.623	C44H86NO8P	PC	ATHVAWFAEPLPPQ-LNVKXUELNA-N	CCCCCCCCCCCCCCCCCC(=O)OCC(COP([O-])(=O)OCC[N+](C)(C)C)OC(=O)CCCCCCC\C=C/CCCCCCCC	310	TRUE	TRUE	TRUE	FALSE	FALSE	null	null	100	99.6	77.1	93	100	9251.98	170602_TT1_UPLC_ariyasu_IR_12M_IR_2_Neg	846.62219:185509 847.62554:123888 848.6289:42761	78.96156:36 168.04095:298 224.07352:189 225.96405:10 255.21889:36 255.23233:291 280.31091:12 280.33206:60 281.24924:16203 282.22684:35 282.24805:1644 283.26285:5832 284.26288:553 303.22922:123 304.23206:36 309.26114:24 309.27103:140 411.38492:10 419.25311:48 422.93658:24 432.27554:12 464.29724:12 487.30142:24 488.31192:171 489.31418:36 490.32367:93 491.33105:36 506.30099:24 506.30731:72 508.3399:…	286038	217781	270755	145930	171396	204332	217003	219961	201589	250664	146978	185509	139307	0	258192	173886	222304	157265	0
4202	10.013	844.607	PC 36:2|PC 18:0_18:2	[M+CH3COO]-	adduct linked to 4080_[M+FA-H]-	0.929	TRUE	9.89	844.607	C44H84NO8P	PC	FORFDCPQKJHEBF-IUFKAHDJNA-N	CCCCCCCCCCCCCCCCCC(=O)OCC(COP([O-])(=O)OCC[N+](C)(C)C)OC(=O)CCCCCCC\C=C/C\C=C/CCCCC	310	TRUE	TRUE	TRUE	FALSE	FALSE	null	null	100	99.4	76.7	91.8	100	20126.4	170602_TT1_UPLC_ariyasu_IR_8w_IR_2_Neg	844.60681:427136 845.61016:325982 846.61352:92305	78.95534:92 152.99518:24 168.04102:562 201.28334:24 206.05417:36 224.06943:483 225.07263:24 234.2926:10 242.06596:24 255.23247:101 261.21783:48 278.32437:152 279.13037:24 279.2312:49866 280.23822:3585 280.48965:24 281.24701:120 281.62372:24 282.3331:48 283.26535:12857 283.81598:48 284.26303:1376 284.72699:24 287.02875:24 301.53815:10 303.22208:36 307.25803:151 415.19699:12 415.23416:24 419.23611:…	507668	427495	555488	360455	427136	449192	384427	368100	432632	496377	336328	375448	297522	34	496884	412261	420384	336433	34
4183	9.301	842.594	PC 36:3|PC 18:1_18:2	[M+CH3COO]-	similar chromatogram in higher mz_4766; found in higher mz's MsMs_4904; similar chromatogram in higher mz_4752; similar chromatogram in higher mz_4977; similar chromatogram in higher mz_4904	0.929	TRUE	9.26	842.592	C44H82NO8P	PC	GDWULUGDXGHJIJ-RWLIYIGXNA-N	CCCCCCCC\C=C/CCCCCCCC(=O)OCC(COP([O-])(=O)OCC[N+](C)(C)C)OC(=O)CCCCCCC\C=C/C\C=C/CCCCC	310	TRUE	TRUE	TRUE	FALSE	FALSE	null	null	100	99.9	78.1	94.3	100	8406.54	170602_TT1_UPLC_ariyasu_IR_12M_IR_3_Neg	842.5918:190149 843.59515:145914 844.59851:46166	78.95315:12 153.00093:24 168.04161:259 224.0639:257 242.07771:24 253.19928:12 253.2149:113 255.23558:60 278.32999:66 279.23218:17826 280.23682:1816 281.2056:22 281.24799:8792 282.25153:889 303.21576:24 303.23288:109 304.24548:60 305.2402:36 307.26151:36 415.20694:12 415.22125:36 417.24844:36 430.2662:60 482.66724:10 486.28458:150 487.29095:24 488.30765:149 504.306:421 505.31503:60 506.3251:1099 5…	254582	219947	260915	167883	192465	239256	188106	211761	198883	231164	212920	216541	190149	11	245148	199868	207478	206536	11.1875
4169	9.17	840.575	PC 36:4|PC 16:0_20:4	[M+CH3COO]-	similar chromatogram in higher mz_4957	0.929	TRUE	9.14	840.576	C44H80NO8P	PC	JAVWFBAAZSHHAD-KKILVFCFNA-N	CCCCCCCCCCCCCCCC(=O)OCC(COP([O-])(=O)OCC[N+](C)(C)C)OC(=O)CCCCCC\C=C/C\C=C/C\C=C/C\C=C/CC	310	TRUE	TRUE	TRUE	FALSE	FALSE	null	null	100	100	75.7	92.3	100	19783.1	170602_TT1_UPLC_ariyasu_IR_12M_IR_2_Neg	840.57654:486241 841.57989:401085 842.58325:120356	77.29427:10 78.95775:136 122.98206:24 133.05884:10 152.99326:48 163.08032:24 165.15875:24 168.04443:827 169.04837:24 177.08667:36 191.10498:24 198.70686:24 205.19656:450 206.04987:24 217.19624:24 224.06702:476 225.07022:24 229.19467:12 231.2112:36 242.06999:12 242.07872:36 254.41437:48 255.2321:15042 255.61565:24 256.23532:1290 257.18201:24 259.24326:1659 260.24753:181 283.25784:48 284.26733:48 2…	526919	484509	485817	462175	508714	563582	494493	645331	429220	516052	460513	486241	439932	35	499081	511490	521274	462229	35.125
4168	8.85	840.574	PC 36:4|PC 18:2_18:2	[M+CH3COO]-		0.786	TRUE	8.8	840.576	C44H80NO8P	PC	FVXDQWZBHIXIEJ-ZPPAUJSGNA-N	CCCCC\C=C/C\C=C/CCCCCCCC(=O)OCC(COP([O-])(=O)OCC[N+](C)(C)C)OC(=O)CCCCCCC\C=C/C\C=C/CCCCC	310	TRUE	TRUE	TRUE	FALSE	FALSE	null	null	100	99.9	75.4	95.3	100	4466.53	170602_TT1_UPLC_ariyasu_IR_12M_4_Neg	840.57538:148241 841.57873:151351 842.58209:45816	138.01315:12 153.00774:12 168.04507:169 181.46001:10 210.82228:10 224.06995:189 253.21907:60 255.23303:48 257.22571:48 277.19989:12 277.21857:60 278.32965:60 279.23181:8391 280.2341:1065 281.24527:284 281.95651:24 301.2001:12 301.21228:60 302.2142:48 305.2496:60 415.22638:24 451.67508:10 486.26532:36 486.29626:169 504.30524:528 505.29535:73 695.44305:12 764.01874:36 765.02765:36 766.51123:1062 76…	152438	127959	172780	79376	106188	111958	101511	119766	111326	148241	63631	65434	53435	10	151059	99173.7	120211	60833.3	10.25
4155	8.804	838.562	PC 36:5|PC 16:0_20:5	[M+CH3COO]-		0.5	TRUE	8.8	838.56	C44H78NO8P	PC	KLTHQSWIRFFBRI-KOQZQRJKNA-N	CCCCCCCCCCCCCCCC(=O)OCC(COP([O-])(=O)OCC[N+](C)(C)C)OC(=O)CCC\C=C/C\C=C/C\C=C/C\C=C/C\C=C/CC	310	TRUE	TRUE	TRUE	FALSE	FALSE	null	null	100	100	72.1	96.5	100	4998.24	170602_TT1_UPLC_ariyasu_IR_12M_4_Neg	838.56195:162259 839.5653:181430 840.56866:80907	78.95937:60 121.10656:24 149.13008:10 152.99214:36 168.04147:284 177.09113:36 203.16589:24 203.1799:166 217.56541:10 224.0658:262 253.20796:12 253.21466:24 255.23083:3637 256.2363:211 257.22574:1186 258.22388:65 268.21246:10 279.23187:36 283.20932:48 283.26367:274 284.2637:180 285.26312:60 300.24612:60 301.21478:8201 302.22162:1105 303.2301:149 304.5488:24 316.56827:24 328.22513:24 329.24551:65 3…	156770	144698	154638	57197	82416	91731	126196	142190	138283	162259	58336	85805	65659	6	152035	77114.8	142232	69933.2	6
4138	8.57	836.54	PC 36:6|PC 16:1_20:5	[M+CH3COO]-	ion correlated with 3436	0.429	TRUE	8.41	836.545	C44H76NO8P	PC	IITWSVMUNFGFQI-MPAQOSGJNA-N	CCCCCC\C=C/CCCCCCCC(=O)OCC(COP([O-])(=O)OCC[N+](C)(C)C)OC(=O)CCC\C=C/C\C=C/C\C=C/C\C=C/C\C=C/CC	310	TRUE	TRUE	TRUE	FALSE	FALSE	null	null	100	99.3	59.2	86.9	100	1471.34	170602_TT1_UPLC_ariyasu_IR_8w_3_Neg	836.53864:49428 837.54199:23614 838.54535:18560	99.0045:10 241.00536:10 253.21126:36 267.23532:10 277.2128:36 301.19656:12 301.21362:154 303.22891:36 309.2337:10 415.23672:10 466.27719:12 478.27557:12 478.29092:36 508.28317:12 527.28717:10 641.96161:10 715.55664:10 748.52203:24 749.50537:36 754.40839:10 762.48639:128 762.5058:134 763.49432:60 763.52924:36 778.48962:12 822.50177:12 822.534:24 836.53601:143	47566	32449	49428	14917	22953	26041	36652	39271	31068	49517	13390	21683	15070	4	43148	21303.8	39127	16714.4	3.75
4366	11.365	860.637	PC 37:1|PC 19:0_18:1	[M+CH3COO]-		0.5	TRUE	11.36	860.639	C45H88NO8P	PC	WMCPHMOQTITNBG-LNVKXUELNA-N	CCCCCCCCCCCCCCCCCCC(=O)OCC(COP([O-])(=O)OCC[N+](C)(C)C)OC(=O)CCCCCCC\C=C/CCCCCCCC	310	TRUE	TRUE	TRUE	FALSE	FALSE	null	null	100	100	27.2	91.3	100	82.94	170602_TT1_UPLC_ariyasu_IR_12M_3_Neg	860.63757:3221 861.64092:4267 862.64428:2150	138.01213:10 168.04402:79 183.01059:10 257.22681:10 281.23941:205 282.25003:24 295.2514:12 295.26105:60 297.28781:60 504.33887:24 522.34229:12 522.35193:36 712.55646:12 714.57343:24 716.57819:36 739.54498:12 739.58698:60 779.59821:36 781.2998:10 783.62:36 784.63391:24 785.64459:36 786.60077:334 786.65979:96 787.64026:977 801.56183:24 860.6485:80	4942	3168	5470	1918	2882	3256	3518	4290	3221	4702	1690	2514	1512	3	4526.58	2685.69	3932.59	1905.46	3
4342	10.515	858.622	PC 37:2|PC 19:0_18:2	[M+CH3COO]-	adduct linked to 4137_[M+K-2H]-; adduct linked to 4343_[M+Hac-H]-	0.857	TRUE	10.64	858.623	C45H86NO8P	PC	LOOVXTAPKGYHKO-IUFKAHDJNA-N	CCCCCCCCCCCCCCCCCCC(=O)OCC(COP([O-])(=O)OCC[N+](C)(C)C)OC(=O)CCCCCCC\C=C/C\C=C/CCCCC	310	TRUE	TRUE	TRUE	FALSE	FALSE	null	null	100	99.5	45.3	86.6	100	189.39	170602_TT1_UPLC_ariyasu_IR_8w_3_Neg	858.6217:6804 859.62505:5684 860.62841:2224	78.95978:24 161.10022:10 196.03694:48 218.02625:24 224.07314:12 236.02031:10 267.26755:36 279.22845:607 280.23544:48 283.23187:12 283.24841:36 293.26056:12 297.27585:244 327.22049:36 327.23572:81 328.23679:94 329.24191:36 456.57007:10 464.31262:48 480.3067:10 486.29849:450 487.30176:146 504.33908:24 513.68933:10 522.34247:60 523.34375:24 713.53857:12 739.54907:24 743.60406:116 744.60327:36 774.47…	5595	4641	6804	3176	4366	4819	4158	4821	4043	5225	2964	3203	2226	3	5679.98	4120.31	4561.72	2797.6	3.25
4301	9.538	854.591	PC 37:4|PC 17:0_20:4	[M+CH3COO]-		0.143	TRUE	9.52	854.592	C45H82NO8P	PC	HTEFXTFZCGTMAC-PHEBCRHUNA-N	CCCCCCCCCCCCCCCCC(=O)OCC(COP([O-])(=O)OCC[N+](C)(C)C)OC(=O)CCCCCC\C=C/C\C=C/C\C=C/C\C=C/CC	310	TRUE	TRUE	TRUE	FALSE	FALSE	null	null	100	100	36.6	91.7	100	381.9	170602_TT1_UPLC_ariyasu_IR_8w_3_Neg	854.58917:9347 855.59252:7080 856.59588:2857	89.02805:10 137.13683:10 191.17702:24 203.1794:10 225.59944:10 229.19301:86 249.16823:12 259.23483:24 269.24973:226 281.2403:12 283.2421:345 284.24445:98 285.2486:24 286.26401:36 303.23718:433 304.23267:60 305.24451:36 317.25262:24 327.21121:12 327.23151:858 328.23511:144 329.2326:81 330.23926:91 375.97427:12 377.24893:60 448.28741:12 448.31119:82 466.33621:363 467.33994:60 468.33258:48 469.32932…	8796	9838	9347	8345	9528	10482	7910	9931	7716	9130	8142	8412	6765	10	9326.96	9451.46	8671.47	7773.08	10.375
4265	8.817	850.563	PC 37:6	[M+CH3COO]-	ion correlated with 3687	0.5	TRUE	9.41	850.56	C45H78NO8P	PC	HCRMNKFVUQSYNK-YNPFHRDQNA-N	CCCCC\C=C/CCCCCCCC(=O)OCC(COP([O-])(=O)OCC[N+](C)(C)C)OC(=O)CCCCC\C=C/C\C=C/C\C=C/C\C=C/C\C=C/CC	420	TRUE	TRUE	TRUE	FALSE	FALSE	null	null	83.6	88.3	48.1	49.7	94.4	324	170602_TT1_UPLC_ariyasu_IR_8w_3_Neg	850.55786:14999 851.56121:13889 852.56457:5922	231.19604:12 279.22604:12 281.2395:24 283.23419:24 284.24835:36 301.22095:12 327.21533:12 327.23566:111 328.24179:60 329.23929:48 419.24451:12 464.30646:24 465.32312:36 729.48071:10 750.52399:12 775.52435:48 776.54474:376 777.56195:90 790.53015:60 791.5722:36 850.49664:23 850.56622:1169	15059	12737	14999	7112	9917	9180	11897	14170	11352	15681	5448	6048	4737	8	14265	8736.21	13275.2	5410.94	7.5
4239	8.941	848.54	PC 37:7	[M+CH3COO]-	adduct linked to 4859_[M+C2H3N+Na-2H]-	0.143	TRUE	8.48	848.545	C45H76NO8P	PC	XNZFLHDUNBGYBT-QFFQNTSZNA-N	CCCCC\C=C/CCCCCCCC(=O)OCC(COP([O-])(=O)OCC[N+](C)(C)C)OC(=O)CC\C=C/C\C=C/C\C=C/C\C=C/C\C=C/C\C=C/CC	320	TRUE	TRUE	TRUE	FALSE	FALSE	null	null	92.5	93.3	61.7	81.9	100	81.71	170602_TT1_UPLC_ariyasu_IR_8w_3_Neg	848.53955:3410 849.5429:3506 850.54626:3754	107.08356:12 152.99625:48 163.07091:24 175.14923:12 186.10689:12 191.18025:36 209.13115:10 229.19011:24 229.19223:60 231.14473:12 249.17403:12 283.24112:577 284.24823:203 297.27808:101 326.17261:36 327.23294:1951 328.23907:397 375.20056:12 375.23862:36 395.46994:10 425.06625:10 433.26517:148 434.28528:36 446.2735:12 446.29425:72 451.28619:36 463.22424:36 464.30927:569 465.31079:97 747.48541:12 76…	2925	2510	3410	1823	2099	2349	2756	3350	2816	3251	2090	2221	1576	5	2948.56	2090.17	3043.2	1962.1	4.625
4536	11.967	876.679	PC 38:0|PC 18:0_20:0	[M+CH3COO]-	adduct linked to 4085_[M-H]-	0.857	TRUE	12.86	876.67	C46H92NO8P	PC	ZNSGCWMTNLBFEQ-UHFFFAOYNA-N	CCCCCCCCCCCCCCCCCCCC(=O)OC(COC(=O)CCCCCCCCCCCCCCCCC)COP([O-])(=O)OCC[N+](C)(C)C	410	TRUE	TRUE	TRUE	FALSE	FALSE	null	null	96.2	77.3	16.4	84.6	100	133.07	170602_TT1_UPLC_ariyasu_IR_8w_IR_1_Neg	876.67542:2082 877.67877:1296 878.68213:482	161.04575:10 168.03757:24 283.26093:12 311.28384:24 424.37875:60 514.32294:12 668.62177:12 772.6311:48 774.64539:24 802.59546:36 802.62329:48 802.69885:24 803.64551:113 830.65259:121 830.68903:174 831.67627:65 876.71442:36	4434	3157	5074	2082	3202	3488	2998	3460	2365	4166	1771	2346	1651	3	4221.88	2923.98	3247.11	1923.04	2.75
4505	10.99	874.648	PC 38:1|PC 18:0_20:1	[M+CH3COO]-	ion correlated with 3068	0.071	TRUE	12.16	874.654	C46H90NO8P	PC	PDGHHNMEFVJAAM-XDOYNYLZNA-N	CCCCCCCCCCCCCCCCCC(=O)OCC(COP([O-])(=O)OCC[N+](C)(C)C)OC(=O)CCCCCCCCC\C=C/CCCCCCCC	410	TRUE	TRUE	TRUE	TRUE	FALSE	null	null	94.2	64.4	25.3	84.7	100	112.31	170602_TT1_UPLC_ariyasu_IR_8w_IR_2_Neg	874.64777:2916 875.65112:826 876.65448:274	267.27246:10 281.23749:60 282.24103:36 283.25815:24 284.35046:10 309.27109:36 310.28137:48 486.28281:24 535.33563:24 727.49884:12 727.55939:24 753.54059:24 754.57727:24 770.6145:36 795.63959:280 796.65729:83 799.57947:36 800.6076:194 800.66321:48 801.59674:48 874.62427:36	4321	3119	4697	1902	2916	3106	2733	3155	2533	4009	2166	2482	1493	4	4045.58	2641.23	3107.55	2047.06	4.5
4507	12.089	874.665	PC 38:1|PC 20:0_18:1	[M+CH3COO]-		0.143	TRUE	12.18	874.654	C46H90NO8P	PC	IKNYBQRADNMEDT-FLFQWRMENA-N	CCCCCCCCCCCCCCCCCCCC(=O)OCC(COP([O-])(=O)OCC[N+](C)(C)C)OC(=O)CCCCCCC\C=C/CCCCCCCC	310	TRUE	TRUE	TRUE	FALSE	FALSE	null	null	100	99.8	49.9	83.4	100	343.76	170602_TT1_UPLC_ariyasu_IR_8w_1_Neg	874.66467:12712 875.66802:8917 876.67138:4421	78.95554:36 124.99878:24 168.04208:147 229.20525:10 255.22105:24 281.23053:12 281.25171:431 282.25055:24 283.26535:48 290.08273:10 309.27634:72 311.29114:85 337.29257:12 337.30548:48 517.38129:36 536.36786:36 726.58734:87 727.59021:426 728.59375:113 753.56445:60 753.59137:250 754.58575:60 797.64508:210 798.65222:191 799.67584:350 800.63654:740 800.6604:1801 801.62567:309 801.64557:314 812.67041:1…	12712	9537	12528	6608	8696	8427	9555	10341	8296	11273	4474	6799	4636	3	11592.5	7910.02	9866.12	5303.12	3.25
4483	11.014	872.636	PC 38:2|PC 18:0_20:2	[M+CH3COO]-	adduct linked to 3905_[M-H]-	0.929	TRUE	11.3	872.639	C46H88NO8P	PC	ZQLPLCXRBVPKGP-DYMXKLMANA-N	CCCCCCCCCCCCCCCCCC(=O)OCC(COP([O-])(=O)OCC[N+](C)(C)C)OC(=O)CCCCCCCCC\C=C/C\C=C/CCCCC	310	TRUE	TRUE	TRUE	FALSE	FALSE	null	null	100	97.8	66.3	96	100	806.67	170602_TT1_UPLC_ariyasu_IR_8w_1_Neg	872.63153:22479 873.63488:16630 874.63824:5856	168.04245:60 206.05812:10 224.06529:24 255.22832:12 279.23413:163 280.23645:24 281.24762:65 282.35492:24 283.26123:809 284.25891:36 306.24121:12 307.26624:2184 308.26587:339 309.27206:36 311.29428:86 312.30292:24 317.78073:10 335.28583:24 485.16293:10 490.32056:48 504.31674:12 508.33691:133 514.33185:36 532.3429:24 536.36902:24 698.5484:10 725.59052:48 751.57941:24 796.07397:36 796.64825:24 797.6…	22479	18850	28023	11237	18747	20169	16983	19107	16032	24330	12613	14177	10473	8	23117.2	16717.9	19112.8	12421	7.75
4457	10.342	870.622	PC 38:3|PC 18:0_20:3	[M+CH3COO]-	similar chromatogram in higher mz_4818	0.929	TRUE	10.31	870.623	C46H86NO8P	PC	LLUINWFQEIMZRU-JOIBFBEQNA-N	CCCCCCCCCCCCCCCCCC(=O)OCC(COP([O-])(=O)OCC[N+](C)(C)C)OC(=O)CCCCCCCCC\C=C/C\C=C/C\C=C/CC	310	TRUE	TRUE	TRUE	FALSE	FALSE	null	null	100	100	75.4	93.6	100	4858.04	170602_TT1_UPLC_ariyasu_IR_12M_4_Neg	870.62329:155849 871.62664:125237 872.63:44447	152.98885:12 168.00711:12 168.04349:195 221.3308:10 224.07025:212 242.07121:12 255.2401:24 261.25507:60 279.22281:12 283.26636:5045 284.2735:580 287.22714:24 299.86237:10 304.26755:60 305.25003:16936 305.79706:24 306.25128:1837 306.52148:24 308.65308:24 327.96365:24 333.28436:24 414.26944:10 419.2576:36 456.28973:36 490.30066:12 490.32864:371 490.3566:48 491.33295:36 508.30704:23 508.34186:998 50…	176455	115759	165855	73530	91835	113514	104245	109290	105612	155849	64173	89424	58998	0	152690	92960	118749	70865.3	0
4438	9.964	868.607	PC 38:4|PC 18:0_20:4	[M+CH3COO]-	adduct linked to 4302_[M+FA-H]-	0.929	TRUE	9.93	868.607	C46H84NO8P	PC	HAKKEJDMTIQLJH-WKUHSSGJNA-N	CCCCCCCCCCCCCCCCCC(=O)OCC(COP([O-])(=O)OCC[N+](C)(C)C)OC(=O)CCCCCC\C=C/C\C=C/C\C=C/C\C=C/CC	310	TRUE	TRUE	TRUE	FALSE	FALSE	null	null	100	100	76	92.8	100	22242.2	170602_TT1_UPLC_ariyasu_IR_12M_4_Neg	868.60693:465290 869.61028:354520 870.61364:112090	78.96062:109 136.15802:10 152.98869:12 168.0415:753 177.09676:36 189.17827:24 191.10384:24 205.19539:349 206.20183:24 217.19505:24 220.14621:24 224.06583:673 231.20573:36 238.85439:10 242.07751:36 259.24203:1664 260.24631:167 283.26132:13034 284.26846:1025 285.20865:36 285.22287:96 285.88455:24 301.19778:24 302.25092:199 302.85144:24 303.23013:42081 304.23541:4266 304.4827:24 306.17728:36 307.111…	447807	393634	416211	351416	390567	451521	404467	473703	374914	465290	356437	391444	350924	18	419218	397835	429594	366268	17.6875
4437	9.482	868.605	PC 38:4|PC 18:2_20:2	[M+CH3COO]-		0.286	TRUE	9.45	868.607	C46H84NO8P	PC	ORELBRKCYWQHTL-HLWGYBLSNA-N	CCCCC\C=C/C\C=C/CCCCCCCCCC(=O)OC(COC(=O)CCCCCCC\C=C/C\C=C/CCCCC)COP([O-])(=O)OCC[N+](C)(C)C	310	TRUE	TRUE	TRUE	FALSE	FALSE	null	null	100	100	68	94	100	1149.94	170602_TT1_UPLC_ariyasu_IR_12M_IR_1_Neg	868.60504:26791 869.60839:17928 870.61175:6195	128.78922:10 168.04108:48 224.0611:36 253.2052:12 279.23129:2136 280.23831:288 281.24948:157 283.25601:48 284.26785:75 301.21176:189 302.21613:242 303.21729:36 305.24905:446 307.24582:160 307.26303:1196 308.26511:85 330.24899:12 440.04312:10 486.28006:12 504.32025:24 508.34674:48 509.33447:24 510.34854:12 514.30981:24 530.33081:12 532.33655:95 732.49323:12 733.51538:24 747.50464:48 792.56323:36 7…	17860	20165	19288	15621	19850	24772	15112	17780	14939	17252	26791	24344	20961	0	19104.3	20080.9	16271.2	24031.8	0
4424	9.265	866.59	PC 38:5|PC 18:1_20:4	[M+CH3COO]-		0.929	TRUE	9.21	866.592	C46H82NO8P	PC	SWOKEJBWARJLGN-LTLPGSJDNA-N	CCCCCCCC\C=C/CCCCCCCC(=O)OCC(COP([O-])(=O)OCC[N+](C)(C)C)OC(=O)CCCCCC\C=C/C\C=C/C\C=C/C\C=C/CC	310	TRUE	TRUE	TRUE	FALSE	FALSE	null	null	100	99.9	69.9	93.9	100	5930.33	170602_TT1_UPLC_ariyasu_IR_8w_IR_1_Neg	866.5921:137609 867.59545:127870 868.59881:43975	78.95778:36 163.0159:24 168.04634:187 186.10358:10 189.58125:24 205.19669:97 224.06505:149 231.2092:48 236.02922:24 242.08542:12 255.23225:1423 256.23547:121 259.23663:396 260.24091:36 279.24271:24 281.2468:3038 282.25507:282 285.25986:120 286.26102:24 302.23285:24 303.23404:7679 304.23688:1067 305.25363:24 324.16599:10 327.22815:36 328.23175:24 329.24194:2865 330.24606:555 391.22806:12 417.24387…	202349	181861	206311	137609	152767	168513	183107	220961	166196	194784	164357	170063	164318	16	196840	152963	191262	166246	15.5625
4406	9.077	864.576	PC 38:6|PC 16:0_22:6	[M+CH3COO]-	adduct linked to 4264_[M+FA-H]-	0.929	TRUE	8.88	864.576	C46H80NO8P	PC	IESVDEZGAHUQJU-SYGPSSPWNA-N	CCCCCCCCCCCCCCCC(=O)OCC(COP([O-])(=O)OCC[N+](C)(C)C)OC(=O)CC\C=C/C\C=C/C\C=C/C\C=C/C\C=C/C\C=C/CC	310	TRUE	TRUE	TRUE	FALSE	FALSE	null	null	100	98.8	73.4	92.7	100	78167.4	170602_TT1_UPLC_ariyasu_IR_12M_IR_3_Neg	864.57605:662286 865.5794:611809 866.58276:199457	78.95934:316 81.07214:36 93.06326:12 93.06867:79 95.08329:24 105.06814:36 107.08599:76 109.09811:60 117.06496:12 117.06648:24 119.09174:24 121.09883:48 123.11336:24 131.08524:60 133.1015:73 134.10402:24 135.11845:48 137.13086:145 143.07765:12 143.08437:48 145.09755:12 147.11798:48 149.0547:24 149.12839:112 151.15071:48 152.9939:241 161.12976:63 163.15273:95 168.0415:1021 169.03815:36 171.11736:24…	1918186	1482246	1889641	1062805	1190028	1165112	1595617	1797834	1621016	1777012	638145	814900	662286	104	1.76336e+06	1.13931e+06	1.69787e+06	705110	104
4407	8.82	864.578	PC 38:6|PC 18:2_20:4	[M+CH3COO]-	adduct linked to 4261_[M+FA-H]-	0.929	TRUE	8.82	864.576	C46H80NO8P	PC	RUHBZJXWUDKAMZ-ODAJXHQSNA-N	CCCCC\C=C/C\C=C/CCCCCCCC(=O)OCC(COP([O-])(=O)OCC[N+](C)(C)C)OC(=O)CCCCCC\C=C/C\C=C/C\C=C/C\C=C/CC	310	TRUE	TRUE	TRUE	FALSE	FALSE	null	null	100	100	74.6	95.9	100	6106.62	170602_TT1_UPLC_ariyasu_IR_12M_IR_3_Neg	864.57837:56299 865.58172:62477 866.58508:25254	168.04297:224 186.20918:24 205.19499:60 221.06923:10 224.06538:79 229.19092:12 242.08142:12 257.22757:60 259.2438:254 278.29645:12 279.23141:2374 280.2384:252 281.24487:237 282.24603:24 285.21051:12 301.21185:429 302.21378:87 302.2504:48 303.22958:5213 304.23242:703 305.24426:24 327.2261:12 329.25009:24 401.75836:10 415.22012:24 439.48697:10 483.41238:12 486.30804:91 504.2605:24 504.30777:572 505…	133046	122765	135036	77384	94326	104780	116982	163127	101442	148881	64707	67093	56299	6	130283	92163.3	132608	62699.7	5.5
4658	12.778	890.697	PC 39:0	[M+CH3COO]-	adduct linked to 4208_[M-H]-	0.571	TRUE	13.18	890.686	C47H94NO8P	PC	LRFFBUPNMAWBIC-UHFFFAOYNA-N	CCCCCCCCCCCCCCCCCCCCC(=O)OC(COC(=O)CCCCCCCCCCCCCCCCC)COP([O-])(=O)OCC[N+](C)(C)C	320	TRUE	TRUE	TRUE	FALSE	FALSE	null	null	82.5	94.7	44.9	67.7	83.3	350.11	170602_TT1_UPLC_ariyasu_IR_12M_IR_2_Neg	890.69257:2820 891.69592:2195 892.69928:932	89.01891:12 119.02985:12 157.02411:10 161.0434:24 168.04245:36 283.28119:12 430.2695:10 438.38297:36 466.00955:10 486.27866:24 672.73004:10 815.63464:24 816.66107:304 816.68915:259 817.66406:105 822.54327:12 831.68134:24 837.52789:10 844.68341:157 845.67078:77 845.69122:60 890.70007:24	7642	5558	8782	3315	5358	4866	5953	8205	4853	8540	2290	2820	1626	0	7327.12	4513.08	6887.69	2245.38	0
4595	10.909	884.64	PC 39:3|PC 19:0_20:3	[M+CH3COO]-		0.286	TRUE	11.33	884.639	C47H88NO8P	PC	MGJXDMDWZUQXCK-JOIBFBEQNA-N	CCCCCCCCCCCCCCCCCCC(=O)OCC(COP([O-])(=O)OCC[N+](C)(C)C)OC(=O)CCCCCCCCC\C=C/C\C=C/C\C=C/CC	310	TRUE	TRUE	TRUE	FALSE	FALSE	null	null	100	94.8	49.3	91.3	100	47.36	170602_TT1_UPLC_ariyasu_IR_12M_4_Neg	884.63885:1005 885.6422:1402 886.64556:727	297.23416:12 297.2753:60 305.2431:60 724.56781:48 750.57678:24 751.62299:24 772.58691:10 795.65131:24 809.64319:12 810.59393:125 811.60919:48 825.59082:24 884.6015:24	1179	846	1048	378	567	715	666	941	668	1005	383	431	297	0	1024.48	553.604	819.969	370.292	0
4580	10.464	882.623	PC 39:4|PC 19:0_20:4	[M+CH3COO]-	adduct linked to 4789_[M+CH3COONa-H]-	0.786	TRUE	10.25	882.623	C47H86NO8P	PC	QUWIPEXOTVGONJ-LGUFLKDENA-N	CCCCCCCCCCCCCCCCCCC(=O)OCC(COP([O-])(=O)OCC[N+](C)(C)C)OC(=O)CCCCCC\C=C/C\C=C/C\C=C/C\C=C/CC	310	TRUE	TRUE	TRUE	FALSE	FALSE	null	null	100	98.6	73.6	91.3	100	271.19	170602_TT1_UPLC_ariyasu_IR_8w_1_Neg	882.62213:4989 883.62548:3931 884.62884:1526	241.21692:10 297.25931:12 297.28107:120 303.22943:455 304.23227:36 317.23978:12 464.32309:24 510.27087:12 522.33142:24 522.35388:48 737.51941:10 775.55927:12 807.61285:24 808.60229:509 809.59637:180 882.63806:60	4989	4234	5189	3005	4067	4707	4298	5453	3738	5168	3112	3397	2288	5	4803.83	3926.23	4664.31	2932.29	5.25
4573	8.989	880.608	PC 39:5	[M+CH3COO]-	adduct linked to 4119_[M-H]-; adduct linked to 4338_[M+K-2H]-; adduct linked to 4768_[M+CH3COONa-H]-	0.929	TRUE	9.42	880.607	C47H84NO8P	PC	YTUVRFVITPTFSM-WARBFJPKNA-N	CCCCCCCCCCCCCCCCCCC(=O)OCC(COP([O-])(=O)OCC[N+](C)(C)C)OC(=O)CCC\C=C/C\C=C/C\C=C/C\C=C/C\C=C/CC	320	TRUE	TRUE	TRUE	FALSE	FALSE	null	null	85.7	94.3	51.1	69.6	83.3	331.51	170602_TT1_UPLC_ariyasu_IR_12M_1_Neg	880.60791:10249 881.61126:12106 882.61462:4563	231.97954:10 255.23383:1209 256.2348:163 283.24796:36 297.2536:12 319.25171:10 327.22757:113 341.25162:36 419.23532:12 470.81833:10 496.33322:12 534.33228:12 550.33051:99 551.33185:36 568.33661:84 569.3374:24 597.34784:10 738.54071:10 745.48712:48 762.49335:24 799.5556:12 803.86322:24 805.55127:24 806.57135:1360 807.57605:644 812.51318:12 834.4986:12 837.55023:48 838.56189:24 880.60315:159 880.64…	16269	12280	15211	7016	10494	10177	10249	12167	11462	12354	4238	5536	4013	3	14586.7	9229.23	11557.8	4595.69	2.75
4549	8.72	878.592	PC 39:6	[M+CH3COO]-		0.929	TRUE	9.28	878.592	C47H82NO8P	PC	KSRURLYJRNYEOH-CRVSLQDRNA-N	CCCCCCCCCCCCCCCCC(=O)OCC(COP([O-])(=O)OCC[N+](C)(C)C)OC(=O)CC\C=C/C\C=C/C\C=C/C\C=C/C\C=C/C\C=C/CC	420	TRUE	TRUE	TRUE	FALSE	FALSE	null	null	93	90.7	64.9	80.7	100	85.78	170602_TT1_UPLC_ariyasu_IR_8w_1_Neg	878.59534:4597 879.59869:5221 880.60205:1489	225.8943:12 255.23917:36 279.23373:12 283.24194:93 327.20868:12 327.23407:451 328.21735:24 405.24951:24 439.19708:10 476.31845:36 494.29642:12 494.31204:122 494.33701:36 745.50372:24 801.93225:10 804.5575:630 805.56097:275 819.6073:24 832.45038:12 832.49896:48 833.51569:36 878.56171:48 878.59082:48	4597	4028	5358	2245	2990	2561	3568	5627	4223	5263	1032	1587	942	3	4660.96	2598.73	4670.36	1187.06	3
4551	9.468	878.602	PC 39:6|PC 17:0_22:6	[M+CH3COO]-		0.643	TRUE	9.28	878.592	C47H82NO8P	PC	KSRURLYJRNYEOH-CRVSLQDRNA-N	CCCCCCCCCCCCCCCCC(=O)OCC(COP([O-])(=O)OCC[N+](C)(C)C)OC(=O)CC\C=C/C\C=C/C\C=C/C\C=C/C\C=C/C\C=C/CC	310	TRUE	TRUE	TRUE	FALSE	FALSE	null	null	100	99	63.1	79.5	100	856.64	170602_TT1_UPLC_ariyasu_IR_12M_2_Neg	878.59961:23524 879.60296:17910 880.60632:9751	81.06856:12 163.14043:12 175.14696:12 181.61919:10 196.02652:10 224.05984:12 229.18744:12 229.19594:60 241.01778:12 269.24585:535 270.24164:36 279.21118:12 279.2323:83 281.24341:24 283.24756:282 284.24045:36 303.23297:48 307.25671:12 326.16168:12 327.20932:23 327.22964:1326 328.23578:273 476.28748:12 476.31808:48 494.32715:206 495.31992:48 502.08966:24 534.29248:36 576.27271:24 734.49078:10 740.5…	21076	28083	22820	14625	17308	16023	17377	23524	17845	21578	10453	7338	7200	3	23993	15985.2	20080.8	8330.12	2.75
4755	12.157	900.672	PC 40:2|PC 18:1_22:1	[M+CH3COO]-		0.286	TRUE	12.38	900.67	C48H92NO8P	PC	MOAVQOSWWXXGJQ-KEUJNBLRNA-N	CCCCCCCC\C=C/CCCCCCCCCCCC(=O)OC(COC(=O)CCCCCCC\C=C/CCCCCCCC)COP([O-])(=O)OCC[N+](C)(C)C	310	TRUE	TRUE	TRUE	FALSE	FALSE	null	null	100	98.5	48.7	91.1	100	68.92	170602_TT1_UPLC_ariyasu_IR_8w_3_Neg	900.66541:1528 901.66876:1445 902.67212:624	89.01849:12 199.16774:10 255.22517:24 281.24884:73 337.28397:12 337.3046:70 497.19708:10 544.37158:10 744.54547:10 795.07831:10 797.65271:190 798.64789:24 823.93927:12 826.64062:165 826.66479:110 827.62952:116 868.69586:10 900.67456:36	1656	1154	1528	971	1263	1505	1368	1289	1137	1457	1023	1251	972	0	1446.4	1246.23	1312.84	1081.85	0
4754	12.603	900.672	PC 40:2|PC 22:0_18:2	[M+CH3COO]-		0.286	TRUE	12.44	900.67	C48H92NO8P	PC	LDQMGTRKTWSKIW-LPMJXMIMNA-N	CCCCCCCCCCCCCCCCCCCCCC(=O)OCC(COP([O-])(=O)OCC[N+](C)(C)C)OC(=O)CCCCCCC\C=C/C\C=C/CCCCC	310	TRUE	TRUE	TRUE	FALSE	FALSE	null	null	100	99	57.3	91.2	100	98.99	170602_TT1_UPLC_ariyasu_IR_8w_IR_2_Neg	900.66693:2419 901.67028:2117 902.67364:869	255.22382:12 279.23392:125 339.32413:103 340.34607:24 526.84326:10 564.39337:24 785.65283:24 812.64246:10 817.65918:24 818.69891:48 826.62494:406 827.61383:181 827.63806:98 900.66229:60	1819	1161	2042	1613	2419	2969	1173	1321	1135	1735	1517	2470	1355	5	1674.04	2333.65	1341.06	1780.79	5.25
4734	11.117	898.65	PC 40:3|PC 20:1_20:2	[M+CH3COO]-		0.929	TRUE	11.22	898.654	C48H90NO8P	PC	ZGKPOUQXLZVCDF-RWLIYIGXNA-N	CCCCCCCC\C=C/CCCCCCCCCC(=O)OCC(COP([O-])(=O)OCC[N+](C)(C)C)OC(=O)CCCCCCCCC\C=C/C\C=C/CCCCC	310	TRUE	TRUE	TRUE	FALSE	FALSE	null	null	100	99.7	47.7	91.4	100	179.97	170602_TT1_UPLC_ariyasu_IR_12M_IR_3_Neg	898.64948:2527 899.65283:1814 900.65619:958	165.08565:10 224.07234:10 279.22519:24 281.24332:36 286.22192:10 303.23535:48 307.25174:24 307.26157:48 309.27231:24 310.29001:12 330.10724:10 335.28073:24 351.81345:10 534.34448:10 744.54767:10 767.37549:10 789.54993:12 789.62482:12 821.58649:10 824.59021:169 825.60211:48 825.62225:60 833.7356:10 839.46741:12 852.84149:10 898.6394:36	5470	3675	6032	2675	4326	4968	3845	3935	3528	4764	3034	3750	2527	8	5059.04	3989.48	4018.05	3103.79	8
4715	10.472	896.639	PC 40:4|PC 16:0_24:4	[M+CH3COO]-		0.143	TRUE	10.66	896.639	C48H88NO8P	PC	BWWPCEQBECUHNF-LTFXTMEVNA-N	CCCCCCCCCCCCCCCC(=O)OCC(COP([O-])(=O)OCC[N+](C)(C)C)OC(=O)CCCCCCCCCC\C=C/C\C=C/C\C=C/C\C=C/CC	310	TRUE	TRUE	TRUE	FALSE	FALSE	null	null	100	99	53.5	92.7	100	154.77	170602_TT1_UPLC_ariyasu_IR_12M_IR_1_Neg	896.63605:3837 897.6394:2672 898.64276:1340	244.98961:10 255.23451:118 305.23401:12 306.2598:12 310.28125:10 356.27478:10 359.29843:285 360.29407:36 462.29736:12 480.30634:24 814.52631:12 822.56488:69 822.60114:381 823.59564:192 823.61176:149 838.55328:24 890.59283:12 890.65985:84 891.65698:48 896.62579:48	2132	1932	2130	2358	2653	4045	1894	1902	1490	2095	3837	3883	3472	7	2064.6	3018.65	1845.28	3730.48	6.75
4714	10.745	896.638	PC 40:4|PC 18:0_22:4	[M+CH3COO]-	similar chromatogram in higher mz_5532	0.5	TRUE	10.83	896.639	C48H88NO8P	PC	WUIUYHXOIXOMHN-SHJNOZFHNA-N	CCCCCCCCCCCCCCCCCC(=O)OCC(COP([O-])(=O)OCC[N+](C)(C)C)OC(=O)CCCCCCCC\C=C/C\C=C/C\C=C/C\C=C/CC	310	TRUE	TRUE	TRUE	FALSE	FALSE	null	null	100	99.8	65	91.7	100	303.7	170602_TT1_UPLC_ariyasu_IR_12M_IR_3_Neg	896.63947:7412 897.64282:6645 898.64618:2845	277.99017:10 281.24991:205 283.2659:258 284.26593:24 330.17554:12 331.26025:638 332.26489:67 490.3497:12 508.33481:48 548.28943:12 822.53076:12 822.59918:772 823.56549:99 823.60577:338 837.57214:24 896.64899:60	3944	3185	3645	5647	5601	7346	2960	3495	2794	3668	8492	7571	7412	0	3591.33	6198.17	3229.27	7825.25	0
4716	11.06	896.64	PC 40:4|PC 20:0_20:4	[M+CH3COO]-	adduct linked to 4581_[M+FA-H]-	0.929	TRUE	11.05	896.639	C48H88NO8P	PC	DDIJTWRVGORCFN-QXTOGSPWNA-N	CCCCCCCCCCCCCCCCCCCC(=O)OCC(COP([O-])(=O)OCC[N+](C)(C)C)OC(=O)CCCCCC\C=C/C\C=C/C\C=C/C\C=C/CC	310	TRUE	TRUE	TRUE	FALSE	FALSE	null	null	100	100	73.4	96.9	100	417.07	170602_TT1_UPLC_ariyasu_IR_12M_1_Neg	896.63422:8901 897.63757:7561 898.64093:4325	137.36795:10 168.04189:36 224.07471:24 242.07367:10 259.23807:60 281.25302:24 303.23322:867 304.23117:170 311.27502:12 311.29483:384 312.29602:48 510.28711:24 518.36835:24 528.289:12 536.36792:127 537.36627:36 822.60101:1089 823.61566:401 837.58215:48 896.60059:48 896.63837:96	13208	8750	13103	6805	10787	11393	8901	11364	8414	12483	5643	6238	4532	3	11686.8	9661.73	10290.5	5471	2.75
4700	9.502	894.626	PC 40:5	[M+CH3COO]-		0.929	TRUE	10.12	894.623	C48H86NO8P	PC	MAAMGQXOTCBPFS-CYDMDVBXNA-N	CCCCCCCCCCCCCCCCCC(=O)OCC(COP([O-])(=O)OCC[N+](C)(C)C)OC(=O)CCCCC\C=C/C\C=C/C\C=C/C\C=C/C\C=C/CC	420	TRUE	TRUE	TRUE	FALSE	FALSE	null	null	88.1	88.6	53.4	76.2	94.4	480.01	170602_TT1_UPLC_ariyasu_IR_8w_1_Neg	894.61926:18486 895.62261:17733 896.62597:6631	163.14278:12 229.18651:48 232.14507:12 255.20802:12 283.24457:323 284.24457:48 303.2276:24 327.23184:1125 328.24054:194 334.61526:10 341.24051:48 377.23315:12 421.28067:24 466.31909:12 466.33121:60 490.31097:12 492.35175:71 510.34482:214 511.35989:60 705.48315:36 731.46552:24 731.50732:36 732.50592:48 776.54218:36 790.53156:12 790.56311:48 790.59076:92 791.56183:36 817.94946:24 820.59277:2259 821…	18486	12970	18432	8976	9857	8919	20568	18053	16564	20253	8910	15632	12299	3	16629.5	9250.83	18859.4	12280.3	2.75
4698	10.064	894.622	PC 40:5|PC 18:0_22:5	[M+CH3COO]-	adduct linked to 3934_[M-H]-	0.929	TRUE	10.12	894.623	C48H86NO8P	PC	MAAMGQXOTCBPFS-CYDMDVBXNA-N	CCCCCCCCCCCCCCCCCC(=O)OCC(COP([O-])(=O)OCC[N+](C)(C)C)OC(=O)CCCCC\C=C/C\C=C/C\C=C/C\C=C/C\C=C/CC	310	TRUE	TRUE	TRUE	FALSE	FALSE	null	null	100	99.9	61	94.5	100	619.57	170602_TT1_UPLC_ariyasu_IR_12M_IR_2_Neg	894.62207:22539 895.62542:20055 896.62878:8123	168.03529:12 224.06276:48 242.08084:12 255.2298:36 255.24548:12 281.23947:10 283.26016:545 284.26965:106 285.25012:60 303.23132:880 304.23169:60 307.71277:10 309.27313:200 328.18567:24 329.24677:1424 330.24832:222 357.25525:12 357.27911:121 392.22214:10 465.21042:10 490.31375:12 508.30768:12 508.33615:257 509.33655:48 534.35144:48 536.31274:36 554.33765:24 817.8252:12 820.58484:2268 821.59021:114…	20854	18611	21265	15566	17850	21673	20059	20003	17911	20214	20014	22539	19144	3	20242.9	18363.1	19547	20565.5	3.25
4678	9.848	892.609	PC 40:6|PC 18:0_22:6	[M+CH3COO]-	adduct linked to 4550_[M-H]-; found in higher mz's MsMs_5257; found in higher mz's MsMs_5070	0.929	TRUE	9.72	892.607	C48H84NO8P	PC	FAUYAENFVCNTAL-UFTZFNJNNA-N	CCCCCCCCCCCCCCCCCC(=O)OCC(COP([O-])(=O)OCC[N+](C)(C)C)OC(=O)CC\C=C/C\C=C/C\C=C/C\C=C/C\C=C/C\C=C/CC	310	TRUE	TRUE	TRUE	FALSE	FALSE	null	null	100	99.5	74.9	95.3	100	24703.1	170602_TT1_UPLC_ariyasu_IR_12M_IR_1_Neg	892.60864:138733 893.61199:129006 894.61535:54144	91.05645:12 121.09519:24 135.08195:12 137.13188:12 161.12724:12 163.14841:24 168.04439:202 175.14778:36 177.15948:82 180.11571:10 189.16586:24 191.17868:48 203.18105:48 219.13234:24 219.9454:10 224.06697:230 227.1785:12 229.19676:271 249.17206:24 249.18091:60 283.26489:3495 284.25311:279 284.26968:368 285.28571:24 287.95874:24 309.21146:12 309.22629:36 326.15997:24 327.23044:8352 328.23657:1244 3…	589654	418210	564639	269354	356393	288915	469743	539928	505700	574338	138733	184308	128497	1	524168	304887	522427	150513	1.375
4677	9.405	892.605	PC 40:6|PC 20:2_20:4	[M+CH3COO]-	similar chromatogram in higher mz_5671	0.929	TRUE	9.46	892.607	C48H84NO8P	PC	DWNZYUCWYBDRIX-WOVKMZFMNA-N	CCCCC\C=C/C\C=C/CCCCCCCCCC(=O)OCC(COP([O-])(=O)OCC[N+](C)(C)C)OC(=O)CCCCCC\C=C/C\C=C/C\C=C/C\C=C/CC	310	TRUE	TRUE	TRUE	FALSE	FALSE	null	null	100	100	69.2	93.8	100	835.88	170602_TT1_UPLC_ariyasu_IR_8w_IR_3_Neg	892.60748:18018 893.61083:16592 894.61419:7507	168.0424:48 224.06464:24 245.15392:12 259.24518:90 279.24219:24 281.25568:36 303.22858:1452 304.23386:172 307.25964:666 308.2691:60 327.20978:24 327.22501:48 329.24387:63 474.29575:10 508.32932:36 514.32416:36 528.3111:24 532.31873:131 533.3327:48 771.47382:10 804.56567:12 818.56708:1792 819.57526:772 832.51105:12 833.50348:24 834.54108:24 881.69641:10 892.60669:109	10488	9614	10050	10574	13198	18018	10440	14142	8883	11120	19109	18312	15723	6	10050.5	13930.1	11146.3	17714.9	6
4654	9.156	890.591	PC 40:7|PC 18:1_22:6	[M+CH3COO]-		0.929	TRUE	9.06	890.592	C48H82NO8P	PC	FPEVDFOXMCHLKL-MIIHFGKENA-N	CCCCCCCC\C=C/CCCCCCCC(=O)OCC(COP([O-])(=O)OCC[N+](C)(C)C)OC(=O)CC\C=C/C\C=C/C\C=C/C\C=C/C\C=C/C\C=C/CC	310	TRUE	TRUE	TRUE	FALSE	FALSE	null	null	100	99.7	72.5	96.7	100	2663.92	170602_TT1_UPLC_ariyasu_IR_12M_4_Neg	890.59106:75699 891.59441:72260 892.59777:25229	78.95686:36 135.11354:12 159.07512:10 163.07202:36 165.16122:10 168.04329:211 175.15222:24 177.16209:48 191.09604:12 191.18141:48 215.181:10 224.05737:24 224.06578:134 225.09215:12 229.19131:87 249.18855:48 281.24768:2396 282.24649:175 283.24475:1039 284.24948:129 289.24734:24 303.24719:24 309.21265:24 326.17639:24 327.23422:3956 328.23529:673 329.37283:24 417.24506:24 486.7514:12 488.2915:36 488…	70613	57740	65154	34126	36488	38263	69278	73225	60200	75699	27915	35175	31190	6	64502.5	36292.5	69600.5	31426.8	5.5
4632	8.74	888.578	PC 40:8|PC 18:2_22:6	[M+CH3COO]-		0.571	TRUE	8.66	888.576	C48H80NO8P	PC	FCTKCFNDGVBOBD-ZPBIJWSINA-N	CCCCC\C=C/C\C=C/CCCCCCCC(=O)OCC(COP([O-])(=O)OCC[N+](C)(C)C)OC(=O)CC\C=C/C\C=C/C\C=C/C\C=C/C\C=C/C\C=C/CC	310	TRUE	TRUE	TRUE	FALSE	FALSE	null	null	100	99.8	73.3	96.7	100	2860.28	170602_TT1_UPLC_ariyasu_IR_8w_3_Neg	888.57758:120282 889.58093:114881 890.58429:40959	135.12392:12 165.17995:10 168.04399:60 175.1028:10 185.12981:10 191.18025:24 224.06667:120 229.19223:138 235.1714:10 241.00963:60 242.01729:24 255.20717:12 259.24298:48 279.23294:1817 280.23761:148 283.24112:745 284.24585:123 284.26715:48 285.28555:36 299.0423:24 303.23126:739 304.23898:80 305.23859:36 326.18527:36 327.23041:2827 328.23145:382 341.23895:12 420.25644:24 486.29193:73 487.31689:24 5…	98791	89808	120282	49518	65799	71725	84967	116102	88313	104048	32076	37641	31654	11	102960	62347.4	98357.2	33790.5	11.125
4817	9.353	906.616	PC 41:6	[M+CH3COO]-		0.143	TRUE	10.48	906.623	C49H86NO8P	PC	MCBZZOAHAMROOU-DSFOIJQZNA-N	CCCCCCCCCCCCCCCCCCC(=O)OCC(COP([O-])(=O)OCC[N+](C)(C)C)OC(=O)CC\C=C/C\C=C/C\C=C/C\C=C/C\C=C/C\C=C/CC	420	TRUE	TRUE	TRUE	FALSE	FALSE	null	null	84.2	66.4	52	75.9	94.4	45.68	170602_TT1_UPLC_ariyasu_IR_12M_IR_3_Neg	906.61908:882 907.62243:850 908.62579:614	189.95888:10 253.99019:12 254.00586:24 278.0488:10 281.25006:24 283.24713:36 305.23007:10 327.22919:72 328.23279:24 504.31808:12 514.25354:24 536.22717:12 577.24622:10 721.47925:10 764.51581:24 766.54669:12 822.53113:12 832.54767:12 832.58411:131 833.60901:60 835.08868:10 847.55334:10 872.58148:10 906.62439:96	1323	1204	1269	797	1002	871	916	1505	1108	1332	893	1218	882	3	1265.27	890.125	1215.36	997.396	3
4852	8.392	910.554	PC 42:11|PC 20:5_22:6	[M+CH3COO]-		0.286	TRUE	8.47	910.56	C50H78NO8P	PC	PRAHGYJIPXTSPA-XQSFYUSANA-N	CC\C=C/C\C=C/C\C=C/C\C=C/C\C=C/CCCC(=O)OCC(COP([O-])(=O)OCC[N+](C)(C)C)OC(=O)CC\C=C/C\C=C/C\C=C/C\C=C/C\C=C/C\C=C/CC	310	TRUE	TRUE	TRUE	FALSE	FALSE	null	null	100	99.8	49.4	68.8	100	188.1	170602_TT1_UPLC_ariyasu_IR_12M_2_Neg	910.5611:5638 911.56445:5099 912.56781:2296	126.99821:24 141.01419:10 221.06219:12 240.99225:12 241.02057:24 255.22516:12 281.25119:24 283.24118:24 297.03378:12 301.21844:131 302.23013:24 305.23865:24 327.21524:36 327.22794:104 329.24429:24 420.25366:10 510.35455:10 552.31152:24 597.31073:10 601.33405:24 704.40527:12 704.43878:36 716.09351:10 718.44647:24 790.53784:24 828.4978:48 836.51562:136 836.55212:122 837.5307:107 837.59161:24 842.49…	8156	4634	6344	2802	3981	4775	5129	5638	4765	6560	3176	4441	3241	4	6378.23	3852.58	5523.12	3619.48	4.375
5013	13.108	928.698	PC 42:2|PC 24:0_18:2	[M+CH3COO]-	adduct linked to 4892_[M+FA-H]-	0.929	TRUE	13.14	928.701	C50H96NO8P	PC	IIGQXTIUKKRHCT-KVIQUQEHNA-N	CCCCCCCCCCCCCCCCCCCCCCCC(=O)OCC(COP([O-])(=O)OCC[N+](C)(C)C)OC(=O)CCCCCCC\C=C/C\C=C/CCCCC	310	TRUE	TRUE	TRUE	FALSE	FALSE	null	null	100	100	70.5	87.6	100	426.61	170602_TT1_UPLC_ariyasu_IR_8w_2_Neg	928.70062:5962 929.70397:8371 930.70733:4266	279.2114:12 279.23486:438 280.23483:88 293.18304:36 357.28171:10 367.35547:97 813.7041:24 854.65759:251 854.70685:116 855.67133:148 928.68573:48	8319	5962	9937	5687	7389	9522	5304	6574	3957	7384	5805	8315	5228	0	8072.6	7532.6	5804.91	6449.33	0
4999	12.609	926.683	PC 42:3|PC 24:1_18:2	[M+CH3COO]-	adduct linked to 4204_[M-H]-	0.857	TRUE	12.68	926.686	C50H94NO8P	PC	KQQJMFXGDYZEAL-XWJWVPNHNA-N	CCCCCCCCCC\C=C/CCCCCCCCCCCC(=O)OCC(COP([O-])(=O)OCC[N+](C)(C)C)OC(=O)CCCCCCC\C=C/C\C=C/CCCCC	310	TRUE	TRUE	TRUE	FALSE	FALSE	null	null	100	99.9	50	89.4	100	43.98	170602_TT1_UPLC_ariyasu_IR_12M_IR_1_Neg	926.68274:872 927.68609:1244 928.68945:898	126.99683:48 223.05092:10 279.2326:64 305.24054:12 339.33029:10 365.34018:24 759.90057:10 785.63733:36 826.60889:10 852.65118:116 853.61859:24 853.6637:48 854.51685:10 926.62347:12 926.68329:24	1203	834	1422	761	1219	1458	860	1002	795	1155	872	1192	793	13	1152.92	1145.98	953.125	952.312	12.6875
4982	11.763	924.672	PC 42:4|PC 18:0_24:4	[M+CH3COO]-		0.286	TRUE	11.82	924.67	C50H92NO8P	PC	SIPCWZQKPGPRMG-SHJNOZFHNA-N	CCCCCCCCCCCCCCCCCC(=O)OCC(COP([O-])(=O)OCC[N+](C)(C)C)OC(=O)CCCCCCCCCC\C=C/C\C=C/C\C=C/C\C=C/CC	310	TRUE	TRUE	TRUE	FALSE	FALSE	null	null	100	99.9	77	90.5	100	51.43	170602_TT1_UPLC_ariyasu_IR_12M_IR_1_Neg	924.67194:1149 925.67529:1453 926.67865:661	283.24319:12 283.25735:36 337.86868:10 359.29224:203 508.34177:24 797.59808:12 850.62817:226 851.6272:74 924.52307:12 924.6767:48	401	288	296	604	641	1078	293	399	251	318	1149	1305	998	3	328.438	774.271	315.078	1150.56	2.75
4980	12.543	924.669	PC 42:4|PC 22:0_20:4	[M+CH3COO]-		0.357	TRUE	12.15	924.67	C50H92NO8P	PC	BUDCKLMBPWXPIS-QKSAXFKKNA-N	CCCCCCCCCCCCCCCCCCCCCC(=O)OCC(COP([O-])(=O)OCC[N+](C)(C)C)OC(=O)CCCCCC\C=C/C\C=C/C\C=C/C\C=C/CC	310	TRUE	TRUE	TRUE	FALSE	FALSE	null	null	100	95.1	74.6	88.3	100	78.07	170602_TT1_UPLC_ariyasu_IR_8w_IR_2_Neg	924.6687:1620 925.67205:1672 926.67541:1209	224.06476:10 303.22632:168 304.2316:36 339.31265:12 339.32559:36 564.37488:12 564.40155:36 850.57593:24 850.62915:365 851.62:75 865.61444:12 924.6521:24	1299	1019	1504	1252	1620	2096	1098	1413	999	1381	1084	1343	930	3	1273.94	1655.98	1222.86	1118.98	3.25
4959	11.099	922.654	PC 42:5|PC 22:1_20:4	[M+CH3COO]-		0.929	TRUE	11.08	922.654	C50H90NO8P	PC	WEJRANQJEZOPOW-FNDBXICPNA-N	CCCCCCCC\C=C/CCCCCCCCCCCC(=O)OCC(COP([O-])(=O)OCC[N+](C)(C)C)OC(=O)CCCCCC\C=C/C\C=C/C\C=C/C\C=C/CC	310	TRUE	TRUE	TRUE	FALSE	FALSE	null	null	100	100	73.7	92.5	100	277.94	170602_TT1_UPLC_ariyasu_IR_12M_3_Neg	922.65613:3962 923.65948:4138 924.66284:1426	141.01228:12 248.0451:10 303.22839:582 304.23367:36 335.1886:10 337.31177:175 510.29034:12 544.35437:10 562.3764:48 776.5238:24 848.54395:12 848.61755:482 849.61951:184 922.5166:12 922.62317:48	6176	4085	6512	3028	4835	5210	4845	5759	3962	6170	3375	3847	2911	0	5590.85	4357.56	5184.05	3377.71	0
4944	10.447	920.642	PC 42:6|PC 18:0_24:6	[M+CH3COO]-	adduct linked to 5077_[M+C2H3N+Na-2H]-	0.643	TRUE	10.38	920.639	C50H88NO8P	PC	WZVQRCOGOKYORS-XTQGPSINNA-N	CCCCCCCCCCCCCCCCCC(=O)OCC(COP([O-])(=O)OCC[N+](C)(C)C)OC(=O)CCCC\C=C/C\C=C/C\C=C/C\C=C/C\C=C/C\C=C/CC	310	TRUE	TRUE	TRUE	FALSE	FALSE	null	null	100	99.9	61.6	91.9	100	37.81	170602_TT1_UPLC_ariyasu_IR_12M_IR_3_Neg	920.64319:1101 921.64654:833 922.6499:812	281.25171:12 283.25824:48 331.25705:12 355.24527:12 355.25848:103 490.31766:10 768.57056:12 845.62384:24 846.60358:168 847.62073:115 920.65509:24	1146	893	1260	849	1031	1217	941	1015	716	1116	1164	1377	1101	8	1099.81	1032.31	946.859	1213.9	8.25
4943	10.887	920.64	PC 42:6|PC 20:0_22:6	[M+CH3COO]-		0.929	TRUE	10.75	920.639	C50H88NO8P	PC	WAFWSBFKIPCFOF-ZOHKZEOUNA-N	CCCCCCCCCCCCCCCCCCCC(=O)OCC(COP([O-])(=O)OCC[N+](C)(C)C)OC(=O)CC\C=C/C\C=C/C\C=C/C\C=C/C\C=C/C\C=C/CC	310	TRUE	TRUE	TRUE	FALSE	FALSE	null	null	100	99.3	62.8	80.4	100	112.92	170602_TT1_UPLC_ariyasu_IR_12M_4_Neg	920.64056:6116 921.64391:5298 922.64727:2618	283.21933:12 283.25003:64 311.26749:12 311.30215:78 326.16946:12 327.23233:302 328.2334:48 534.31555:10 536.37103:36 540.27533:24 846.60291:624 847.59552:149 847.60773:261 861.55286:24 920.65448:588	5741	4935	6464	1870	3204	2457	4307	5433	4487	6116	1041	1232	884	0	5713.27	2510.44	5085.7	1052.35	0
4942	10.262	920.637	PC 42:6|PC 22:2_20:4	[M+CH3COO]-		0.286	TRUE	10.4	920.639	C50H88NO8P	PC	MADJLPBRDFZQHG-VRUGRFFYNA-N	CCCCC\C=C/C\C=C/CCCCCCCCCCCC(=O)OCC(COP([O-])(=O)OCC[N+](C)(C)C)OC(=O)CCCCCC\C=C/C\C=C/C\C=C/C\C=C/CC	310	TRUE	TRUE	TRUE	FALSE	FALSE	null	null	100	99.5	65	91.2	100	36.24	170602_TT1_UPLC_ariyasu_IR_8w_IR_3_Neg	920.63208:1519 921.63543:1388 922.63879:737	255.21889:10 281.25394:10 303.22925:129 309.29077:10 327.22318:12 334.21375:12 335.29221:60 502.29526:10 529.31274:10 560.34857:12 720.53125:10 764.52136:10 832.33875:10 846.591:67 846.59918:170 847.61627:102 888.55859:10 920.64618:24	842	624	741	900	994	1519	904	1152	640	639	1668	1404	1162	3	735.75	1137.81	833.781	1411.06	3
4925	9.632	918.634	PC 42:7|PC 18:1_24:6	[M+CH3COO]-		0.071	TRUE	9.81	918.623	C50H86NO8P	PC	RROKIQMBVOBQHB-COTQKWRNNA-N	CCCCCCCC\C=C/CCCCCCCC(=O)OCC(COP([O-])(=O)OCC[N+](C)(C)C)OC(=O)CCCC\C=C/C\C=C/C\C=C/C\C=C/C\C=C/C\C=C/CC	310	TRUE	TRUE	TRUE	FALSE	FALSE	null	null	93.9	99	43.3	78.4	100	31.52	170602_TT1_UPLC_ariyasu_IR_12M_IR_2_Neg	918.63446:826 919.63781:881 920.64117:673	79.95744:12 202.02478:10 281.25177:24 303.22702:36 327.22339:12 333.27557:12 355.2533:24 552.29846:10 713.48926:10 724.52679:24 756.47168:10 842.5863:10 844.58777:72 845.59143:24 873.54163:10	247	196	267	347	400	470	263	281	201	224	646	826	557	3	236.688	405.542	242.531	676.292	3
4924	9.897	918.623	PC 42:7|PC 20:1_22:6	[M+CH3COO]-		0.929	TRUE	10.04	918.623	C50H86NO8P	PC	FYVDGOCCFDKYOR-GXLBXUGMNA-N	CCCCCCCC\C=C/CCCCCCCCCC(=O)OCC(COP([O-])(=O)OCC[N+](C)(C)C)OC(=O)CC\C=C/C\C=C/C\C=C/C\C=C/C\C=C/C\C=C/CC	310	TRUE	TRUE	TRUE	FALSE	FALSE	null	null	100	99.3	65.9	93.5	100	220.3	170602_TT1_UPLC_ariyasu_IR_12M_4_Neg	918.62299:5442 919.62634:5510 920.6297:3380	149.1423:10 168.03627:36 179.04283:10 224.05772:12 255.21329:12 255.23346:36 279.21118:12 279.2323:60 281.24576:98 283.24045:80 284.24756:36 305.24033:10 307.26163:36 309.27728:171 310.28018:24 327.23221:418 328.22815:60 534.2829:12 534.35425:48 770.52771:12 771.56824:24 844.58643:618 845.586:293 859.5434:24 918.61969:204	4593	3846	4051	2013	2769	2646	4928	5005	4948	5442	2177	2791	2344	3	4163.4	2476.08	5081.09	2437.44	3.25
4904	9.315	916.604	PC 42:8|PC 20:2_22:6	[M+CH3COO]-		0.929	TRUE	9.29	916.607	C50H84NO8P	PC	YBAVZMWJCPETFA-YJENULLPNA-N	CCCCC\C=C/C\C=C/CCCCCCCCCC(=O)OCC(COP([O-])(=O)OCC[N+](C)(C)C)OC(=O)CC\C=C/C\C=C/C\C=C/C\C=C/C\C=C/C\C=C/CC	310	TRUE	TRUE	TRUE	FALSE	FALSE	null	null	100	100	65.3	93.1	100	112.53	170602_TT1_UPLC_ariyasu_IR_12M_2_Neg	916.60486:2116 917.60821:2429 918.61157:926	224.06441:12 271.17035:10 283.23383:36 283.25037:36 303.22614:12 307.24738:24 307.2572:48 307.27197:48 327.2327:205 532.34869:36 803.57678:10 842.57794:333 843.57635:254 916.58447:48 916.60992:48	1888	2033	1954	1473	2261	2412	1863	2116	1620	2202	2760	2674	2387	3	1958.54	2048.65	1950.28	2606.73	3
4887	8.901	914.588	PC 42:9|PC 20:3_22:6	[M+CH3COO]-		0.929	TRUE	8.91	914.592	C50H82NO8P	PC	UOHAUYMPRRFULX-WJAHOPGDNA-N	CC\C=C/C\C=C/C\C=C/CCCCCCCCCC(=O)OCC(COP([O-])(=O)OCC[N+](C)(C)C)OC(=O)CC\C=C/C\C=C/C\C=C/C\C=C/C\C=C/C\C=C/CC	310	TRUE	TRUE	TRUE	FALSE	FALSE	null	null	100	100	69.1	91.5	100	81.93	170602_TT1_UPLC_ariyasu_IR_12M_3_Neg	914.5874:2519 915.59075:2729 916.59411:881	224.06615:10 249.18231:10 283.23813:48 305.25259:48 315.04239:10 327.22968:205 500.26111:12 530.31628:24 534.30554:12 832.48773:24 840.53699:114 840.5614:193 841.55859:144 883.54462:10 914.59143:121	4123	3255	3422	1760	2470	2948	2746	3330	2519	2949	2403	2517	2218	3	3600.27	2392.67	2886.23	2379.35	3
5088	8.768	938.586	PC 44:11|PC 22:5_22:6	[M+CH3COO]-		0.286	TRUE	8.86	938.592	C52H82NO8P	PC	LIYXTHCSSCAYRI-QRFKBRFNNA-N	CC\C=C/C\C=C/C\C=C/C\C=C/C\C=C/CCCCCC(=O)OCC(COP([O-])(=O)OCC[N+](C)(C)C)OC(=O)CC\C=C/C\C=C/C\C=C/C\C=C/C\C=C/C\C=C/CC	310	TRUE	TRUE	TRUE	FALSE	FALSE	null	null	100	99.8	36.9	91.4	100	30.57	170602_TT1_UPLC_ariyasu_IR_8w_1_Neg	938.58606:1175 939.58941:1335 940.59277:482	271.68478:12 283.23978:36 302.21173:12 327.23178:100 329.23541:12 329.24817:60 329.26343:24 391.21597:10 522.47028:10 569.27777:10 749.52185:10 770.48407:10 780.55988:12 780.56769:12 818.57159:10 848.56348:24 856.54205:24 864.50024:12 864.53326:70 864.57452:105 865.55695:60 870.63068:10 886.56763:10 911.5553:48 938.54486:24	1175	784	982	446	691	702	645	828	708	897	699	554	535	1	980.125	612.875	769.375	595.854	0.75
5067	8.598	936.576	PC 44:12|PC 22:6_22:6	[M+CH3COO]-		0.929	TRUE	8.48	936.576	C52H80NO8P	PC	XLKQWAMTMYIQMG-MYZZJVRYNA-N	CC\C=C/C\C=C/C\C=C/C\C=C/C\C=C/C\C=C/CCC(=O)OCC(COP([O-])(=O)OCC[N+](C)(C)C)OC(=O)CC\C=C/C\C=C/C\C=C/C\C=C/C\C=C/C\C=C/CC	310	TRUE	TRUE	TRUE	FALSE	FALSE	null	null	100	99.5	26.7	94.5	100	92.12	170602_TT1_UPLC_ariyasu_IR_12M_1_Neg	936.57404:4019 937.57739:5471 938.58075:2262	129.07861:10 179.05092:12 240.99892:12 241.00763:125 255.21632:12 283.25079:305 284.23425:24 297.0412:48 315.02841:12 327.20529:12 327.23322:495 328.23172:60 419.22742:12 419.24753:77 534.30072:24 552.31195:48 581.26489:12 581.30548:130 582.31769:36 599.30219:24 600.33679:12 625.28766:36 650.35638:10 747.47461:24 747.513:48 748.52252:36 834.50006:12 862.48218:12 862.54401:468 863.51294:36 863.537…	6556	3925	4734	2443	3404	4036	4019	5265	3495	3729	2285	2822	2196	1	5071.69	3294.02	4127.09	2434.5	0.75
5197	13.085	952.703	PC 44:4|PC 24:0_20:4	[M+CH3COO]-	adduct linked to 5351_[M+Na-2H]-; adduct linked to 5644_[M+CH3COONa-H]-	0.929	TRUE	13.08	952.701	C52H96NO8P	PC	GGJWAWMDDPNXCZ-RUKQXJHINA-N	CCCCCCCCCCCCCCCCCCCCCCCC(=O)OCC(COP([O-])(=O)OCC[N+](C)(C)C)OC(=O)CCCCCC\C=C/C\C=C/C\C=C/C\C=C/CC	310	TRUE	TRUE	TRUE	FALSE	FALSE	null	null	100	100	48.4	93.6	100	580.34	170602_TT1_UPLC_ariyasu_IR_8w_3_Neg	952.70239:17122 953.70574:21019 954.7091:10149	141.01894:580 152.99948:10 199.205:10 224.06841:24 259.23581:24 303.23077:977 304.23849:216 317.22604:10 367.35501:309 368.36981:36 574.40143:12 575.41772:24 587.97552:10 592.43182:102 593.42969:36 801.67548:359 802.67719:69 802.69708:148 810.63727:12 810.67725:86 811.71655:48 832.59344:12 832.68256:36 833.6629:48 853.07947:10 878.65851:1264 879.64471:243 879.67383:746 887.93921:10 891.63159:24 8…	15666	12721	17122	11100	15570	16933	12146	14404	10483	16255	15061	19953	14787	17	15169.7	14534.4	13322.1	16600.4	16.75
5184	12.567	950.691	PC 44:5|PC 24:1_20:4	[M+CH3COO]-		0.929	TRUE	12.47	950.686	C52H94NO8P	PC	BUYSFNDFDVKAFR-SVAIAZDFNA-N	CCCCCCCCCC\C=C/CCCCCCCCCCCC(=O)OCC(COP([O-])(=O)OCC[N+](C)(C)C)OC(=O)CCCCCC\C=C/C\C=C/C\C=C/C\C=C/CC	310	TRUE	TRUE	TRUE	FALSE	FALSE	null	null	100	99.7	41.4	91.1	100	60.92	170602_TT1_UPLC_ariyasu_IR_8w_1_Neg	950.69104:1740 951.69439:1521 952.69775:659	141.01045:12 224.06664:10 259.2341:12 303.22919:60 304.2565:24 317.25449:10 365.34433:48 488.84384:10 579.88666:10 590.41772:12 633.83948:10 740.59015:10 804.51611:12 804.5639:24 805.55945:12 808.66943:24 817.60999:12 830.5871:12 830.65991:24 876.63916:134 876.69318:101 885.53754:10 891.64563:12 950.5116:12 950.67603:24	1740	1214	1901	917	1347	1738	1449	1584	957	1694	971	1249	838	3	1618.31	1333.92	1421.03	1019.25	3
5170	11.371	948.665	PC 44:6|PC 24:2_20:4	[M+CH3COO]-		0.357	TRUE	11.83	948.67	C52H92NO8P	PC	WVISZFLLDXZPFQ-QHKWVSLJNA-N	CCCCCCC\C=C/C\C=C/CCCCCCCCCCCC(=O)OCC(COP([O-])(=O)OCC[N+](C)(C)C)OC(=O)CCCCCC\C=C/C\C=C/C\C=C/C\C=C/CC	310	TRUE	TRUE	TRUE	FALSE	FALSE	null	null	100	93.5	84.8	85.9	100	31.97	170602_TT1_UPLC_ariyasu_IR_12M_IR_3_Neg	948.67224:702 949.67559:590 950.67895:134	92.92876:10 303.22614:36 363.32861:24 874.62201:122 874.64691:70 875.63092:24 948.64392:24	444	329	469	439	699	1028	366	517	310	403	770	760	702	0	414.021	721.75	399.031	743.896	0
5135	9.883	944.64	PC 44:8|PC 20:4_24:4	[M+CH3COO]-		0.429	TRUE	9.93	944.639	C52H88NO8P	PC	FQDWYXVQJPZBTB-FEAMGXSHNA-N	CC\C=C/C\C=C/C\C=C/C\C=C/CCCCCCCCCCC(=O)OC(COC(=O)CCCCCC\C=C/C\C=C/C\C=C/C\C=C/CC)COP([O-])(=O)OCC[N+](C)(C)C	310	TRUE	TRUE	TRUE	FALSE	FALSE	null	null	100	99.9	73	90.6	100	48.64	170602_TT1_UPLC_ariyasu_IR_12M_IR_1_Neg	944.64026:1478 945.64361:1771 946.64697:760	303.22372:226 359.28183:12 359.3031:60 584.336:12 870.56775:66 870.59259:326 871.59088:110 871.62817:73 944.63275:48	285	383	252	712	810	1322	376	378	271	334	1478	1297	1312	0	306.688	947.562	339.781	1362.29	0
5839	13.565	1162.86	PC 60:11	[M+CH3COO]-		0.214	TRUE	13.4	1162.84	C68H114NO8P	PC	NIHMYDKBNDDVIU-PZKDRNPRNA-N	CCCCCCCCCCCCCCCC(=O)OCC(COP([O-])(=O)OCC[N+](C)(C)C)OC(=O)CCCCCCCCC\C=C/C\C=C/C\C=C/C\C=C/C\C=C/C\C=C/C\C=C/C\C=C/C\C=C/C\C=C/C\C=C/CC	320	TRUE	TRUE	TRUE	FALSE	FALSE	null	null	83.7	99.1	77.4	72.2	83.3	40.75	170602_TT1_UPLC_ariyasu_IR_8w_2_Neg	1162.85596:682 1163.85931:1008 1164.86267:726	141.01973:12 255.2374:48 1081.80823:10 1088.80823:98 1088.83606:153 1089.81335:60 1162.79578:12 1162.85327:36	724	682	643	166	218	255	423	460	296	403	206	460	368	2	683.104	213.146	395.531	344.583	2.25
5907	13.401	1234.86	PC 66:17	[M+CH3COO]-		0.643	TRUE	13.34	1234.84	C74H114NO8P	PC	FJTSDGOSQPYAMZ-IVZGPZJVNA-N	CC\C=C/C\C=C/C\C=C/C\C=C/C\C=C/C\C=C/CCC(=O)OCC(COP([O-])(=O)OCC[N+](C)(C)C)OC(=O)CCCCCCCCC\C=C/C\C=C/C\C=C/C\C=C/C\C=C/C\C=C/C\C=C/C\C=C/C\C=C/C\C=C/C\C=C/CC	320	TRUE	TRUE	TRUE	FALSE	FALSE	null	null	85.8	99.9	69.6	77.1	100	51.85	170602_TT1_UPLC_ariyasu_IR_8w_1_Neg	1234.86194:1531 1235.86529:2998 1236.86865:1446	283.23697:12 283.24405:48 327.21097:12 327.23126:188 328.2374:36 832.56305:24 850.59113:36 1160.78882:114 1160.82227:589 1161.82666:388 1234.82458:48 1234.87878:180 1234.92322:60	1531	1430	999	619	674	606	1321	859	609	1030	883	1752	1006	12	1320.02	633.271	955	1213.9	11.625
3357	9.307	750.566	PC O-30:0|PC O-14:0_16:0	[M+CH3COO]-	similar chromatogram in higher mz_4752	0.929	TRUE	9.46	750.565	C38H78NO7P	EtherPC	BYMZZQJJOHDZOU-UHFFFAOYNA-N	CCCCCCCCCCCCCCCC(=O)OC(COCCCCCCCCCCCCCC)COP([O-])(=O)OCC[N+](C)(C)C	310	TRUE	TRUE	TRUE	FALSE	FALSE	null	null	100	99.3	63.9	90.2	100	290.73	170602_TT1_UPLC_ariyasu_IR_12M_IR_2_Neg	750.56567:11638 751.56902:9379 752.57238:2782	152.98605:12 226.48695:12 227.20354:644 255.2339:1013 256.23712:77 303.2309:24 329.24881:12 377.24966:24 420.2814:36 428.46036:12 438.30042:128 439.30585:24 448.31754:48 466.32135:48 605.43445:12 676.53162:1096 677.5249:353 681.29645:10 715.50134:10 750.52094:36 750.55939:48	2467	2105	2451	3286	2726	4236	3667	3960	3526	3260	6680	11638	8496	7	2340.92	3415.73	3603.19	8938.1	7.375
3483	9.712	764.58	PC O-31:0|PC O-16:0_15:0	[M+CH3COO]-	similar chromatogram in higher mz_5706	0.429	TRUE	9.69	764.581	C39H80NO7P	EtherPC	STLGSPGBYIURQE-UHFFFAOYNA-N	CCCCCCCCCCCCCCCCOCC(COP([O-])(=O)OCC[N+](C)(C)C)OC(=O)CCCCCCCCCCCCCC	310	TRUE	TRUE	TRUE	FALSE	FALSE	null	null	100	100	29.7	72.4	100	68.35	170602_TT1_UPLC_ariyasu_IR_12M_IR_2_Neg	764.5799:3318 765.58325:2913 766.58661:1464	135.12143:12 140.00845:24 180.46663:10 196.02975:24 203.18152:24 205.19699:10 241.20003:12 241.2131:331 242.21899:24 245.19209:12 255.22815:303 257.22305:163 283.26318:470 284.26794:48 300.2359:24 301.21915:518 302.21378:181 303.22958:60 329.21951:12 329.24496:162 363.2041:12 427.23694:10 448.30435:12 452.30405:36 458.41351:10 462.31006:48 466.33221:36 480.30698:85 481.31018:36 690.51746:59 690.5…	736	587	783	884	975	1179	670	647	906	995	1633	3318	1528	20	702.042	1012.27	804.328	2159.5	20.1875
3612	10.178	778.596	PC O-32:0|PC O-16:0_16:0	[M+CH3COO]-	similar chromatogram in higher mz_4379	0.929	TRUE	10.19	778.597	C40H82NO7P	EtherPC	WOTHHEHCEYHCFE-UHFFFAOYNA-N	CCCCCCCCCCCCCCCCOCC(COP([O-])(=O)OCC[N+](C)(C)C)OC(=O)CCCCCCCCCCCCCCC	310	TRUE	TRUE	TRUE	FALSE	FALSE	null	null	100	100	73.7	89.8	100	754.02	170602_TT1_UPLC_ariyasu_IR_8w_IR_3_Neg	778.59558:34529 779.59893:25345 780.60229:6197	254.39684:24 255.23473:3954 256.23572:332 274.06308:10 377.23453:12 377.23996:60 428.9325:10 448.31006:150 466.32587:314 467.33868:161 628.53052:12 702.28339:36 704.55768:3240 705.56757:986 718.55902:24 720.52789:36 778.57513:60 778.58301:165	32451	24192	31411	31346	29409	34529	30502	27634	40107	37367	45902	78306	56935	17	29351.2	31761.4	33902.4	60381.1	17.3125
3587	9.426	776.583	PC O-32:1|PC O-16:0_16:1	[M+CH3COO]-		0.357	TRUE	9.56	776.581	C40H80NO7P	EtherPC	HJVQHTGUAIETCQ-ZPHPHTNENA-N	CCCCCCCCCCCCCCCCOCC(COP([O-])(=O)OCC[N+](C)(C)C)OC(=O)CCCCCCC\C=C/CCCCCC	310	TRUE	TRUE	TRUE	FALSE	FALSE	null	null	100	99.4	51.8	88.9	100	755.79	170602_TT1_UPLC_ariyasu_IR_12M_IR_2_Neg	776.58252:24507 777.58587:19685 778.58923:6240	168.03725:12 227.19981:264 228.20789:36 253.21606:1633 254.21307:98 255.23:1767 256.2377:153 267.21957:12 269.24457:36 279.23096:36 281.23029:12 281.24911:203 282.24561:36 283.24384:24 284.3811:10 303.2218:24 303.24133:36 327.23068:60 328.23172:24 375.21158:12 446.27936:12 446.3031:48 448.30963:79 464.30615:101 464.32733:84 466.32544:188 467.32611:36 488.3862:12 492.33621:24 702.53564:2144 703.54…	6348	5990	6332	6855	6433	9841	10998	10508	9940	9649	12960	24507	18677	3	6223.35	7709.75	10273.8	18714.7	3.25
3586	10.057	776.582	PC O-32:1|PC O-16:1_16:0	[M+CH3COO]-		0.143	TRUE	9.97	776.581	C40H80NO7P	EtherPC	BXQUYBIIGCTQFV-VLGSPTGONA-N	CCCCCCCCCCCCCCCC(=O)OC(COCCCCCCCC\C=C/CCCCCC)COP([O-])(=O)OCC[N+](C)(C)C	310	TRUE	TRUE	TRUE	FALSE	FALSE	null	null	100	99.8	79.3	94.7	100	380.81	170602_TT1_UPLC_ariyasu_IR_12M_IR_1_Neg	776.58173:6031 777.58508:5140 778.58844:4379	140.01457:12 251.19846:24 255.23172:893 256.23492:72 303.23584:48 313.29398:10 329.2438:48 357.28665:12 446.28146:12 446.2933:36 462.3024:12 464.29617:36 464.31128:65 465.30978:24 702.52686:316 702.54913:556 703.539:204 776.54962:103 776.58484:60	2563	2199	2308	3784	3604	5943	2503	2545	2306	2833	6031	6345	6684	3	2356.85	4443.73	2547.08	6353.17	3
3708	10.909	790.599	PC O-33:1|PC O-21:1_12:0	[M+CH3COO]-		0.357	TRUE	10.29	790.597	C41H82NO7P	EtherPC	MEYRIHXQBDPSOK-VXPUYCOJNA-N	CCCCCCCCCCCC(=O)OC(COCCCCCCCCCC\C=C/CCCCCCCCC)COP([O-])(=O)OCC[N+](C)(C)C	410	TRUE	TRUE	TRUE	FALSE	FALSE	null	null	91.1	88.2	28.8	43.9	100	95.73	170602_TT1_UPLC_ariyasu_IR_8w_IR_3_Neg	790.58856:1435 791.59191:1166 792.59527:1411	171.14047:10 199.17004:36 279.23077:12 282.25012:12 287.27563:12 327.22791:12 328.23657:24 415.23636:10 432.2897:12 703.50641:10 716.54279:12 754.55701:12 790.53601:24 790.57941:60 790.60309:111	571	449	599	1059	1174	1435	580	508	433	553	1917	1729	1580	3	539.854	1222.56	518.484	1741.77	3.25
3856	11.326	806.628	PC O-34:0|PC O-18:0_16:0	[M+CH3COO]-		0.929	TRUE	11.38	806.628	C42H86NO7P	EtherPC	GTFLTTXDLGEBAI-UHFFFAOYNA-N	CCCCCCCCCCCCCCCCCCOCC(COP([O-])(=O)OCC[N+](C)(C)C)OC(=O)CCCCCCCCCCCCCCC	310	TRUE	TRUE	TRUE	FALSE	FALSE	null	null	100	99.9	75.6	95.8	100	285.85	170602_TT1_UPLC_ariyasu_IR_12M_IR_3_Neg	806.63171:7046 807.63506:4486 808.63842:1967	255.22806:737 256.24252:48 265.08597:10 283.26071:73 383.02457:10 405.27377:24 476.27676:12 476.35641:66 494.36615:83 567.00311:10 637.1275:10 644.59204:60 732.58051:679 733.59888:186 745.52588:10 806.6554:130	12564	6977	13463	6080	7440	8796	8422	7754	9755	12743	8371	10825	7046	12	11001.3	7438.92	9668.64	8747.56	12.25
3829	10.282	804.614	PC O-34:1|PC O-18:1_16:0	[M+CH3COO]-	adduct linked to 3707_[M+FA-H]-	0.929	TRUE	10.47	804.612	C42H84NO7P	EtherPC	IQLHTKSHLGLPMG-MRCUWXFGNA-N	CCCCCCCCCCCCCCCC(=O)OC(COCCCCCCCC\C=C/CCCCCCCC)COP([O-])(=O)OCC[N+](C)(C)C	310	TRUE	TRUE	TRUE	FALSE	FALSE	null	null	100	98.9	71.6	88	100	3918.09	170602_TT1_UPLC_ariyasu_IR_8w_3_Neg	804.61322:117266 805.61657:97782 806.61993:26651	78.95739:24 168.04251:48 196.04311:36 254.4191:48 255.21217:32 255.23236:14359 256.23782:1225 257.25204:24 258.41263:24 279.23117:126 281.24933:1323 282.24347:136 283.24408:48 283.25824:60 297.28351:24 315.29041:12 327.23615:63 328.23468:24 329.24744:60 330.26175:24 403.23389:12 403.2677:79 421.27353:24 448.31058:24 466.32346:60 474.28851:24 474.32825:512 475.33136:119 492.35297:1082 493.34689:17…	117812	76517	117266	57909	66990	75834	85938	66220	126112	127598	77526	112108	78238	5	103865	66911.1	101467	89290.4	5.25
3810	9.654	802.599	PC O-34:2|PC O-16:0_18:2	[M+CH3COO]-		0.929	TRUE	9.8	802.597	C42H82NO7P	EtherPC	IQACMFWAGALEAQ-DYMXKLMANA-N	CCCCCCCCCCCCCCCCOCC(COP([O-])(=O)OCC[N+](C)(C)C)OC(=O)CCCCCCC\C=C/C\C=C/CCCCC	310	TRUE	TRUE	TRUE	FALSE	FALSE	null	null	100	99.4	65.4	90.3	100	671.24	170602_TT1_UPLC_ariyasu_IR_8w_1_Neg	802.59613:24671 803.59948:19151 804.60284:9052	161.86526:10 224.07976:12 255.23029:1123 256.23801:123 265.48834:12 279.23148:2684 280.2338:235 283.2373:24 286.81274:10 296.26846:12 327.22659:48 377.22751:12 419.25204:10 433.27603:24 448.29706:12 448.31488:60 462.3118:24 466.32187:308 467.33771:36 472.29926:12 472.32367:36 480.31808:24 490.30759:12 490.32623:60 492.32965:24 683.52112:12 715.51971:36 718.5412:48 728.56042:2668 729.56091:862 730…	24671	17767	24966	17100	19003	18945	19168	19406	24081	24741	16504	21995	16713	3	22468.2	18348.9	21849	18404	3
3809	10.22	802.595	PC O-34:2|PC O-16:1_18:1	[M+CH3COO]-	adduct linked to 3284_[M-H]-	0.929	TRUE	10.17	802.597	C42H82NO7P	EtherPC	WDQJCKHLEYAETE-MGXYOJEMNA-N	CCCCCCCC\C=C/CCCCCCCC(=O)OC(COCCCCCCCC\C=C/CCCCCC)COP([O-])(=O)OCC[N+](C)(C)C	310	TRUE	TRUE	TRUE	FALSE	FALSE	null	null	100	99.9	70.5	91.5	100	224.82	170602_TT1_UPLC_ariyasu_IR_8w_3_Neg	802.59479:9743 803.59814:7419 804.6015:55325	224.0625:12 255.21841:12 255.23634:80 281.24881:1393 282.25235:165 283.26007:24 294.2153:10 303.23618:24 327.23553:24 339.18878:10 375.22235:24 423.61789:10 446.29428:60 446.30319:48 464.32141:122 490.31439:12 728.55963:1018 729.55627:303 743.5271:24 746.00128:10 766.54529:36 767.5481:36 802.57916:60	9097	7674	9743	5229	5464	6298	8678	8902	7832	8958	3986	4229	3692	5	8837.98	5663.77	8592.5	3968.98	5.25
3790	9.563	800.585	PC O-34:3|PC O-16:1_18:2	[M+CH3COO]-		0.929	TRUE	9.66	800.581	C42H80NO7P	EtherPC	AXCLECQLCBWNLZ-DZELQHPSNA-N	CCCCCC\C=C/CCCCCCCCOCC(COP([O-])(=O)OCC[N+](C)(C)C)OC(=O)CCCCCCC\C=C/C\C=C/CCCCC	310	TRUE	TRUE	TRUE	FALSE	FALSE	null	null	100	99.7	45.5	91	100	190.31	170602_TT1_UPLC_ariyasu_IR_8w_IR_2_Neg	800.58191:4967 801.58526:4482 802.58862:7826	168.03401:12 168.04311:36 224.06769:12 255.23288:1465 256.23837:72 279.23169:810 280.23868:60 327.22897:24 446.3013:24 464.31342:60 480.31366:24 718.53015:24 726.54669:415 727.55328:200 730.89978:10 800.57349:36	6245	5135	6675	4268	4967	4882	4607	5382	4832	6049	3183	3169	2077	6	6018.35	4705.75	5217.5	2809.79	6.25
3774	8.915	798.562	PC O-34:4|PC O-14:0_20:4	[M+CH3COO]-		0.929	TRUE	9.49	798.565	C42H78NO7P	EtherPC	WYJWCFOCATYWQT-LTFXTMEVNA-N	CCCCCCCCCCCCCCOCC(COP([O-])(=O)OCC[N+](C)(C)C)OC(=O)CCCCCC\C=C/C\C=C/C\C=C/C\C=C/CC	410	TRUE	TRUE	TRUE	FALSE	FALSE	null	null	100	90.2	68.7	90.3	100	122.75	170602_TT1_UPLC_ariyasu_IR_12M_IR_2_Neg	798.56299:3943 799.56634:3828 800.5697:1787	259.2316:12 259.24063:24 279.23511:24 301.20593:12 303.2261:471 304.2338:60 305.24075:48 420.27292:12 438.27115:12 438.29761:48 711.44543:12 724.52087:319 725.51849:101 736.46173:12 798.51807:24	1785	1676	1812	2231	2017	3134	3283	4955	2046	2761	2367	3943	2944	5	1757.94	2460.62	3261.03	3084.77	5.25
4123	12.886	834.644	PC O-36:0|PC O-20:0_16:0	[M+CH3COO]-		0.214	TRUE	12.91	834.659	C44H90NO7P	EtherPC	LYTUERCDYBANSA-UHFFFAOYNA-N	CCCCCCCCCCCCCCCCCCCCOCC(COP([O-])(=O)OCC[N+](C)(C)C)OC(=O)CCCCCCCCCCCCCCC	310	TRUE	TRUE	TRUE	FALSE	FALSE	null	null	84.6	100	35.1	62.9	100	12.29	170602_TT1_UPLC_ariyasu_IR_12M_2_Neg	834.64343:930 835.64678:779 836.65014:402	144.02634:10 199.16928:10 255.22012:24 255.22685:48 256.23456:24 277.22385:10 283.276:24 304.23593:12 376.97165:10 419.25787:24 437.25812:12 514.96106:10 612.29895:10 746.95837:12 747.49548:36 748.50116:24 760.62561:118 761.59747:36 785.61914:12 785.65454:24 834.49359:12 834.51385:24	1003	718	1112	1150	1493	1797	838	930	782	1224	1999	2897	1887	11	944.354	1480.19	943.609	2261.23	11.125
4103	11.459	832.64	PC O-36:1|PC O-18:0_18:1	[M+CH3COO]-		0.286	TRUE	11.88	832.644	C44H88NO7P	EtherPC	JDBBQTCNJFZWPL-LNVKXUELNA-N	CCCCCCCCCCCCCCCCCCOCC(COP([O-])(=O)OCC[N+](C)(C)C)OC(=O)CCCCCCC\C=C/CCCCCCCC	310	TRUE	TRUE	TRUE	FALSE	FALSE	null	null	100	94.4	44.7	77.5	100	86.05	170602_TT1_UPLC_ariyasu_IR_12M_4_Neg	832.63928:2126 833.64263:2498 834.64599:1332	255.2308:94 281.24295:12 281.24765:60 283.27307:24 309.28174:48 494.34515:12 610.94421:10 758.59363:198 758.62842:151 759.59509:60 772.64722:24 781.04565:12 783.60114:48 783.64435:149 832.63635:24	2172	1068	2114	1200	1449	1800	1474	1471	1549	2126	1921	2697	1784	5	1784.73	1482.96	1655.14	2133.85	5.25
4083	10.559	830.627	PC O-36:2|PC O-18:1_18:1	[M+CH3COO]-		0.143	TRUE	10.75	830.628	C44H86NO7P	EtherPC	SLADRSJRKVHHAA-YEUCEMRANA-N	CCCCCCCC\C=C/CCCCCCCCOCC(COP([O-])(=O)OCC[N+](C)(C)C)OC(=O)CCCCCCC\C=C/CCCCCCCC	310	TRUE	TRUE	TRUE	TRUE	FALSE	null	null	100	96.7	70.4	91.6	100	154.36	170602_TT1_UPLC_ariyasu_IR_12M_IR_3_Neg	830.6272:3697 831.63055:2629 832.63391:801	210.44109:10 255.2282:60 256.23364:12 281.25195:419 282.24844:36 303.21985:12 305.24185:12 307.2681:24 325.297:24 474.34018:24 492.31836:12 492.34952:36 743.58466:24 756.58789:433 757.60742:124 830.5835:36	3783	2803	4189	2835	3665	3666	3105	3946	3593	4282	3500	4863	3697	8	3591.73	3388.77	3731.55	4020.27	7.625
4062	9.701	828.611	PC O-36:3|PC O-18:1_18:2	[M+CH3COO]-		0.286	TRUE	10.48	828.612	C44H84NO7P	EtherPC	MFZLAZYUXHHSIA-RWLIYIGXNA-N	CCCCCCCC\C=C/CCCCCCCCOCC(COP([O-])(=O)OCC[N+](C)(C)C)OC(=O)CCCCCCC\C=C/C\C=C/CCCCC	410	TRUE	TRUE	TRUE	TRUE	FALSE	null	null	100	84.9	62.4	92.1	100	361.57	170602_TT1_UPLC_ariyasu_IR_8w_3_Neg	828.61053:7845 829.61388:6794 830.61724:3010	255.23666:24 279.23099:1009 280.23798:181 281.24445:36 305.25125:24 327.2207:12 468.34985:10 474.32184:48 492.34955:82 746.49683:24 754.57495:895 755.56989:151 755.58917:350 766.56958:24 768.61871:24 778.56482:12 795.56604:24 811.65503:12 828.60376:92	7438	5426	7845	4841	5431	5908	5138	7434	6006	7430	6064	8741	6407	7	6903.08	5393.29	6501.92	7070.38	6.5625
4040	9.628	826.596	PC O-36:4|PC O-16:0_20:4	[M+CH3COO]-		0.929	TRUE	9.77	826.597	C44H82NO7P	EtherPC	SOUZQPFUXRVDGK-SHJNOZFHNA-N	CCCCCCCCCCCCCCCCOCC(COP([O-])(=O)OCC[N+](C)(C)C)OC(=O)CCCCCC\C=C/C\C=C/C\C=C/C\C=C/CC	310	TRUE	TRUE	TRUE	FALSE	FALSE	null	null	100	99.4	65.2	88.6	100	1480.97	170602_TT1_UPLC_ariyasu_IR_8w_IR_2_Neg	826.59857:44322 827.60192:37760 828.60528:12255	167.03996:12 200.12405:10 205.1947:111 224.07138:36 255.23454:809 256.23328:104 259.23895:220 277.39075:10 279.23572:202 281.24213:24 283.27463:12 302.2695:24 303.23166:4227 304.22958:597 377.24246:36 446.28546:12 448.30978:276 449.31473:24 464.84476:10 466.32257:404 467.32932:104 480.30334:24 486.71918:10 612.71313:10 718.4646:12 718.5285:36 719.54083:24 750.02325:12 750.09241:24 752.53906:1779 …	37292	34108	31372	46557	44322	55995	44046	61768	37574	47153	55200	75028	60682	7	34257.4	48958	47635.5	63636.8	6.5625
4019	9.166	824.578	PC O-36:5|PC O-16:0_20:5	[M+CH3COO]-		0.929	TRUE	9.22	824.581	C44H80NO7P	EtherPC	YHSSHPWVFALMBA-CYDMDVBXNA-N	CCCCCCCCCCCCCCCCOCC(COP([O-])(=O)OCC[N+](C)(C)C)OC(=O)CCC\C=C/C\C=C/C\C=C/C\C=C/C\C=C/CC	310	TRUE	TRUE	TRUE	FALSE	FALSE	null	null	100	99.8	31.8	93.5	100	160.85	170602_TT1_UPLC_ariyasu_IR_8w_3_Neg	824.58185:5535 825.5852:5904 826.58856:5971	224.06898:10 255.21637:12 255.23656:178 256.2308:109 278.31464:12 279.23087:578 280.24255:332 281.24197:48 283.24139:71 283.26974:36 287.66364:10 297.2735:48 301.21378:312 302.21573:48 303.2291:68 327.23325:122 328.23938:60 419.27057:36 433.27139:60 437.2623:24 448.30713:24 451.28659:36 466.32596:60 481.31314:24 723.47778:12 723.50421:24 737.50488:48 743.53534:36 750.53973:512 751.55511:226 762.5…	5551	5689	5535	3415	4141	4291	4966	5312	5724	6055	4848	7297	5769	6	5591.27	3949	5514.17	5971.33	6.25
4018	9.516	824.576	PC O-36:5|PC O-16:1_20:4	[M+CH3COO]-		0.929	TRUE	9.63	824.581	C44H80NO7P	EtherPC	VXQMCPDKMGAOGH-LNJNMWSONA-N	CCCCCC\C=C/CCCCCCCCOCC(COP([O-])(=O)OCC[N+](C)(C)C)OC(=O)CCCCCC\C=C/C\C=C/C\C=C/C\C=C/CC	310	TRUE	TRUE	TRUE	FALSE	FALSE	null	null	100	99.5	70.4	92.5	100	605.18	170602_TT1_UPLC_ariyasu_IR_12M_IR_3_Neg	824.58093:20532 825.58428:19030 826.58764:8252	168.03603:12 205.1954:36 224.07004:24 231.21429:10 259.22626:12 259.24432:149 303.23019:2819 304.23547:420 375.22379:24 446.30765:72 447.3074:36 456.50833:10 464.31387:401 465.32144:71 750.54456:2340 750.60992:46 751.55609:902 758.53235:10 765.50977:48 824.56128:100 824.58545:124	29884	30064	31138	28688	32701	37888	32351	37975	27507	34390	24159	24156	20532	11	30362	33092.3	33055.8	22948.9	10.8125
3999	8.823	822.565	PC O-36:6|PC O-14:0_22:6	[M+CH3COO]-	similar chromatogram in higher mz_4941	0.929	TRUE	8.92	822.565	C44H78NO7P	EtherPC	YWKMWEOXAHPOFW-UTPQGYPWNA-N	CCCCCCCCCCCCCCOCC(COP([O-])(=O)OCC[N+](C)(C)C)OC(=O)CC\C=C/C\C=C/C\C=C/C\C=C/C\C=C/C\C=C/CC	310	TRUE	TRUE	TRUE	FALSE	FALSE	null	null	100	99.7	68.2	94.2	100	1501.68	170602_TT1_UPLC_ariyasu_IR_12M_4_Neg	822.56598:89896 823.56933:102138 824.57269:41638	78.95943:48 121.02636:24 133.10323:12 135.12019:24 163.15642:24 168.04889:24 177.15665:12 177.16225:36 189.16489:24 191.17188:48 191.18352:48 220.56718:10 229.19363:141 245.91628:10 249.1799:36 250.19337:24 273.1864:10 283.24026:890 284.24738:252 297.23361:12 309.22034:12 327.23196:3305 328.23557:437 329.24323:36 349.19891:12 349.20938:48 375.22122:10 420.27823:183 421.28586:48 436.88214:12 438.2…	59778	38858	55757	34695	40470	38104	96991	103532	84203	89896	20282	36683	30871	4	51464.1	37756.3	93655.8	29278.4	4.375
3998	9.084	822.564	PC O-36:6|PC O-16:1_20:5	[M+CH3COO]-		0.357	TRUE	9.28	822.565	C44H78NO7P	EtherPC	YHOIJVHLDXTLSX-VCFWMXEANA-N	CCCCCC\C=C/CCCCCCCCOCC(COP([O-])(=O)OCC[N+](C)(C)C)OC(=O)CCC\C=C/C\C=C/C\C=C/C\C=C/C\C=C/CC	310	TRUE	TRUE	TRUE	FALSE	FALSE	null	null	100	98.8	58.9	96	100	68.18	170602_TT1_UPLC_ariyasu_IR_12M_1_Neg	822.56146:4672 823.56481:3363 824.56817:3315	255.21385:12 255.23404:36 279.22589:12 283.24109:24 301.21103:219 302.2276:24 327.23291:60 434.31744:12 446.30313:36 464.30927:60 677.46509:10 735.54651:24 748.48346:12 748.5257:340 749.53589:176 753.11353:10 762.54437:60 763.56006:24 805.58777:10 822.52972:24 822.55389:60	4146	3251	4381	2099	2457	2382	4672	4833	4066	4930	2200	2610	2098	5	3925.65	2313.04	4625.23	2302.62	4.75
4141	9.134	836.582	PC O-37:6|PC O-15:0_22:6	[M+CH3COO]-		0.857	TRUE	9.18	836.581	C45H80NO7P	EtherPC	LJCMJKUOTCAWDC-BDWYRQGHNA-N	CCCCCCCCCCCCCCCOCC(COP([O-])(=O)OCC[N+](C)(C)C)OC(=O)CC\C=C/C\C=C/C\C=C/C\C=C/C\C=C/C\C=C/CC	310	TRUE	TRUE	TRUE	FALSE	FALSE	null	null	100	99.9	69.4	94.3	100	589.43	170602_TT1_UPLC_ariyasu_IR_12M_1_Neg	836.5824:18778 837.58575:20972 838.58911:12645	152.99112:12 152.99458:24 191.17064:12 229.20085:24 283.22003:12 283.23895:242 284.2413:48 327.20016:35 327.23315:1040 328.23929:96 329.24698:48 341.11734:12 399.78558:10 419.24747:48 420.25385:24 431.77396:24 434.30023:75 437.26807:36 452.27988:12 452.30673:363 453.30719:36 465.22336:24 747.45532:12 749.5249:79 750.5127:48 762.51392:156 762.54102:1463 763.54901:564 777.51129:24 834.8689:10 836.5…	19847	15718	21410	11334	14410	12970	18778	17985	21374	21428	7286	12024	8894	5	18991.6	12904.7	19891.1	9401.25	4.6875
4305	10.31	854.64	PC O-38:4|PC O-16:0_22:4	[M+CH3COO]-	ion correlated with 4313; similar chromatogram in higher mz_4313	0.357	TRUE	10.32	854.628	C46H86NO7P	EtherPC	QAQLMTPGVRHDLS-SHJNOZFHNA-N	CCCCCCCCCCCCCCCCOCC(COP([O-])(=O)OCC[N+](C)(C)C)OC(=O)CCCCCCCC\C=C/C\C=C/C\C=C/C\C=C/CC	310	TRUE	TRUE	TRUE	FALSE	FALSE	null	null	100	100	60.7	92.4	100	139.16	170602_TT1_UPLC_ariyasu_IR_12M_IR_1_Neg	854.63983:4213 855.64318:5095 856.64654:2353	255.21863:12 255.22983:48 281.24423:24 287.26852:24 305.23624:24 329.229:12 329.24426:48 331.26169:851 332.26376:141 377.23123:12 448.31235:12 462.29401:10 466.32822:76 492.33597:12 730.56738:12 730.58636:24 780.53326:24 780.59991:785 781.58838:418 792.51825:12 792.56964:48 794.62952:24 804.58264:12 854.61285:60 854.64978:60	755	639	898	1884	1906	2903	1070	1070	908	1174	4213	3820	3433	4	763.604	2230.92	1055.44	3821.88	3.6875
4303	10.593	854.628	PC O-38:4|PC O-18:0_20:4	[M+CH3COO]-		0.929	TRUE	10.67	854.628	C46H86NO7P	EtherPC	PTKWWHCMNOQBSL-WKUHSSGJNA-N	CCCCCCCCCCCCCCCCCCOCC(COP([O-])(=O)OCC[N+](C)(C)C)OC(=O)CCCCCC\C=C/C\C=C/C\C=C/C\C=C/CC	310	TRUE	TRUE	TRUE	FALSE	FALSE	null	null	100	99.8	65.1	90.8	100	194.82	170602_TT1_UPLC_ariyasu_IR_12M_2_Neg	854.62799:6811 855.63134:5440 856.6347:1888	205.18799:12 259.24054:24 302.22498:12 303.23593:725 304.23633:76 476.33112:24 476.34644:87 494.3342:12 494.36227:99 769.60187:48 769.64081:36 770.61444:24 780.58514:760 781.59717:320 795.60797:24 809.59546:12 854.63043:36	3426	2180	2115	3481	2984	4011	2516	6811	4491	2494	6076	6795	5148	0	2573.83	3491.98	4077.86	6006.46	0
4285	9.725	852.61	PC O-38:5|PC O-16:0_22:5	[M+CH3COO]-		0.929	TRUE	9.95	852.612	C46H84NO7P	EtherPC	VGMPOLIXNOOTMT-JTBZDUPANA-N	CCCCCCCCCCCCCCCCOCC(COP([O-])(=O)OCC[N+](C)(C)C)OC(=O)CCCCC\C=C/C\C=C/C\C=C/C\C=C/C\C=C/CC	310	TRUE	TRUE	TRUE	FALSE	FALSE	null	null	100	98.6	67.3	90.8	100	1728.49	170602_TT1_UPLC_ariyasu_IR_12M_3_Neg	852.61255:44316 853.6159:38286 854.61926:13301	161.13518:12 246.15836:10 251.19548:36 255.22424:36 259.23987:36 279.21326:12 285.24902:60 285.25851:168 303.23511:538 304.2355:80 312.77679:24 327.21661:24 329.24567:3457 330.24979:445 377.24094:77 438.17654:10 448.31412:155 466.32397:540 467.31555:48 470.63446:10 490.77585:24 492.33789:96 775.99438:36 778.45544:24 778.57294:4382 779.57971:1761 791.54553:24 793.5448:48 834.57355:10 852.58624:72 …	32978	24708	33608	25566	28054	31072	31047	30303	44316	40970	38535	46031	39273	7	30431.5	28230.4	36658.9	41279.4	7.0625
4286	10.439	852.612	PC O-38:5|PC O-18:1_20:4	[M+CH3COO]-		0.357	TRUE	10.05	852.612	C46H84NO7P	EtherPC	YPEVVVCDYBKGNI-BXHZXWGDNA-N	CCCCCCCC\C=C/CCCCCCCCOCC(COP([O-])(=O)OCC[N+](C)(C)C)OC(=O)CCCCCC\C=C/C\C=C/C\C=C/C\C=C/CC	310	TRUE	TRUE	TRUE	FALSE	FALSE	null	null	100	95.3	66.8	95.5	100	202.22	170602_TT1_UPLC_ariyasu_IR_12M_IR_1_Neg	852.61115:6571 853.6145:5328 854.61786:2697	158.9702:10 196.03937:36 259.22772:12 259.24579:36 267.26788:12 303.23416:805 304.23212:60 406.88556:10 446.14325:12 470.14307:10 474.31216:24 474.32437:48 492.31784:12 492.34897:135 493.33975:24 500.04889:10 502.27963:36 524.25562:12 700.51764:12 702.54352:36 768.54706:24 778.5788:655 779.56207:293 793.53094:24 822.4646:24 851.27332:12 852.57184:36 852.61285:60	6303	5249	5984	6158	6790	8409	6127	9083	4755	7240	6571	8140	5485	12	5845.33	7119.23	6801	6732.21	11.875
4267	9.498	850.599	PC O-38:6|PC O-16:0_22:6	[M+CH3COO]-	adduct linked to 4140_[M+FA-H]-	0.929	TRUE	9.49	850.597	C46H82NO7P	EtherPC	QQQQNYAHSSIZBU-XTQGPSINNA-N	CCCCCCCCCCCCCCCCOCC(COP([O-])(=O)OCC[N+](C)(C)C)OC(=O)CC\C=C/C\C=C/C\C=C/C\C=C/C\C=C/C\C=C/CC	310	TRUE	TRUE	TRUE	FALSE	FALSE	null	null	100	100	66	86.4	100	34641.8	170602_TT1_UPLC_ariyasu_IR_12M_IR_1_Neg	850.5954:564963 851.59875:475231 852.60211:146592	78.95898:89 83.04869:24 89.02031:10 93.06826:36 95.08834:60 105.07343:24 107.08262:60 109.09324:12 109.10497:36 117.06749:36 121.09521:36 121.10139:60 123.11905:24 127.0667:24 131.08467:60 133.0993:36 135.12114:63 137.12698:48 143.08711:48 145.10875:12 149.12946:48 151.15178:36 153.09221:24 157.10693:24 159.11873:24 161.12729:70 162.629:24 163.14844:183 165.15875:24 168.03897:142 171.11662:36 175…	1316344	1061689	1421117	846425	974916	883137	1326261	1245020	1382374	1436589	564963	837147	663012	56	1.26638e+06	901493	1347561	688374	55.9375
4242	9.395	848.577	PC O-38:7|PC O-16:1_22:6	[M+CH3COO]-		0.929	TRUE	9.47	848.581	C46H80NO7P	EtherPC	LSUUYCOJTDXYNX-AQISBKEKNA-N	CCCCCC\C=C/CCCCCCCCOCC(COP([O-])(=O)OCC[N+](C)(C)C)OC(=O)CC\C=C/C\C=C/C\C=C/C\C=C/C\C=C/C\C=C/CC	310	TRUE	TRUE	TRUE	FALSE	FALSE	null	null	100	99.8	55.3	93.1	100	403.15	170602_TT1_UPLC_ariyasu_IR_8w_1_Neg	848.58179:16801 849.58514:16560 850.5885:32471	189.17354:12 191.19612:12 196.03719:60 224.06305:12 229.20348:36 236.0316:36 243.1503:10 281.25214:48 283.23981:326 284.24692:60 289.21375:10 303.22269:74 304.23529:76 305.24225:36 327.22928:1235 328.23541:202 435.74536:10 446.29666:134 464.3179:370 465.30734:48 478.29041:12 488.34573:10 500.24945:24 500.27457:102 764.51196:76 766.51562:60 766.5545:70 772.01978:36 774.53705:1336 775.54901:785 776…	16801	9074	15092	9107	9998	10648	15796	19400	16072	18526	8133	10830	7826	4	13655.2	9917.58	17448.7	8929.46	3.75
4244	9.125	848.587	PC O-38:7|PC O-18:3_20:4	[M+CH3COO]-	adduct linked to 3690_[M-H]-	0.5	TRUE	9.87	848.581	C46H80NO7P	EtherPC	ULKXYQUUUSQOKM-ZIAHHRPGNA-N	CC\C=C/C\C=C/C\C=C/CCCCCCCCOCC(COP([O-])(=O)OCC[N+](C)(C)C)OC(=O)CCCCCC\C=C/C\C=C/C\C=C/C\C=C/CC	410	TRUE	TRUE	TRUE	FALSE	FALSE	null	null	100	83.1	8.5	80.3	100	265.03	170602_TT1_UPLC_ariyasu_IR_12M_IR_1_Neg	848.58392:4754 849.58727:4616 850.59063:8215	171.01028:10 203.17924:10 279.21933:10 281.2186:108 282.22446:24 283.24393:60 283.26755:82 297.26636:12 297.27121:24 301.21878:48 303.2341:176 306.24756:10 325.20541:48 325.22314:48 327.21808:24 327.23331:60 420.26523:24 437.26788:24 466.3165:80 466.34076:48 488.31503:12 729.47595:10 774.49567:12 774.55811:405 775.54663:196 779.78522:10 848.5686:24	9842	7974	8960	6726	7626	7827	9168	8768	10650	11225	4754	7402	5738	7	8924.98	7392.69	9952.69	5964.33	7.3125
4223	8.59	846.565	PC O-38:8|PC O-16:2_22:6	[M+CH3COO]-		0.857	TRUE	8.93	846.565	C46H78NO7P	EtherPC	QJNDLYSSLHZQNB-SJPWRKGHNA-N	CCC\C=C/C\C=C/CCCCCCCCOCC(COP([O-])(=O)OCC[N+](C)(C)C)OC(=O)CC\C=C/C\C=C/C\C=C/C\C=C/C\C=C/C\C=C/CC	310	TRUE	TRUE	TRUE	FALSE	FALSE	null	null	100	95.8	53	91.6	100	94.65	170602_TT1_UPLC_ariyasu_IR_12M_2_Neg	846.56543:6042 847.56878:6801 848.57214:4253	241.01617:36 253.22458:12 267.00815:12 281.24405:48 283.24112:118 284.2435:24 327.20248:12 327.22787:408 328.23145:48 444.28632:36 462.28531:60 463.29675:24 466.27402:24 506.25684:24 553.26837:10 743.48871:24 747.52765:36 760.45685:24 770.51373:24 772.48236:24 772.52917:560 773.53589:252 784.50787:24 835.47662:12 835.55371:36 836.53979:36 846.48584:24 846.54712:48	3413	3177	3562	1869	2500	2224	5216	6042	4174	5076	1067	2520	1589	4	3384.08	2197.73	5126.92	1725.21	4.5
4440	9.966	868.638	PC O-39:4|PC O-19:0_20:4	[M+CH3COO]-		0.071	TRUE	11.13	868.644	C47H88NO7P	EtherPC	FCXQSUPRKDEXNT-LGUFLKDENA-N	CCCCCCCCCCCCCCCCCCCOCC(COP([O-])(=O)OCC[N+](C)(C)C)OC(=O)CCCCCC\C=C/C\C=C/C\C=C/C\C=C/CC	410	TRUE	TRUE	TRUE	FALSE	FALSE	null	null	100	64.8	63.5	86.2	100	351.49	170602_TT1_UPLC_ariyasu_IR_12M_IR_3_Neg	868.63831:7331 869.64166:18553 870.64502:14943	73.02782:10 78.95795:73 151.1539:12 163.07715:24 168.04486:685 169.05063:36 177.08899:24 179.17941:24 187.21222:24 205.19708:289 211.17879:12 224.06757:529 225.07079:24 231.21178:36 234.11673:10 242.07277:36 259.24164:1300 260.23914:60 279.21274:12 279.23386:68 280.23145:36 282.33575:24 283.26328:10503 284.26807:1010 285.22482:60 301.21198:24 302.24072:165 302.25537:91 303.23215:28443 304.23743:3…	13518	7323	11968	8433	8454	12475	12873	13119	8542	8658	8971	8850	7331	9	10936.5	9787.38	10797.8	8383.9	8.625
4409	9.917	864.613	PC O-39:6|PC O-17:0_22:6	[M+CH3COO]-		0.143	TRUE	9.77	864.612	C47H84NO7P	EtherPC	MOUQDVAGZULJLI-CRVSLQDRNA-N	CCCCCCCCCCCCCCCCCOCC(COP([O-])(=O)OCC[N+](C)(C)C)OC(=O)CC\C=C/C\C=C/C\C=C/C\C=C/C\C=C/C\C=C/CC	310	TRUE	TRUE	TRUE	FALSE	FALSE	null	null	100	99.3	66.9	90.6	100	170.51	170602_TT1_UPLC_ariyasu_IR_12M_3_Neg	864.61328:6785 865.61663:6378 866.61999:2337	81.06731:10 177.16808:10 233.15004:10 249.18904:24 283.24057:120 284.24768:24 327.23486:489 328.23083:48 446.5751:10 462.33875:36 480.34546:191 696.70703:10 790.52435:47 790.57959:948 791.57831:362 822.55634:10 864.62024:86	7021	4670	6969	2700	3733	2691	5218	5290	6785	6937	2046	2642	1954	0	6219.73	3041.56	6057.56	2213.81	0
4583	11.256	882.66	PC O-40:4|PC O-16:0_24:4	[M+CH3COO]-		0.071	TRUE	11.39	882.659	C48H90NO7P	EtherPC	BGPHGRHFNLDTDA-SHJNOZFHNA-N	CCCCCCCCCCCCCCCCOCC(COP([O-])(=O)OCC[N+](C)(C)C)OC(=O)CCCCCCCCCC\C=C/C\C=C/C\C=C/C\C=C/CC	310	TRUE	TRUE	TRUE	FALSE	FALSE	null	null	100	99.4	65.7	88.4	100	91.9	170602_TT1_UPLC_ariyasu_IR_12M_IR_3_Neg	882.65967:1907 883.66302:1386 884.66638:760	305.06018:10 359.26144:12 359.28806:149 360.29434:24 442.21243:10 466.33191:36 808.62152:273 809.62354:140 809.65948:24 882.66589:36	532	353	578	998	1030	2031	528	665	439	657	2018	2302	1907	3	487.792	1353.17	572.078	2075.88	3
4553	10.42	878.629	PC O-40:6|PC O-18:0_22:6	[M+CH3COO]-	adduct linked to 5258_[M+CH3COONa-H]-	0.929	TRUE	10.63	878.628	C48H86NO7P	EtherPC	QBZALASVZLFAHF-RRHSVIFUNA-N	CCCCCCCCCCCCCCCCCCOCC(COP([O-])(=O)OCC[N+](C)(C)C)OC(=O)CC\C=C/C\C=C/C\C=C/C\C=C/C\C=C/C\C=C/CC	310	TRUE	TRUE	TRUE	FALSE	FALSE	null	null	100	98.5	68.2	91.7	100	2088.31	170602_TT1_UPLC_ariyasu_IR_8w_IR_1_Neg	878.63062:27702 879.63397:24682 880.63733:10792	131.09595:10 177.16142:36 189.16016:24 224.07126:10 229.19899:48 283.23904:545 284.2485:119 326.16769:24 327.22803:1819 328.23669:263 338.84262:10 405.25906:12 476.35574:149 492.71921:12 494.34048:81 494.36545:473 495.37076:60 801.94171:36 802.94757:24 804.59088:3389 805.0965:24 805.58643:1326 819.52832:24 820.53711:24 878.63751:323	89171	42926	88221	27702	37204	28974	57067	57619	68254	81512	20502	28605	21808	4	73439.5	31293.2	66113	23638.4	3.75
4532	9.575	876.613	PC O-40:7|PC O-18:1_22:6	[M+CH3COO]-		0.929	TRUE	9.51	876.612	C48H84NO7P	EtherPC	MWJZGUPJPKCTCF-BGOAOESGNA-N	CCCCCCCC\C=C/CCCCCCCCOCC(COP([O-])(=O)OCC[N+](C)(C)C)OC(=O)CC\C=C/C\C=C/C\C=C/C\C=C/C\C=C/C\C=C/CC	310	TRUE	TRUE	TRUE	FALSE	FALSE	null	null	100	99.8	60	89.4	100	3116.83	170602_TT1_UPLC_ariyasu_IR_12M_1_Neg	876.60968:76859 877.61303:68995 878.61639:24844	78.95582:24 141.00391:12 141.01556:87 158.10519:10 168.04187:36 177.16626:68 189.09375:12 189.15938:24 191.17215:24 211.14694:10 224.06841:24 227.61378:10 229.19609:267 249.17361:12 249.18248:48 255.23141:1560 256.23688:143 283.23831:1758 284.25012:192 326.13913:12 326.16193:36 327.22736:4010 328.23602:698 328.59717:24 386.5307:10 403.26346:60 462.29364:24 474.29599:12 474.32962:360 475.32965:48 …	96570	74603	104580	43932	52399	43243	76859	71367	100549	104592	32220	46698	39457	3	91917.5	46524.7	88341.7	39458.4	2.75
4500	9.487	874.599	PC O-40:8|PC O-18:2_22:6	[M+CH3COO]-		0.786	TRUE	9.33	874.597	C48H82NO7P	EtherPC	QVPPJOXTFVMHNE-ATKGLLPENA-N	CCCCC\C=C/C\C=C/CCCCCCCCOCC(COP([O-])(=O)OCC[N+](C)(C)C)OC(=O)CC\C=C/C\C=C/C\C=C/C\C=C/C\C=C/C\C=C/CC	310	TRUE	TRUE	TRUE	FALSE	FALSE	null	null	100	99.2	64.5	92.8	100	1377.88	170602_TT1_UPLC_ariyasu_IR_8w_3_Neg	874.59564:36409 875.59899:33836 876.60235:20741	78.95869:24 168.03535:12 168.039:48 172.1279:10 206.35841:10 224.0694:36 229.18649:24 229.19287:75 249.16808:12 249.18137:36 265.24597:24 281.24014:12 283.24429:1028 284.24429:136 309.22458:24 326.16589:24 327.23386:3055 328.23746:351 387.26944:10 401.24417:24 419.25986:24 472.29205:24 472.31952:153 473.32047:36 490.33124:855 491.33246:180 797.89258:24 797.9798:48 800.56677:3542 801.57178:1544 80…	39392	41617	36409	15975	17655	18240	30886	42942	33936	41985	8073	10665	8953	6	39139.3	17289.9	37437.5	9230.44	5.5625
4479	8.999	872.58	PC O-40:9|PC O-18:3_22:6	[M+CH3COO]-	adduct linked to 5207_[M+CH3COONa-H]-	0.214	TRUE	8.93	872.581	C48H80NO7P	EtherPC	IDYBPHOYZBRAFH-YVHSNDMLNA-N	CC\C=C/C\C=C/C\C=C/CCCCCCCCOCC(COP([O-])(=O)OCC[N+](C)(C)C)OC(=O)CC\C=C/C\C=C/C\C=C/C\C=C/C\C=C/C\C=C/CC	310	TRUE	TRUE	TRUE	FALSE	FALSE	null	null	100	99.9	63.7	94.9	100	1069.45	170602_TT1_UPLC_ariyasu_IR_12M_1_Neg	872.58032:28017 873.58367:31960 874.58703:12390	141.00595:12 141.01761:231 224.0627:24 229.19458:60 283.24377:375 284.24854:48 303.2218:12 327.23331:1034 328.24197:109 399.19949:12 444.40219:24 459.37848:12 470.2865:24 471.29749:24 488.28146:12 488.30627:314 489.32404:48 492.10968:10 512.26233:10 768.55634:10 795.92621:24 798.48608:12 798.54559:1358 799.51752:132 799.54926:625 800.55756:48 810.57172:12 870.66681:10 872.58527:302	28079	25501	27821	10291	14034	13901	28017	39822	24565	33459	7078	9098	7438	10	27133.8	12742	31465.6	7871.25	10.375
4731	8.902	898.596	PC O-42:10|PC O-22:6_20:4	[M+CH3COO]-		0.143	TRUE	9.17	898.597	C50H82NO7P	EtherPC	CIBUWKTXRWLCID-KKINLXGGNA-N	CC\C=C/C\C=C/C\C=C/C\C=C/CCCCCCC(=O)OC(COCCC\C=C/C\C=C/C\C=C/C\C=C/C\C=C/C\C=C/CC)COP([O-])(=O)OCC[N+](C)(C)C	310	TRUE	TRUE	TRUE	FALSE	FALSE	null	null	100	97.8	73.3	83	100	61.66	170602_TT1_UPLC_ariyasu_IR_12M_2_Neg	898.59644:1592 899.59979:1678 900.60315:876	223.00639:10 297.26996:24 303.23773:167 304.22833:36 327.23712:24 404.26126:12 475.19443:10 595.32117:24 824.52905:24 824.54517:182 825.54895:48 898.57971:48	609	717	618	878	915	1320	1064	1592	703	966	1439	1856	1330	3	648.208	1037.96	1081.11	1541.79	3
4819	11.679	906.657	PC O-42:6|PC O-20:0_22:6	[M+CH3COO]-		0.357	TRUE	11.73	906.659	C50H90NO7P	EtherPC	CMUBJJYJAQLOOD-XZEGQHQLNA-N	CCCCCCCCCCCCCCCCCCCCOCC(COP([O-])(=O)OCC[N+](C)(C)C)OC(=O)CC\C=C/C\C=C/C\C=C/C\C=C/C\C=C/C\C=C/CC	310	TRUE	TRUE	TRUE	FALSE	FALSE	null	null	100	99.9	58.8	93.1	100	36.56	170602_TT1_UPLC_ariyasu_IR_8w_3_Neg	906.65649:1008 907.65984:1014 908.6632:483	94.9278:10 168.04947:10 283.23645:24 303.23373:12 327.23553:60 417.10052:10 504.38922:12 522.39349:48 716.58557:10 744.51477:10 798.91754:10 832.62329:133 833.62793:63 847.56427:12 874.54218:10 906.63159:24	1041	577	1008	292	507	468	715	960	967	1154	372	406	361	3	875.396	422.604	949.141	379.708	3.25
4752	9.304	900.633	PC O-42:9|PC O-20:3_22:6	[M+CH3COO]-		0.286	TRUE	9.52	900.612	C50H84NO7P	EtherPC	BLOOPERHUXCEDP-PSSHPGLXNA-N	CC\C=C/C\C=C/C\C=C/CCCCCCCCCCOCC(COP([O-])(=O)OCC[N+](C)(C)C)OC(=O)CC\C=C/C\C=C/C\C=C/C\C=C/C\C=C/C\C=C/CC	310	TRUE	TRUE	TRUE	FALSE	FALSE	null	null	91.3	98.6	36.1	82.2	100	63.32	170602_TT1_UPLC_ariyasu_IR_8w_IR_3_Neg	900.62994:566 901.63329:660 902.63665:197	191.17853:10 260.09561:10 281.24399:12 303.22864:68 304.24371:12 327.2251:48 434.27875:10 526.70276:10 697.46979:10 738.49725:36 742.52258:10 756.57007:10 779.46631:10 795.62988:10 826.54913:36 826.58948:60 827.57831:60 827.60254:36 880.651:12 900.62512:24	242	213	238	478	416	566	212	289	232	231	1106	1646	1222	3	231.042	486.562	241.078	1325	2.75
5438	13.897	988.724	PC O-48:7|PC O-26:1_22:6	[M+CH3COO]-	adduct linked to 5417_[M+Hac-H]-	0.786	TRUE	13.55	988.738	C56H100NO7P	EtherPC	ILTTYQRRMXEPDL-INSPUCFONA-N	CCCCCCCCCC\C=C/CCCCCCCCCCCCCCOCC(COP([O-])(=O)OCC[N+](C)(C)C)OC(=O)CC\C=C/C\C=C/C\C=C/C\C=C/C\C=C/C\C=C/CC	310	TRUE	TRUE	TRUE	FALSE	FALSE	null	null	90.3	96.3	26	80.3	100	106.25	170602_TT1_UPLC_ariyasu_IR_8w_2_Neg	988.71875:2091 989.7221:2559 990.72546:1096	265.05713:10 303.22333:12 311.28976:10 327.22223:24 767.07465:10 852.98376:10 914.74347:12 942.76202:36 942.81805:24 988.77264:12	4045	2091	4027	1935	2024	2729	1885	1877	2039	2327	1685	1815	1772	40	3387.38	2229.5	2032.05	1757.17	39.9375
5552	14.035	1014.75	PC O-50:8|PC O-28:2_22:6	[M+CH3COO]-		0.643	TRUE	13.37	1014.75	C58H102NO7P	EtherPC	HRNKMOXTIRDLGD-MILJEYSDNA-N	CCCCCCC\C=C/C\C=C/CCCCCCCCCCCCCCCCOCC(COP([O-])(=O)OCC[N+](C)(C)C)OC(=O)CC\C=C/C\C=C/C\C=C/C\C=C/C\C=C/C\C=C/CC	410	TRUE	TRUE	TRUE	FALSE	FALSE	null	null	91.1	87.4	17.7	60.1	100	59.68	170602_TT1_UPLC_ariyasu_IR_8w_3_Neg	1014.74677:1918 1015.75012:1174 1016.75348:1000	141.01094:12 283.23428:10 327.20529:12 327.23322:36 560.98724:10 808.01611:10 822.54242:12 829.05585:10 873.67554:12 911.09595:10 940.73694:12 955.78528:24 998.81042:10 1014.80615:24	1881	1166	1918	808	683	525	1038	986	850	1127	724	852	940	17	1655.19	672.083	1000.12	838.875	17.125
2903	9.769	690.505	PE 32:0|PE 16:0_16:0	[M-H]-		0.929	TRUE	9.75	690.508	C37H74NO8P	PE	SLKDGVPOSSLUAI-UHFFFAOYNA-N	CCCCCCCCCCCCCCCC(=O)OCC(COP(O)(=O)OCCN)OC(=O)CCCCCCCCCCCCCCC	310	TRUE	TRUE	TRUE	FALSE	FALSE	null	null	100	100	84.2	91.2	100	592.44	170602_TT1_UPLC_ariyasu_IR_8w_1_Neg	690.50659:13276 691.50994:9194 692.5133:2327	196.03493:36 255.23004:2291 256.23102:319 315.25821:12 418.21487:10 434.26065:48 449.27182:12 452.25153:48 688.25092:12 690.50977:518	13276	9208	15756	6182	6703	7023	12659	14686	12373	16558	4838	5958	4713	7	12746.6	6636.04	14069.2	5169.5	7
2889	9.124	688.491	PE 32:1|PE 16:0_16:1	[M-H]-		0.929	TRUE	9.07	688.492	C37H72NO8P	PE	CZOSTDZGCCEZTJ-PEZBUJJGNA-N	CCCCCCCCCCCCCCCC(=O)OCC(COP(O)(=O)OCCN)OC(=O)CCCCCCC\C=C/CCCCCC	310	TRUE	TRUE	TRUE	FALSE	FALSE	null	null	100	99.9	82.9	90.6	100	211.92	170602_TT1_UPLC_ariyasu_IR_12M_2_Neg	688.49371:4438 689.49706:3444 690.50042:756	111.00951:10 140.00418:36 196.04442:36 227.19907:36 253.2198:395 254.2213:48 255.22928:383 256.228:36 263.33066:10 427.67679:12 450.26059:24 452.26706:24 452.28198:36 687.23425:10 688.48944:178	3440	3367	3853	2460	2598	3979	4539	4438	3431	4203	3909	4780	4562	6	3553.12	3012.06	4152.97	4416.73	6
2979	9.481	702.508	PE 33:1|PE 16:0_17:1	[M-H]-	similar chromatogram in higher mz_3582; similar chromatogram in higher mz_4551	0.429	TRUE	9.62	702.508	C38H74NO8P	PE	CBDUTJYWWDMHBN-ICFOKQHNNA-N	CCCCCCCCCCCCCCCC(=O)OCC(COP(O)(=O)OCCN)OC(=O)CCCCCCC\C=C/CCCCCCC	310	TRUE	TRUE	TRUE	FALSE	FALSE	null	null	100	99.4	53.7	88.6	100	16.59	170602_TT1_UPLC_ariyasu_IR_8w_2_Neg	702.50232:755 703.50567:633 704.50903:114	196.04347:10 240.8799:36 242.65186:12 244.75516:12 254.21147:12 255.23959:48 256.4136:10 267.23175:68 269.2637:10 281.24286:60 599.22522:10 702.51715:36	653	755	804	437	626	807	613	720	679	755	629	671	505	3	737.062	623.188	691.812	601.729	3
3102	10.775	718.537	PE 34:0|PE 16:0_18:0	[M-H]-		0.929	TRUE	10.53	718.539	C39H78NO8P	PE	RPJZYOHZALDGKI-UHFFFAOYNA-N	CCCCCCCCCCCCCCCCCC(=O)OC(COC(=O)CCCCCCCCCCCCCCC)COP(O)(=O)OCCN	310	TRUE	TRUE	TRUE	FALSE	FALSE	null	null	100	98	89.5	92.6	100	273.3	170602_TT1_UPLC_ariyasu_IR_8w_1_Neg	718.54181:6853 719.54516:5020 720.54852:1245	140.01376:24 255.2294:704 256.23038:108 283.25522:171 283.2623:313 284.26471:24 434.2771:12 452.29214:24 480.30103:24 656.55688:10 718.52368:138 718.53119:212	6853	5850	7732	3189	4488	4601	6224	7504	5198	8045	3226	3646	3073	10	6811.96	4092.94	6742.84	3314.94	10.5
3080	9.887	716.525	PE 34:1|PE 16:0_18:1	[M-H]-	similar chromatogram in higher mz_4924	0.929	TRUE	9.88	716.524	C39H76NO8P	PE	FHQVHHIBKUMWTI-ZCXUNETKNA-N	CCCCCCCCCCCCCCCC(=O)OCC(COP(O)(=O)OCCN)OC(=O)CCCCCCC\C=C/CCCCCCCC	310	TRUE	TRUE	TRUE	FALSE	FALSE	null	null	100	100	85.3	93.1	100	3820.2	170602_TT1_UPLC_ariyasu_IR_12M_IR_3_Neg	716.52289:64621 717.52624:44721 718.5296:12763	134.983:10 140.0153:150 193.01955:10 196.03595:203 214.04602:12 223.07733:12 253.2146:604 254.21385:60 255.23302:3372 256.23849:197 272.94727:10 280.32574:36 281.24997:6600 282.25119:653 282.89761:24 283.26596:211 404.25803:36 428.69797:10 434.24274:24 434.26904:85 449.5004:12 452.2749:408 453.2753:48 460.28516:48 461.28534:24 473.15561:48 478.289:60 716.5191:2279	128515	100808	131661	62276	74648	91851	98796	106946	93568	118806	67119	81425	64621	6	120328	76258.1	104529	71055	5.5
3067	9.337	714.51	PE 34:2|PE 16:0_18:2	[M-H]-	similar chromatogram in higher mz_3797	0.929	TRUE	9.18	714.508	C39H74NO8P	PE	HBZNVZIRJWODIB-BCTRXSSUNA-N	CCCCCCCCCCCCCCCC(=O)OCC(COP(O)(=O)OCCN)OC(=O)CCCCCCC\C=C/C\C=C/CCCCC	310	TRUE	TRUE	TRUE	FALSE	FALSE	null	null	100	99.2	85.2	89.4	100	2573.48	170602_TT1_UPLC_ariyasu_IR_12M_2_Neg	714.50793:126251 715.51128:100135 716.51464:26810	78.95837:60 122.00282:24 140.01413:398 152.99779:24 187.37242:10 196.03851:423 210.98595:10 239.49744:10 253.20638:36 254.40257:24 255.23373:6538 256.23923:484 261.21686:24 278.31403:48 278.34445:36 279.23257:19322 279.42963:24 280.23724:1808 280.70496:24 281.80414:24 391.22464:24 402.24957:24 434.27301:144 452.27896:622 453.28537:165 458.26205:106 459.26907:24 476.25122:12 476.27878:83 712.1507:…	178081	144382	201655	87895	116495	127708	122349	126251	124499	174055	78475	79584	60480	25	174706	110699	136789	72846.4	25
3054	8.991	712.493	PE 34:3|PE 16:0_18:3	[M-H]-		0.214	TRUE	9.02	712.492	C39H72NO8P	PE	QONZHKTZKTUIMU-SVNQLWEDNA-N	CCCCCCCCCCCCCCCC(=O)OCC(COP(O)(=O)OCCN)OC(=O)CCCCCCC\C=C/C\C=C/C\C=C/CC	310	TRUE	TRUE	TRUE	FALSE	FALSE	null	null	100	100	70.1	86.8	100	59.03	170602_TT1_UPLC_ariyasu_IR_8w_3_Neg	712.49286:2989 713.49621:4258 714.49957:1983	196.04709:10 255.23468:143 277.21802:202 279.23831:83 281.24237:48 283.26776:36 452.27167:24 712.49792:60	2706	2500	2989	1045	1581	1760	1682	1779	1903	2530	669	960	646	8	2731.62	1461.71	1973.42	758.354	7.75
3055	8.791	712.493	PE 34:3|PE 16:1_18:2	[M-H]-		0.929	TRUE	8.69	712.492	C39H72NO8P	PE	SSRRIJSEUKHYFB-RUGCENDANA-N	CCCCCC\C=C/CCCCCCCC(=O)OCC(COP(O)(=O)OCCN)OC(=O)CCCCCCC\C=C/C\C=C/CCCCC	310	TRUE	TRUE	TRUE	FALSE	FALSE	null	null	100	99.6	83.5	86.1	100	163.66	170602_TT1_UPLC_ariyasu_IR_12M_4_Neg	712.49335:9429 713.4967:9581 714.50006:2560	140.00046:12 196.02425:12 196.03604:36 253.21469:633 254.2229:36 279.23425:1865 280.23654:148 432.25049:36 450.26846:48 476.26544:48 712.49377:310	7630	8649	7910	4667	5602	8623	8971	8466	6974	9429	3596	5161	4144	4	8063	6297.52	8460.17	4300.35	4
3202	10.384	730.537	PE 35:1|PE 17:0_18:1	[M-H]-		0.929	TRUE	10.5	730.539	C40H78NO8P	PE	UAKUCJGIIYSFFK-ZPHPHTNENA-N	CCCCCCCCCCCCCCCCC(=O)OCC(COP(O)(=O)OCCN)OC(=O)CCCCCCC\C=C/CCCCCCCC	310	TRUE	TRUE	TRUE	FALSE	FALSE	null	null	100	99.6	75.4	86.1	100	92.38	170602_TT1_UPLC_ariyasu_IR_8w_IR_3_Neg	730.53729:3045 731.54064:2118 732.544:655	196.02368:12 220.08102:10 255.22792:91 267.22891:48 269.24475:113 270.24973:24 281.2493:435 282.25049:36 295.25665:24 387.24387:10 466.30148:24 654.61804:12 730.51892:143 730.55682:91 730.57581:60	4097	3395	4067	1820	2621	3045	2156	3157	2162	3673	1920	2539	1709	6	3852.9	2495.46	2787.08	2056.1	5.5625
3188	9.732	728.522	PE 35:2|PE 17:0_18:2	[M-H]-	similar chromatogram in higher mz_3825; similar chromatogram in higher mz_3930	0.929	TRUE	9.72	728.524	C40H76NO8P	PE	UJCJWIHZUHMDIT-OHNCOSGTNA-N	CCCCCCCCCCCCCCCCC(=O)OCC(COP(O)(=O)OCCN)OC(=O)CCCCCCC\C=C/C\C=C/CCCCC	310	TRUE	TRUE	TRUE	FALSE	FALSE	null	null	100	100	84.7	88.6	100	181.21	170602_TT1_UPLC_ariyasu_IR_8w_3_Neg	728.52222:5611 729.52557:4990 730.52893:1286	196.03528:12 255.22568:12 265.22754:24 269.2471:397 270.25211:48 279.23358:1022 280.23352:129 448.26907:12 466.29324:48 728.50812:317	4958	4366	5611	2261	2911	2892	1815	2725	3185	4527	1571	1620	1040	8	4978.08	2687.92	3062.97	1410.44	7.9375
3164	9.077	726.506	PE 35:3|PE 17:1_18:2	[M-H]-		0.286	TRUE	8.99	726.508	C40H74NO8P	PE	HAJJFLNUKSWRNU-DAWNVERKNA-N	CCCCCCC\C=C/CCCCCCCC(=O)OCC(COP(O)(=O)OCCN)OC(=O)CCCCCCC\C=C/C\C=C/CCCCC	310	TRUE	TRUE	TRUE	FALSE	FALSE	null	null	100	99.8	82	81.5	100	37.23	170602_TT1_UPLC_ariyasu_IR_8w_2_Neg	726.50598:1354 727.50933:1383 728.51269:521	265.21875:12 267.22931:159 279.23395:164 281.25214:12 477.27713:10 726.52191:36	1284	1354	1290	526	733	857	691	792	884	1271	345	452	232	4	1309.38	705.583	909.688	342.667	3.6875
3323	12.116	746.564	PE 36:0|PE 18:0_18:0	[M-H]-	ion correlated with 3343	0.5	TRUE	12.19	746.571	C41H82NO8P	PE	LVNGJLRDBYCPGB-UHFFFAOYNA-N	CCCCCCCCCCCCCCCCCC(=O)OCC(COP(O)(=O)OCCN)OC(=O)CCCCCCCCCCCCCCCCC	310	TRUE	TRUE	TRUE	FALSE	FALSE	null	null	98.7	99.9	44.3	72.1	100	31.7	170602_TT1_UPLC_ariyasu_IR_12M_2_Neg	746.56531:1204 747.56866:2911 748.57202:1741	101.01971:24 255.23131:12 283.26654:315 285.22098:93 303.23309:170 311.30209:24 697.53326:12 746.56329:36	1123	859	1294	616	933	1034	952	1204	868	1245	699	768	559	1	1091.94	860.75	1067.17	675.333	0.8125
3303	10.953	744.557	PE 36:1|PE 18:0_18:1	[M-H]-	found in higher mz's MsMs_4037; found in higher mz's MsMs_3804; similar chromatogram in higher mz_3804; found in higher mz's MsMs_3901	0.929	TRUE	10.81	744.555	C41H80NO8P	PE	JQKOHRZNEOQNJE-ZZEZOPTANA-N	CCCCCCCCCCCCCCCCCC(=O)OCC(COP(O)(=O)OCCN)OC(=O)CCCCCCC\C=C/CCCCCCCC	310	TRUE	TRUE	TRUE	FALSE	FALSE	null	null	100	99.3	87.1	91.8	100	7428.5	170602_TT1_UPLC_ariyasu_IR_8w_IR_3_Neg	744.55469:101772 745.55804:68290 746.5614:19233	78.95779:48 134.98422:12 140.0099:239 148.99933:10 191.58073:10 196.03339:228 233.82434:10 255.23225:60 280.32727:36 281.2468:13189 282.24799:1385 283.26276:4566 284.26044:458 309.2561:12 309.27585:140 406.26562:12 460.28076:88 462.28223:129 462.30032:115 463.29968:36 474.02463:10 478.28452:60 480.30319:589 481.30643:60 730.26813:10 743.12048:36 744.55206:4829	115380	81209	113385	63264	80754	101772	83950	84353	67737	109996	76633	103648	74007	9	103325	81930.1	86509.1	84762.7	9.125
3284	10.208	742.538	PE 36:2|PE 18:0_18:2	[M-H]-	found in higher mz's MsMs_4014; adduct linked to 3809_[M+CH3COO]-	0.929	TRUE	10.05	742.539	C41H78NO8P	PE	YDTWOEYVDRKKCR-MLWYYCKJNA-N	CCCCCCCCCCCCCCCCCC(=O)OCC(COP(O)(=O)OCCN)OC(=O)CCCCCCC\C=C/C\C=C/CCCCC	310	TRUE	TRUE	TRUE	FALSE	FALSE	null	null	100	99.3	87	92.3	100	18579.7	170602_TT1_UPLC_ariyasu_IR_12M_IR_3_Neg	742.539:113764 743.54235:80806 744.54571:22419	78.95541:106 96.96304:12 121.99288:12 122.00218:36 140.01508:287 144.73398:10 152.99529:36 196.03758:387 209.7067:12 256.23358:24 261.22025:36 278.32684:60 279.229:14297 280.23599:1740 281.24716:48 282.34976:36 283.2655:5070 284.26791:629 284.6348:24 287.92838:24 307.25818:24 402.23386:12 453.76773:10 458.26624:99 459.27625:36 462.29492:197 463.30939:36 476.25238:12 476.26767:110 477.27896:24 480…	268502	217121	277763	131967	174094	193730	165476	180429	173548	226275	138234	155062	113764	9	254462	166597	186432	135686	9.25
3277	9.432	740.525	PE 36:3|PE 18:1_18:2	[M-H]-		0.929	TRUE	9.36	740.524	C41H76NO8P	PE	GKAFCSRKMWFPSJ-RQOIEFAZNA-N	CCCCCCCC\C=C/CCCCCCCC(=O)OCC(COP(O)(=O)OCCN)OC(=O)CCCCCCC\C=C/C\C=C/CCCCC	310	TRUE	TRUE	TRUE	FALSE	FALSE	null	null	100	99.8	87	91.5	100	5322.93	170602_TT1_UPLC_ariyasu_IR_12M_4_Neg	740.52289:280399 741.52624:223757 742.5296:63669	78.94951:12 78.95824:267 122.00111:60 140.00897:836 152.98892:24 178.01524:12 196.03633:1094 197.04765:24 214.04643:48 253.20613:12 255.22676:48 256.23895:60 257.23517:36 261.21432:24 278.33249:123 279.18777:21 279.23233:48573 280.02322:24 280.23462:5084 280.32391:36 280.78937:48 281.24579:16750 282.24933:1751 282.61728:36 283.66107:24 284.43219:48 284.67603:24 286.74463:24 303.21347:12 304.23587…	256001	239388	304854	122342	164249	172048	195572	179174	205451	280399	88461	102449	66358	11	266748	152880	215149	85756	11
3266	9.301	738.507	PE 36:4|PE 16:0_20:4	[M-H]-	found in higher mz's MsMs_4070; found in higher mz's MsMs_3795; found in higher mz's MsMs_3972; found in higher mz's MsMs_4752	0.929	TRUE	9.34	738.508	C41H74NO8P	PE	NQIMLWFRWGTTOZ-JAXHXWBXNA-N	CCCCCCCCCCCCCCCC(=O)OCC(COP(O)(=O)OCCN)OC(=O)CCCCCC\C=C/C\C=C/C\C=C/C\C=C/CC	310	TRUE	TRUE	TRUE	FALSE	FALSE	null	null	100	99.9	86.9	91.3	100	24521	170602_TT1_UPLC_ariyasu_IR_12M_4_Neg	738.50726:982226 739.51061:751708 740.51397:181454	75.64404:10 78.95818:570 83.04532:24 93.06741:48 96.96612:132 107.08319:48 121.99637:144 131.69989:10 140.01053:2551 141.01703:36 141.0887:36 149.05824:24 151.14565:36 152.99748:70 155.62827:24 163.07397:60 163.14925:48 165.16138:36 166.1024:24 167.17674:24 168.11076:24 169.12221:24 177.09128:217 178.02634:128 178.09377:36 179.17796:24 183.1391:24 186.80386:24 189.15718:24 191.10591:88 191.17577:…	909335	799046	930354	517526	648013	661876	849751	916191	709828	982226	320790	363886	302548	32	879578	609138	864499	329074	31.8125
3265	8.961	738.506	PE 36:4|PE 18:2_18:2	[M-H]-		0.929	TRUE	8.82	738.508	C41H74NO8P	PE	SSCDRSKJTAQNNB-MAZCIEHSNA-N	CCCCC\C=C/C\C=C/CCCCCCCC(=O)OCC(COP(O)(=O)OCCN)OC(=O)CCCCCCC\C=C/C\C=C/CCCCC	310	TRUE	TRUE	TRUE	FALSE	FALSE	null	null	100	99.3	80.9	93.3	100	864.98	170602_TT1_UPLC_ariyasu_IR_8w_3_Neg	738.5061:48173 739.50945:42604 740.51281:11930	78.95605:36 139.56145:12 140.00613:48 196.03699:60 253.20471:12 253.21141:36 255.23207:36 256.22632:24 277.21295:232 278.21631:36 279.23087:7387 280.2355:1163 281.24667:131 282.14648:24 283.26501:36 302.20352:24 303.22665:169 304.2319:195 305.2511:228 450.27051:24 452.28891:24 458.26907:172 476.26453:109 476.27063:221 477.26965:36 687.55219:48 688.54248:60 738.51141:1949	43929	34924	48173	17151	24129	25841	27434	31279	26504	39530	12471	14212	9976	3	42342	22373.5	31187.1	12219.5	3
3246	8.913	736.493	PE 36:5|PE 16:0_20:5	[M-H]-	found in higher mz's MsMs_3774	0.929	TRUE	8.9	736.492	C41H72NO8P	PE	KHLRCNXJXSYNCK-LPHKCNJWNA-N	CCCCCCCCCCCCCCCC(=O)OCC(COP(O)(=O)OCCN)OC(=O)CCC\C=C/C\C=C/C\C=C/C\C=C/C\C=C/CC	310	TRUE	TRUE	TRUE	FALSE	FALSE	null	null	100	100	77.4	94.2	100	1761.43	170602_TT1_UPLC_ariyasu_IR_8w_1_Neg	736.49164:72630 737.49499:67077 738.49835:29918	71.01168:12 78.95951:67 121.99995:24 133.10057:12 140.01118:230 151.13951:24 168.0444:48 175.146:12 181.11739:12 196.03941:418 201.18781:12 203.17542:243 204.18692:24 214.03954:24 223.15672:24 253.20116:12 254.41078:36 255.233:3544 256.23624:357 257.22794:906 258.23282:167 283.19531:24 283.2709:24 301.21753:6623 302.20483:121 302.21948:1252 302.92746:24 303.23044:60 317.21829:10 434.26187:153 435…	72630	59710	73559	21011	28771	28174	59126	55129	53925	62608	16518	21471	17769	4	68632.7	25985.3	57697.2	18586.1	4.4375
3245	8.768	736.493	PE 36:5|PE 16:1_20:4	[M-H]-		0.143	TRUE	8.79	736.492	C41H72NO8P	PE	CXGZFWPMXPAZEA-NUNQZGBLNA-N	CCCCCC\C=C/CCCCCCCC(=O)OCC(COP(O)(=O)OCCN)OC(=O)CCCCCC\C=C/C\C=C/C\C=C/C\C=C/CC	310	TRUE	TRUE	TRUE	FALSE	FALSE	null	null	100	100	85.9	94.1	100	546.35	170602_TT1_UPLC_ariyasu_IR_8w_IR_3_Neg	736.49304:24204 737.49639:25693 738.49975:8003	140.00989:48 196.01765:12 196.03926:48 205.18462:24 205.2007:36 253.21382:1057 254.21754:141 255.22775:36 259.24338:137 268.40237:10 303.22913:1872 304.23438:211 305.24377:24 309.21661:10 329.25211:24 331.24655:24 432.24329:48 450.23428:12 450.26108:204 482.25208:12 500.284:36 736.48218:429 736.49744:690	25623	24897	26553	16421	19201	24204	32326	33964	23892	29761	10221	14620	13484	10	25691.1	19942.1	29985.8	12775	9.9375
3228	8.456	734.475	PE 36:6|PE 16:1_20:5	[M-H]-		0.571	TRUE	8.51	734.477	C41H70NO8P	PE	LEBOQMHVVYOZDX-DVKFGTQTNA-N	CCCCCC\C=C/CCCCCCCC(=O)OCC(COP(O)(=O)OCCN)OC(=O)CCC\C=C/C\C=C/C\C=C/C\C=C/C\C=C/CC	310	TRUE	TRUE	TRUE	FALSE	FALSE	null	null	100	99.9	36.8	86.9	100	181.39	170602_TT1_UPLC_ariyasu_IR_12M_IR_3_Neg	734.46686:1798 735.47021:2053 736.47357:634	168.02876:12 168.04332:36 196.03606:12 225.18909:10 253.21028:121 255.23317:24 257.22583:48 301.21249:345 302.21198:24 327.23694:24 330.94131:10 432.23611:10 450.25082:24 685.51971:391 734.479:86	8713	6135	5744	2785	3218	5131	4501	7192	4473	4391	2307	2125	1798	8	6863.96	3711.33	5139.34	2076.58	7.9375
3398	10.721	756.556	PE 37:2|PE 19:0_18:2	[M-H]-		0.929	TRUE	10.73	756.555	C42H80NO8P	PE	SBVNTISGMCSXLX-MLWYYCKJNA-N	CCCCCCCCCCCCCCCCCCC(=O)OCC(COP(O)(=O)OCCN)OC(=O)CCCCCCC\C=C/C\C=C/CCCCC	310	TRUE	TRUE	TRUE	FALSE	FALSE	null	null	100	100	82.3	86.7	100	93.25	170602_TT1_UPLC_ariyasu_IR_8w_IR_3_Neg	756.55096:1435 757.55431:1059 758.55767:374	196.03554:12 279.22891:156 280.2265:24 294.24719:12 297.26901:36 298.2886:24 494.33176:24 756.56042:103	2848	2644	3436	972	1502	1435	1887	2250	1938	2790	902	913	674	6	2975.96	1302.9	2216.09	829.333	5.625
3372	9.695	752.522	PE 37:4|PE 17:0_20:4	[M-H]-		0.929	TRUE	9.73	752.524	C42H76NO8P	PE	CKWQBCHPEQMNNL-UMWXEKTDNA-N	CCCCCCCCCCCCCCCCC(=O)OCC(COP(O)(=O)OCCN)OC(=O)CCCCCC\C=C/C\C=C/C\C=C/C\C=C/CC	310	TRUE	TRUE	TRUE	FALSE	FALSE	null	null	100	100	85.7	93.7	100	1151.23	170602_TT1_UPLC_ariyasu_IR_12M_2_Neg	752.52228:33296 753.52563:23058 754.52899:6797	96.96638:12 140.00589:12 140.00755:36 196.03859:108 205.12566:12 205.18997:48 251.24283:10 259.24051:204 269.24857:1616 270.25357:154 283.24796:12 285.21658:36 289.19809:24 302.26398:24 303.23099:3239 304.23383:367 448.27661:60 464.81406:10 466.28876:332 467.30154:48 482.25491:48 486.27298:10 500.27435:48 750.05402:24 752.52753:1423	32495	30892	35830	14672	22035	19426	25124	33296	23861	32969	9331	10143	7293	14	33072.1	18711	28812.5	8922.48	14.375
3353	9.059	750.51	PE 37:5|PE 17:1_20:4	[M-H]-		0.5	TRUE	9.08	750.508	C42H74NO8P	PE	FTVHSCHLVOYFRH-LNFNTRPGNA-N	CCCCCCC\C=C/CCCCCCCC(=O)OCC(COP(O)(=O)OCCN)OC(=O)CCCCCC\C=C/C\C=C/C\C=C/C\C=C/CC	310	TRUE	TRUE	TRUE	FALSE	FALSE	null	null	100	100	81.1	88.1	100	200.45	170602_TT1_UPLC_ariyasu_IR_8w_2_Neg	750.50934:5993 751.51269:6066 752.51605:1764	140.00998:24 196.0181:12 196.04364:48 255.22411:36 256.22958:36 259.24426:48 267.23425:363 268.23547:48 283.26614:62 284.26855:36 289.21884:24 303.2352:614 304.23312:108 392.23541:12 464.28137:95 493.29849:10 750.50824:243 750.54285:379	6533	5993	7120	2252	3591	3800	4068	5095	3696	6384	1373	1776	1234	10	6548.96	3214.21	4810.75	1460.94	10.25
3549	12.293	772.583	PE 38:1|PE 18:0_20:1	[M-H]-		0.929	TRUE	12.29	772.586	C43H84NO8P	PE	DBYSGBYABPVNGO-ZPHPHTNENA-N	CCCCCCCCCCCCCCCCCC(=O)OCC(COP(O)(=O)OCCN)OC(=O)CCCCCCCCC\C=C/CCCCCCCC	310	TRUE	TRUE	TRUE	FALSE	FALSE	null	null	100	100	85.8	89.2	100	268.81	170602_TT1_UPLC_ariyasu_IR_8w_3_Neg	772.58875:5520 773.5921:4220 774.59546:1413	126.9983:60 196.03894:24 281.24902:24 283.26028:357 307.25278:10 309.28076:665 310.28119:60 311.28568:24 337.28934:12 480.30063:60 481.31927:24 772.60004:290	4914	3742	5520	2680	3847	4205	4314	4141	3609	5935	2514	3467	2460	3	4725.17	3577.27	4499.7	2813.9	3
3526	11.211	770.568	PE 38:2|PE 18:0_20:2	[M-H]-		0.643	TRUE	11.37	770.571	C43H82NO8P	PE	WYDGEVICLIVPEG-OHNCOSGTNA-N	CCCCCCCCCCCCCCCCCC(=O)OCC(COP(O)(=O)OCCN)OC(=O)CCCCCCCCC\C=C/C\C=C/CCCCC	310	TRUE	TRUE	TRUE	FALSE	FALSE	null	null	100	99.3	76.7	86.1	100	238.07	170602_TT1_UPLC_ariyasu_IR_8w_1_Neg	770.56824:8548 771.57159:5213 772.57495:1824	127.00717:12 196.03848:24 279.21426:12 279.23068:129 281.24414:24 283.26483:240 284.26962:36 307.2601:1034 308.26218:183 309.27576:48 311.29306:36 480.28903:12 480.30746:36 768.08362:12 770.57501:474	8548	5365	8884	2087	4084	5700	5563	6534	4364	7452	4769	5260	3775	5	7598.92	3957.12	5978.23	4601.19	5
3525	11.05	770.568	PE 38:2|PE 18:1_20:1	[M-H]-	adduct linked to 3900_[M+C2H3N+Na-2H]-	0.714	TRUE	11.05	770.571	C43H82NO8P	PE	UITCASPZWUAJBW-HWSICPKZNA-N	CCCCCCCC\C=C/CCCCCCCCCC(=O)OC(COC(=O)CCCCCCC\C=C/CCCCCCCC)COP(O)(=O)OCCN	310	TRUE	TRUE	TRUE	FALSE	FALSE	null	null	100	100	91.4	93.7	100	407.81	170602_TT1_UPLC_ariyasu_IR_12M_3_Neg	770.57172:6450 771.57507:4820 772.57843:1469	127.03918:10 196.04448:24 281.25085:427 282.24969:36 309.27774:701 310.28311:36 460.28043:12 478.28424:36 487.2948:12 506.30695:24 770.57544:323	8213	6794	9616	3940	5725	5655	6903	6510	6450	10453	3018	4300	3123	0	8207.56	5106.67	7578.75	3480.25	0
3508	10.535	768.555	PE 38:3|PE 18:0_20:3	[M-H]-	adduct linked to 4263_[M+CH3COONa-H]-	0.929	TRUE	10.49	768.555	C43H80NO8P	PE	MSYFXMJDQLPRGO-JTBMWNAQNA-N	CCCCCCCCCCCCCCCCCC(=O)OCC(COP(O)(=O)OCCN)OC(=O)CCCCCCCCC\C=C/C\C=C/C\C=C/CC	310	TRUE	TRUE	TRUE	FALSE	FALSE	null	null	100	100	87.4	93.8	100	4210.78	170602_TT1_UPLC_ariyasu_IR_12M_IR_2_Neg	768.55304:45805 769.55639:34431 770.55975:10197	78.96146:48 136.71475:24 140.00978:114 183.16663:12 196.03714:168 200.80342:12 261.2446:12 277.23151:10 283.2554:956 283.26013:1716 284.26962:151 287.24228:24 303.23373:48 304.22922:36 305.2435:5007 306.24966:850 308.52078:24 462.29083:48 478.7937:12 480.30579:257 481.29669:60 484.27866:75 502.28201:24 768.55365:2040	72361	54451	74746	32264	40842	48307	41959	38085	40055	58779	36415	45805	33340	7	67186.4	40471.1	44719.3	38519.9	7
3493	10.145	766.539	PE 38:4|PE 18:0_20:4	[M-H]-	found in higher mz's MsMs_4379; found in higher mz's MsMs_4240; found in higher mz's MsMs_4058; found in higher mz's MsMs_5025; found in higher mz's MsMs_5771; found in higher mz's MsMs_4117	0.929	TRUE	10.19	766.539	C43H78NO8P	PE	YEHAZLUVAZKVRO-ZKVKLVECNA-N	CCCCCCCCCCCCCCCCCC(=O)OCC(COP(O)(=O)OCCN)OC(=O)CCCCCC\C=C/C\C=C/C\C=C/C\C=C/CC	310	TRUE	TRUE	TRUE	FALSE	FALSE	null	null	100	100	89.4	91.7	100	144696	170602_TT1_UPLC_ariyasu_IR_8w_3_Neg	766.53931:2557742 767.54266:1813624 768.54602:486122	78.7096:36 78.95757:1388 83.05111:64 93.0668:48 95.08414:24 96.97104:258 105.07339:24 106.85469:24 109.06683:36 111.12402:24 119.08358:36 121.09525:36 122.00352:336 127.07467:24 135.08699:36 137.12711:24 139.56856:48 140.01161:4634 141.01311:48 141.09146:60 147.11922:36 149.0611:24 151.14853:60 153.0004:220 159.07825:36 161.0919:24 163.07701:258 163.14691:82 165.16623:78 168.11205:24 169.11984:36…	2594036	1890333	2557742	1411279	1698506	1665276	2213157	2435770	1909626	2600572	1035756	1300180	1084560	121	2.34737e+06	1.59169e+06	2.28978e+06	1.14017e+06	121.375
3492	9.679	766.537	PE 38:4|PE 18:1_20:3	[M-H]-	found in higher mz's MsMs_3496	0.357	TRUE	9.97	766.539	C43H78NO8P	PE	FHPKJOCRZAXOEW-ZYKQNZMBNA-N	CCCCCCCC\C=C/CCCCCCCC(=O)OCC(COP(O)(=O)OCCN)OC(=O)CCCCCCCCC\C=C/C\C=C/C\C=C/CC	310	TRUE	TRUE	TRUE	FALSE	FALSE	null	null	100	97.8	47.2	84.7	100	1531.09	170602_TT1_UPLC_ariyasu_IR_12M_IR_1_Neg	766.53815:22384 767.5415:18561 768.54486:5705	78.95776:36 122.00507:10 140.00986:36 189.16595:10 196.03529:36 205.19864:48 231.21341:24 253.25174:12 255.23891:48 259.23883:77 260.24081:36 277.21768:12 281.24435:335 282.24319:24 283.2627:24 285.21948:24 302.20593:24 303.23151:2180 304.23434:545 305.24619:986 306.24988:167 307.26752:24 460.29572:12 462.29422:114 471.47046:12 478.29364:48 480.30002:431 481.30634:60 766.54413:1323	34359	25009	31544	17687	20906	23961	24286	24638	22223	30378	22384	44845	29198	9	30303.8	20851.3	25381.5	32142.3	8.75
3478	9.609	764.525	PE 38:5|PE 18:0_20:5	[M-H]-	adduct linked to 4216_[M+CH3COONa-H]-	0.643	TRUE	9.61	764.524	C43H76NO8P	PE	MOJMRZJNAPRFBD-GLWDABGQNA-N	CCCCCCCCCCCCCCCCCC(=O)OCC(COP(O)(=O)OCCN)OC(=O)CCC\C=C/C\C=C/C\C=C/C\C=C/C\C=C/CC	310	TRUE	TRUE	TRUE	FALSE	FALSE	null	null	100	100	84.2	94.7	100	7447.76	170602_TT1_UPLC_ariyasu_IR_8w_1_Neg	764.52478:225063 765.52813:167887 766.53149:56364	78.95814:168 104.95765:10 119.08752:12 121.99666:36 140.00764:503 141.08916:24 147.11179:12 149.13759:24 151.14618:36 160.02075:10 165.15843:24 177.09393:48 187.14058:10 193.48311:12 196.03911:485 197.04651:24 203.17909:316 204.1886:36 214.04126:12 214.04741:60 220.04137:10 223.16687:102 224.17857:10 227.19992:24 229.19281:48 231.21147:24 245.15463:24 255.2326:132 257.22528:1863 258.23242:328 281…	225063	150741	220935	55476	76466	72220	153059	160597	145009	190839	45667	62697	47395	19	198913	68053.9	162376	51919.8	18.6875
3477	9.393	764.525	PE 38:5|PE 18:1_20:4	[M-H]-	found in higher mz's MsMs_4035; found in higher mz's MsMs_4047; found in higher mz's MsMs_4217; found in higher mz's MsMs_5006; found in higher mz's MsMs_5007; found in higher mz's MsMs_5767; found in higher mz's MsMs_4882	0.929	TRUE	9.66	764.524	C43H76NO8P	PE	ZYMZKMQPPJPQHY-HAGCXRLMNA-N	CCCCCCCC\C=C/CCCCCCCC(=O)OCC(COP(O)(=O)OCCN)OC(=O)CCCCCC\C=C/C\C=C/C\C=C/C\C=C/CC	310	TRUE	TRUE	TRUE	FALSE	FALSE	null	null	100	97.9	87.5	91.4	100	27952.1	170602_TT1_UPLC_ariyasu_IR_8w_3_Neg	764.52411:1125633 765.52746:814081 766.53082:208741	75.04138:10 78.9598:591 81.0423:12 83.04826:36 93.06784:12 93.07055:24 95.08929:12 96.97209:141 107.44415:24 111.11773:24 121.10564:24 122:82 134.97888:12 137.12498:12 140.01114:2051 141.0143:36 145.06447:24 149.06058:36 151.14801:60 152.9964:36 155.10413:24 163.07466:60 163.14635:24 166.1031:36 174.62601:36 177.08641:85 178.02521:176 179.18059:48 183.14366:24 184.22215:24 189.16182:24 191.10477:…	1122285	929866	1125633	520112	721367	696001	929632	972887	859246	1205368	340849	380218	290761	21	1.05926e+06	645827	991783	337276	20.6875
3451	9.198	762.51	PE 38:6|PE 16:0_22:6	[M-H]-	adduct linked to 3300_[M-H2O-H]-; found in higher mz's MsMs_4198; similar chromatogram in higher mz_3937	0.929	TRUE	9.06	762.508	C43H74NO8P	PE	MPWUZHVZZKSTPV-LGFBOSHVNA-N	CCCCCCCCCCCCCCCC(=O)OCC(COP(O)(=O)OCCN)OC(=O)CC\C=C/C\C=C/C\C=C/C\C=C/C\C=C/C\C=C/CC	310	TRUE	TRUE	TRUE	FALSE	FALSE	null	null	100	99.4	82.3	93.8	100	19618.3	170602_TT1_UPLC_ariyasu_IR_8w_IR_2_Neg	762.50818:501742 763.51153:440745 764.51489:111551	76.70577:10 78.95792:228 81.06819:48 91.05803:12 93.06578:36 95.08447:48 105.06506:12 105.0665:36 107.08434:133 109.10084:127 111.86231:10 115.12313:10 117.06475:36 119.08692:36 121.10169:81 122.00068:48 123.11624:48 131.08018:12 131.08981:48 133.09801:97 135.11658:111 136.1201:36 137.13719:71 140.0085:1290 141.09:36 143.07907:24 145.09729:24 147.12112:78 149.13498:108 151.14526:60 153.0023:36 15…	934528	612653	936384	392541	501742	456125	695964	880965	641656	826358	245275	309669	226424	18	827855	450136	761236	260456	18.3125
3452	8.981	762.515	PE 38:6|PE 18:1_20:5	[M-H]-	found in higher mz's MsMs_4016	0.429	TRUE	8.97	762.508	C43H74NO8P	PE	AMKOUQLHUASJMB-HHHWHCSPNA-N	CCCCCCCC\C=C/CCCCCCCC(=O)OCC(COP(O)(=O)OCCN)OC(=O)CCC\C=C/C\C=C/C\C=C/C\C=C/C\C=C/CC	310	TRUE	TRUE	TRUE	FALSE	FALSE	null	null	100	100	60.1	94.2	100	2800.88	170602_TT1_UPLC_ariyasu_IR_12M_1_Neg	762.51532:91136 763.51867:90306 764.52203:27846	78.95837:238 83.05063:12 140.0125:214 151.14771:36 159.088:12 163.0797:36 165.17255:24 168.04381:380 169.0441:36 175.14534:12 187.55118:10 193.13525:12 196.03857:479 201.16701:10 203.1765:197 205.2:48 214.04057:12 220.75529:10 223.17239:60 229.19412:36 253.21541:24 255.2271:48 256.40335:36 257.22424:1072 258.22238:65 259.24274:81 279.23035:249 280.22794:36 281.2485:4396 282.25204:617 283.19363:36…	96613	93939	127640	30413	44155	46201	91136	94866	74411	102254	19068	22726	17711	11	106064	40256.2	90667	19835.2	11.1875
3627	10.667	780.553	PE 39:4|PE 19:0_20:4	[M-H]-	adduct linked to 3954_[M+K-2H]-	0.929	TRUE	10.69	780.555	C44H80NO8P	PE	OFDOGRFSVOUXHN-PEDPXMNENA-N	CCCCCCCCCCCCCCCCCCC(=O)OCC(COP(O)(=O)OCCN)OC(=O)CCCCCC\C=C/C\C=C/C\C=C/C\C=C/CC	310	TRUE	TRUE	TRUE	FALSE	FALSE	null	null	100	100	81.8	92.3	100	520.26	170602_TT1_UPLC_ariyasu_IR_8w_3_Neg	780.55408:23927 781.55743:17470 782.56079:5672	140.01154:48 180.03502:10 196.03362:77 205.203:36 259.24173:165 283.28:12 297.28162:943 298.28668:174 303.23242:2122 304.24258:295 308.01431:24 317.24527:24 476.29346:12 476.31186:48 480.90201:12 482.26025:24 494.32083:315 495.31674:36 500.22961:24 778.03424:24 779.07977:12 780.56128:1008	20905	18472	23927	7264	11314	9500	17742	22872	15837	24383	4943	5318	3789	12	21101.1	9359.19	20208.5	4683.31	12.375
3579	9.561	776.519	PE 39:6|PE 17:0_22:6	[M-H]-	similar chromatogram in higher mz_3713	0.143	TRUE	9.56	776.524	C44H76NO8P	PE	WVGREBRFGJNLSB-KAFSZNKPNA-N	CCCCCCCCCCCCCCCCC(=O)OCC(COP(O)(=O)OCCN)OC(=O)CC\C=C/C\C=C/C\C=C/C\C=C/C\C=C/C\C=C/CC	310	TRUE	TRUE	TRUE	FALSE	FALSE	null	null	100	100	56	88.5	100	315.3	170602_TT1_UPLC_ariyasu_IR_8w_IR_3_Neg	776.52075:6634 777.5241:5793 778.52746:3296	140.00807:12 177.16502:24 189.16579:10 196.03905:36 229.19241:36 239.23952:24 253.20236:12 253.22023:48 255.23195:60 269.24655:536 283.2388:350 284.24115:36 289.20551:10 327.21252:12 327.23282:563 328.23132:60 375.23016:24 414.68436:10 418.26453:48 436.26413:12 436.28464:132 437.29364:24 464.29956:12 466.28247:72 466.30975:60 702.50507:12 702.53113:78 702.55341:60 703.52094:48 715.55847:60 716.57…	12282	11100	15258	5692	7810	6634	8666	12114	8357	10665	3539	3820	2739	7	12879.9	6712.23	9950.45	3365.98	6.75
3791	13.074	800.616	PE 40:1|PE 18:0_22:1	[M-H]-	adduct linked to 3677_[M+FA-H]-; adduct linked to 4227_[M+FA-H]-; adduct linked to 2508_[M-C6H10O5-H]-	0.929	TRUE	13	800.617	C45H88NO8P	PE	KVCSFWAPYZJNRB-ZPHPHTNENA-N	CCCCCCCCCCCCCCCCCC(=O)OCC(COP(O)(=O)OCCN)OC(=O)CCCCCCCCCCC\C=C/CCCCCCCC	310	TRUE	TRUE	TRUE	FALSE	FALSE	null	null	100	99.8	66.8	79.3	100	199.88	170602_TT1_UPLC_ariyasu_IR_12M_2_Neg	800.62:3890 801.62335:4321 802.62671:1758	133.02597:10 140.00934:24 153.09175:24 168.03853:48 253.22235:48 281.24173:268 282.24527:36 283.26004:80 337.30966:370 338.30536:48 339.32318:97 340.33478:12 480.3064:24 518.34998:10 534.3327:24 800.54871:12 800.60828:440 800.64001:245	5218	3726	5845	4369	6811	7375	3093	3890	3118	4966	3244	4908	3521	50	4929.77	6184.9	3766.53	3890.9	50.5
3741	10.95	794.57	PE 40:4|PE 18:0_22:4	[M-H]-	found in higher mz's MsMs_4528; found in higher mz's MsMs_4381; similar chromatogram in higher mz_3901	0.929	TRUE	11.25	794.571	C45H82NO8P	PE	TVACGFJBGVEGCR-PYQGTGCGNA-N	CCCCCCCCCCCCCCCCCC(=O)OCC(COP(O)(=O)OCCN)OC(=O)CCCCCCCC\C=C/C\C=C/C\C=C/C\C=C/CC	310	TRUE	TRUE	TRUE	FALSE	FALSE	null	null	100	97.1	87.3	93.6	100	2015.73	170602_TT1_UPLC_ariyasu_IR_12M_4_Neg	794.56946:25830 795.57281:18790 796.57617:6420	78.95567:24 140.00717:48 152.99745:10 196.03418:48 220.92372:10 283.26147:1350 284.25677:62 287.27695:48 295.08881:10 303.22296:48 309.26715:12 313.24612:24 330.18097:24 331.26059:2868 332.26266:373 334.09433:24 462.28693:60 463.31345:36 480.31107:163 481.30814:36 510.28949:36 528.28174:12 794.57727:1397	24882	17298	23369	38843	43572	68088	20476	22240	14452	25830	69634	78966	60885	4	21849.4	50168.1	20749.5	69828.4	4.5
3739	11.285	794.569	PE 40:4|PE 20:0_20:4	[M-H]-	adduct linked to 4529_[M+CH3COONa-H]-; similar chromatogram in higher mz_4548	0.929	TRUE	11.44	794.571	C45H82NO8P	PE	MIPOZDXFSKBSGM-QLXZSTJSNA-N	CCCCCCCCCCCCCCCCCCCC(=O)OCC(COP(O)(=O)OCCN)OC(=O)CCCCCC\C=C/C\C=C/C\C=C/C\C=C/CC	310	TRUE	TRUE	TRUE	FALSE	FALSE	null	null	100	99.2	85.3	93	100	801.2	170602_TT1_UPLC_ariyasu_IR_8w_3_Neg	794.57043:27614 795.57378:19929 796.57714:6243	139.99957:12 140.01286:48 191.11455:12 196.03709:48 205.18643:12 231.20694:12 259.23886:227 285.203:12 301.22125:24 303.23169:2952 304.22964:371 311.28833:1280 312.29697:146 331.25446:12 482.27142:70 490.32126:48 500.26611:12 508.30588:12 508.33752:228 509.3316:48 734.59247:24 794.56885:1314	27792	19018	27614	9765	15774	15197	21700	24863	17391	29635	5595	7241	5312	5	24808.2	13578.6	23397.3	6049.04	5
3722	10.264	792.554	PE 40:5|PE 18:0_22:5	[M-H]-	adduct linked to 3750_[M+C2H3N+Na-2H]-; found in higher mz's MsMs_4495	0.929	TRUE	10.38	792.555	C45H80NO8P	PE	KYERVKWKQQBRQB-NIZIMQIGNA-N	CCCCCCCCCCCCCCCCCC(=O)OCC(COP(O)(=O)OCCN)OC(=O)CCCCC\C=C/C\C=C/C\C=C/C\C=C/C\C=C/CC	310	TRUE	TRUE	TRUE	FALSE	FALSE	null	null	100	99.6	84.3	93.7	100	4014.48	170602_TT1_UPLC_ariyasu_IR_12M_IR_2_Neg	792.55444:80529 793.55779:67472 794.56115:19143	78.95525:48 135.11296:12 140.01146:245 179.18645:36 196.0352:192 209.16193:12 231.21329:115 245.15858:12 251.20546:48 255.23206:167 273.20135:10 283.26254:3661 284.26968:314 285.25961:360 286.26318:60 303.22647:285 304.23172:48 309.28055:150 311.23596:24 327.23044:24 328.18317:36 328.2442:24 329.24677:8254 330.25089:1095 332.17419:24 344.5264:10 462.29996:106 480.3028:461 481.30911:70 492.33899:1…	73133	51732	71060	42281	53976	67987	54149	56218	48860	65384	70494	80529	62083	6	65308.6	54748	56152.6	71035	6.5
3702	10.005	790.539	PE 40:6|PE 18:0_22:6	[M-H]-	found in higher mz's MsMs_4478	0.929	TRUE	9.92	790.539	C45H78NO8P	PE	XYYHNDVKALDFHQ-HSBBONCLNA-N	CCCCCCCCCCCCCCCCCC(=O)OCC(COP(O)(=O)OCCN)OC(=O)CC\C=C/C\C=C/C\C=C/C\C=C/C\C=C/C\C=C/CC	310	TRUE	TRUE	TRUE	FALSE	FALSE	null	null	100	99.8	90.8	92.9	100	46727.7	170602_TT1_UPLC_ariyasu_IR_8w_1_Neg	790.53894:761775 791.54229:588499 792.54565:165161	78.95813:675 81.0722:36 91.05164:12 93.06611:97 95.08619:24 96.96896:36 105.06406:24 105.08132:12 107.08624:86 109.09839:36 117.07442:60 121.09921:84 121.99973:101 123.11218:24 123.11686:60 131.0873:48 133.09711:82 135.11568:192 137.13466:150 140.00929:1395 141.01579:24 143.08493:36 145.1032:24 147.11346:48 149.13585:123 151.14789:60 152.99107:24 155.10751:24 159.11302:36 161.13403:91 163.07101:6…	761775	499605	752491	342966	428021	439352	613848	706580	512625	736887	291913	370650	281641	29	671291	403446	642485	314735	29.25
3703	9.57	790.539	PE 40:6|PE 18:1_22:5	[M-H]-	similar chromatogram in higher mz_4532; similar chromatogram in higher mz_3790	0.286	TRUE	9.72	790.539	C45H78NO8P	PE	IZEXFAOLFRVCJS-LKVUMQLBNA-N	CCCCCCCC\C=C/CCCCCCCC(=O)OCC(COP(O)(=O)OCCN)OC(=O)CCCCC\C=C/C\C=C/C\C=C/C\C=C/C\C=C/CC	310	TRUE	TRUE	TRUE	FALSE	FALSE	null	null	100	99.3	17.8	75.5	100	1851.97	170602_TT1_UPLC_ariyasu_IR_12M_IR_3_Neg	790.53876:22353 791.54211:19751 792.54547:83221	168.04317:24 253.22122:12 255.23518:36 281.24988:36 283.24225:36 285.26062:24 303.22751:162 304.23279:48 307.28073:24 327.21378:12 327.22394:36 329.24792:64 331.26279:12 436.25409:12 436.28049:36 460.28198:12 467.32736:12 480.31985:24 703.50507:24 704.5105:24 715.57629:36 716.50012:24 716.57898:379 717.57495:36 718.59033:12 722.4895:141 722.51587:145 790.52289:219	35495	26939	35557	19536	22188	23356	46206	50731	30518	44816	16055	31606	22353	4	32663.8	21693.2	43067.7	23338.1	4
3688	9.289	788.525	PE 40:7|PE 18:1_22:6	[M-H]-	found in higher mz's MsMs_4454	0.929	TRUE	9.39	788.524	C45H76NO8P	PE	JZSZAGWWWKKXLO-HILQMKNTNA-N	CCCCCCCC\C=C/CCCCCCCC(=O)OCC(COP(O)(=O)OCCN)OC(=O)CC\C=C/C\C=C/C\C=C/C\C=C/C\C=C/C\C=C/CC	310	TRUE	TRUE	TRUE	FALSE	FALSE	null	null	100	99.7	82.2	93.4	100	16792.6	170602_TT1_UPLC_ariyasu_IR_12M_4_Neg	788.52466:639175 789.52801:499214 790.53137:134393	74.43438:10 78.95818:454 81.06718:36 88.52493:10 93.06877:48 96.96751:48 102.0817:10 107.09045:92 109.10262:48 115.05721:12 119.08266:36 121.10203:81 121.99947:48 127.07526:36 131.08374:36 133.09837:101 135.11856:106 137.13754:60 140.01053:1284 141.01036:24 143.08784:48 145.09596:24 147.11809:60 149.13364:249 151.13875:24 152.99402:370 157.10243:36 159.11598:24 161.1263:48 163.07397:131 163.14925…	587202	423303	600429	301102	363235	340147	529100	466644	496016	639175	196068	298409	231277	28	536978	334828	532734	241918	28.1875
3823	10.505	804.551	PE 41:6|PE 19:0_22:6	[M-H]-	similar chromatogram in higher mz_4455	0.643	TRUE	10.43	804.555	C46H80NO8P	PE	PITVJCPCBXGCHJ-MXQGKLILNA-N	CCCCCCCCCCCCCCCCCCC(=O)OCC(COP(O)(=O)OCCN)OC(=O)CC\C=C/C\C=C/C\C=C/C\C=C/C\C=C/C\C=C/CC	310	TRUE	TRUE	TRUE	FALSE	FALSE	null	null	100	99.8	52.5	92.4	100	104.82	170602_TT1_UPLC_ariyasu_IR_12M_2_Neg	804.55139:3939 805.55474:3255 806.5581:1445	196.04451:24 229.1963:36 255.20248:12 255.22939:60 283.2291:24 283.24326:115 284.23618:24 288.35147:12 297.27783:322 327.23523:512 328.22357:48 331.94632:12 446.28796:12 446.29092:36 464.3089:117 466.71014:10 476.3158:24 494.31232:24 730.5719:107 731.55853:24 742.14172:12 743.59149:60 744.61749:122 745.6059:60 804.52386:60 804.55176:265	3490	2501	4282	1613	1898	1519	2996	3939	2302	3688	1329	1471	1045	10	3424.38	1676.75	3231.11	1281.83	10.375
4001	12.051	822.604	PE 42:4|PE 18:0_24:4	[M-H]-	ion correlated with 4075	0.071	TRUE	12.27	822.602	C47H86NO8P	PE	CNFXZBRCOHOJAB-PYQGTGCGNA-N	CCCCCCCCCCCCCCCCCC(=O)OCC(COP(O)(=O)OCCN)OC(=O)CCCCCCCCCC\C=C/C\C=C/C\C=C/C\C=C/CC	310	TRUE	TRUE	TRUE	FALSE	FALSE	null	null	100	98.5	70.5	85.1	100	57.9	170602_TT1_UPLC_ariyasu_IR_12M_IR_2_Neg	822.60364:4092 823.60699:3029 824.61035:1283	196.03282:10 283.25958:132 284.26434:24 290.4259:10 359.28937:520 360.29031:48 463.29834:12 481.31116:36 771.61725:12 772.62732:36 773.638:24 791.63562:36 822.59454:256	595	483	586	1469	1671	2967	643	658	369	681	3595	4092	3199	39	554.688	2035.62	587.969	3628.73	38.625
4000	12.782	822.601	PE 42:4|PE 22:0_20:4	[M-H]-		0.929	TRUE	12.63	822.602	C47H86NO8P	PE	QOMNJAFKOIAYPY-KPLLPBKXNA-N	CCCCCCCCCCCCCCCCCCCCCC(=O)OCC(COP(O)(=O)OCCN)OC(=O)CCCCCC\C=C/C\C=C/C\C=C/C\C=C/CC	310	TRUE	TRUE	TRUE	FALSE	FALSE	null	null	100	99.3	86.6	93.3	100	100.38	170602_TT1_UPLC_ariyasu_IR_8w_1_Neg	822.60437:5141 823.60772:4871 824.61108:2485	189.16714:10 196.03459:24 259.24527:24 303.23148:692 304.23676:60 339.30548:12 339.33133:354 340.32999:36 500.24783:12 518.34497:24 519.36475:24 524.93848:10 536.37347:60 537.3783:24 822.60547:403	5141	3838	5232	3357	4786	5448	3680	4589	2682	4954	3242	4076	3246	117	4736.65	4530.23	3976.19	3521.35	116.625
3975	11.346	820.581	PE 42:5|PE 22:1_20:4	[M-H]-		0.786	TRUE	11.53	820.586	C47H84NO8P	PE	ZMGLCPZNKRMLRI-ZTZRWYCRNA-N	CCCCCCCC\C=C/CCCCCCCCCCCC(=O)OCC(COP(O)(=O)OCCN)OC(=O)CCCCCC\C=C/C\C=C/C\C=C/C\C=C/CC	310	TRUE	TRUE	TRUE	FALSE	FALSE	null	null	100	98.9	83.6	88.7	100	104.4	170602_TT1_UPLC_ariyasu_IR_8w_2_Neg	820.58453:1923 821.58788:1375 822.59124:538	196.03189:12 259.24432:24 303.21329:12 303.23282:206 304.2381:24 337.314:84 516.36072:12 760.58862:12 820.5791:94	2836	1923	2923	2044	2684	3220	2450	2634	1764	2856	2005	2771	1768	3	2560.69	2649.12	2426.19	2181.17	3
3955	11.097	818.569	PE 42:6|PE 20:0_22:6	[M-H]-	adduct linked to 4171_[M+CH3COO]-	0.929	TRUE	11.14	818.571	C47H82NO8P	PE	WIFLVHIKWGINAQ-ZVJYVBFZNA-N	CCCCCCCCCCCCCCCCCCCC(=O)OCC(COP(O)(=O)OCCN)OC(=O)CC\C=C/C\C=C/C\C=C/C\C=C/C\C=C/C\C=C/CC	310	TRUE	TRUE	TRUE	FALSE	FALSE	null	null	100	99.9	50.5	92.2	100	123.58	170602_TT1_UPLC_ariyasu_IR_8w_1_Neg	818.56909:5045 819.57244:4209 820.5758:1698	129.2552:10 196.03079:12 281.25851:12 283.24384:118 284.24146:24 311.28342:90 311.29086:285 312.30444:36 327.23608:348 328.23206:60 490.34702:24 508.33218:48 743.18976:12 745.58679:48 745.61749:279 758.63074:132 759.61682:24 781.66803:10 818.57367:288	5045	3038	4823	1438	2329	2167	3572	4260	2517	4501	947	1317	1010	4	4302.21	1978.1	3712.47	1091.48	4
3934	10.064	816.556	PE 42:7|PE 20:1_22:6	[M-H]-	adduct linked to 4698_[M+CH3COO]-	0.929	TRUE	10.22	816.555	C47H80NO8P	PE	XRZUHOFZIRSWMJ-LJHHLTENNA-N	CCCCCCCC\C=C/CCCCCCCCCC(=O)OCC(COP(O)(=O)OCCN)OC(=O)CC\C=C/C\C=C/C\C=C/C\C=C/C\C=C/C\C=C/CC	310	TRUE	TRUE	TRUE	FALSE	FALSE	null	null	100	99.2	65.7	91.2	100	179.97	170602_TT1_UPLC_ariyasu_IR_12M_3_Neg	816.55389:5771 817.55724:5881 818.5606:2605	129.07045:10 140.01419:36 196.03664:24 223.09068:12 261.52557:10 279.23508:48 283.23145:24 283.23618:115 284.23853:36 293.20004:12 309.2753:350 310.26831:48 311.29013:24 326.1774:12 327.23523:459 328.2363:104 437.27917:10 465.29834:10 488.30536:24 493.32993:10 506.32593:79 687.70569:10 729.52533:24 729.55188:36 730.54919:36 742.51654:12 742.57007:36 748.54431:24 816.55475:393	6196	4437	6888	3240	3886	4026	6563	5224	5771	7509	2947	3899	2824	7	5840.71	3717.52	6266.77	3223.42	6.75
4268	13.142	850.636	PE 44:4|PE 24:0_20:4	[M-H]-	adduct linked to 5044_[M+CH3COONa-H]-; adduct linked to 5047_[M+CH3COONa-H]-	0.929	TRUE	13.09	850.633	C49H90NO8P	PE	XDYQJJJMHMWXMC-MDCRNQJGNA-N	CCCCCCCCCCCCCCCCCCCCCCCC(=O)OCC(COP(O)(=O)OCCN)OC(=O)CCCCCC\C=C/C\C=C/C\C=C/C\C=C/CC	310	TRUE	TRUE	TRUE	FALSE	FALSE	null	null	100	99.9	66.1	88.8	100	481.81	170602_TT1_UPLC_ariyasu_IR_8w_1_Neg	850.63403:12063 851.63738:18248 852.64074:6642	89.01939:24 140.0058:12 188.11307:10 259.24118:48 303.22955:945 304.23483:85 312.92264:10 366.35681:12 367.35141:418 368.36084:60 375.71304:10 392.3905:24 407.39648:12 410.39621:24 466.3244:10 546.3667:12 546.40277:36 564.40851:110 565.40918:36 700.56628:60 701.53986:24 776.5722:36 780.59399:24 790.5697:36 790.61316:60 791.56445:24 791.62372:24 799.65204:12 799.67981:48 800.65247:36 800.6723:60 8…	12063	7695	13121	5846	8608	11234	8230	10227	6682	11051	6598	8626	6078	424	10959.6	8562.67	9047.36	7100.58	424.5
4245	12.788	848.619	PE 44:5|PE 24:1_20:4	[M-H]-		0.929	TRUE	12.7	848.617	C49H88NO8P	PE	CORIUPZXHHSRSP-ARJQHSQENA-N	CCCCCCCCCC\C=C/CCCCCCCCCCCC(=O)OCC(COP(O)(=O)OCCN)OC(=O)CCCCCC\C=C/C\C=C/C\C=C/C\C=C/CC	310	TRUE	TRUE	TRUE	FALSE	FALSE	null	null	100	99.7	81.9	86.9	100	49.1	170602_TT1_UPLC_ariyasu_IR_8w_IR_3_Neg	848.62506:1843 849.62841:1980 850.63177:934	259.23468:12 303.22949:264 307.66663:10 339.33157:12 365.33887:93 366.34015:24 544.36859:12 562.39746:36 774.64868:24 848.60614:213	2055	1332	2186	1079	1658	1843	1558	1914	1227	2017	1104	1376	1082	2	1857.48	1526.77	1679.19	1187.21	2
4224	11.642	846.607	PE 44:6|PE 24:2_20:4	[M-H]-		0.071	TRUE	11.91	846.602	C49H86NO8P	PE	GYGKYMYTYRAYAB-MRISACGANA-N	CCCCCCC\C=C/C\C=C/CCCCCCCCCCCC(=O)OCC(COP(O)(=O)OCCN)OC(=O)CCCCCC\C=C/C\C=C/C\C=C/C\C=C/CC	310	TRUE	TRUE	TRUE	FALSE	FALSE	null	null	98.6	97.7	23.2	85.6	100	51.75	170602_TT1_UPLC_ariyasu_IR_12M_IR_1_Neg	846.60706:624 847.61041:499 848.61377:275	85.00647:10 223.0843:12 248.02296:10 267.27377:12 303.21838:12 303.23059:82 328.56891:10 331.26083:60 350.38281:10 363.31476:24 363.32812:24 457.91269:10 472.8688:10 518.901:10 565.17749:10 680.13513:12 723.474:10 735.03333:10 771.57806:12 772.62323:108 772.68561:24 778.54065:12 778.56024:60 778.58765:48 779.56702:36 779.59442:24 782.91699:10 800.64032:12 811.51825:10 846.60443:83	544	369	547	402	588	837	423	439	335	471	624	698	526	3	486.771	609.062	416.969	615.833	3
2806	10.285	674.512	PE O-32:1|PE O-16:1_16:0	[M-H]-	similar chromatogram in higher mz_5734; similar chromatogram in higher mz_3456; similar chromatogram in higher mz_4626	0.929	TRUE	10.16	674.513	C37H74NO7P	EtherPE	ZOBVVYDBLUMXCG-SQFISAMPNA-N	CCCCCCCCCCCCCCCC(=O)OC(COCCCCCCCC\C=C/CCCCCC)COP(O)(=O)OCCN	310	TRUE	TRUE	TRUE	FALSE	FALSE	null	null	96.6	99.6	86.8	90.2	100	170.6	170602_TT1_UPLC_ariyasu_IR_8w_IR_1_Neg	674.51556:2624 675.51891:4684 676.52227:1918	253.21382:10 255.23:473 436.26758:12 436.27344:36 585.51819:10 674.48688:48 674.50507:60	3964	3110	4631	2624	2776	3781	4976	4575	5034	6291	3644	4879	3756	9	3901.94	3060.31	5219.16	4092.98	9.375
2798	9.509	672.494	PE O-32:2|PE O-16:1_16:1	[M-H]-	similar chromatogram in higher mz_4018; similar chromatogram in higher mz_5043; similar chromatogram in higher mz_5550; similar chromatogram in higher mz_4237	0.929	TRUE	9.24	672.497	C37H72NO7P	EtherPE	LXPNPYVUDOMVDN-VMNXYWKNNA-N	CCCCCC\C=C/CCCCCCCCOCC(COP(O)(=O)OCCN)OC(=O)CCCCCCC\C=C/CCCCCC	310	TRUE	TRUE	TRUE	FALSE	FALSE	null	null	96.4	97.6	78.7	92	100	131.84	170602_TT1_UPLC_ariyasu_IR_8w_IR_2_Neg	672.49823:2802 673.50158:2137 674.50494:639	196.03992:12 227.20058:48 253.22137:512 254.2117:68 281.23126:12 281.25009:36 436.26321:24 436.27789:36 672.51147:154	4756	3447	4238	2780	2802	4808	4727	4528	3467	5290	3639	5361	4608	6	4146.79	3463.27	4502.95	4536.02	6.5
2983	11.471	702.545	PE O-34:1|PE O-18:1_16:0	[M-H]-		0.929	TRUE	10.71	702.544	C39H78NO7P	EtherPE	KJDVLWWPMOBWGU-ZCXUNETKNA-N	CCCCCCCCCCCCCCCC(=O)OC(COCCCCCCCC\C=C/CCCCCCCC)COP(O)(=O)OCCN	410	TRUE	TRUE	TRUE	FALSE	FALSE	null	null	93.5	83.3	75.8	90.4	100	109.52	170602_TT1_UPLC_ariyasu_IR_12M_IR_3_Neg	702.54309:2620 703.54644:3093 704.5498:822	198.95921:10 254.39328:12 255.22891:586 256.23215:48 283.25931:48 446.29327:24 464.3143:36 642.53632:12 688.82043:10 702.49792:24 702.53137:110 702.54999:74	4507	3423	5429	1974	2860	3428	3792	4458	3976	6295	2790	4123	2620	4	4452.98	2753.96	4630.06	3177.65	3.75
2963	9.809	700.522	PE O-34:2|PE O-16:0_18:2	[M-H]-		0.643	TRUE	9.86	700.529	C39H76NO7P	EtherPE	JHPMSVBZQKOREU-OHNCOSGTNA-N	CCCCCCCCCCCCCCCCOCC(COP(O)(=O)OCCN)OC(=O)CCCCCCC\C=C/C\C=C/CCCCC	310	TRUE	TRUE	TRUE	FALSE	FALSE	null	null	97.2	100	82	93.8	100	142.58	170602_TT1_UPLC_ariyasu_IR_12M_IR_3_Neg	700.52679:3827 701.53014:2407 702.5335:511	253.21382:12 279.23801:379 280.23798:91 438.27493:12 438.30139:60 698.30133:12 700.51343:121 700.5506:48	6346	4494	6346	3442	3858	5045	5067	4494	5200	7769	3979	5455	3827	5	5728.73	4115.06	5632.34	4420.46	5.0625
2964	10.425	700.527	PE O-34:2|PE O-16:1_18:1	[M-H]-	found in higher mz's MsMs_4408; found in higher mz's MsMs_3643; similar chromatogram in higher mz_4553	0.929	TRUE	10.02	700.529	C39H76NO7P	EtherPE	RFPQMVKZNQOUGY-KXYOHKLBNA-N	CCCCCCCC\C=C/CCCCCCCC(=O)OC(COCCCCCCCC\C=C/CCCCCC)COP(O)(=O)OCCN	310	TRUE	TRUE	TRUE	FALSE	FALSE	null	null	95.4	95.2	71.9	91.2	100	4259.95	170602_TT1_UPLC_ariyasu_IR_12M_IR_2_Neg	700.52881:116545 701.53216:75718 702.53552:24685	78.95903:73 137.00217:10 140.00987:137 163.0123:24 192.19113:10 196.03531:363 237.21439:12 239.23976:71 250.97209:10 253.21602:400 255.23219:3343 256.23093:394 265.241:12 280.33191:110 281.24438:13579 282.25027:1494 375.21423:12 375.2251:60 401.09406:24 418.27066:550 419.27875:48 436.28217:1159 437.28528:129 444.28027:114 460.29269:12 462.28815:284 464.30002:48 700.53192:4074	173059	121179	177162	87300	98962	127523	134133	131204	127781	194846	85997	116545	85315	4	157133	104595	146991	95952.5	4.375
2946	9.747	698.514	PE O-34:3|PE O-16:1_18:2	[M-H]-	similar chromatogram in higher mz_3825; similar chromatogram in higher mz_3188; similar chromatogram in higher mz_3302; similar chromatogram in higher mz_3956; similar chromatogram in higher mz_3929	0.929	TRUE	9.46	698.513	C39H74NO7P	EtherPE	RIQAKBUOHSSMTC-PNBIJBBKNA-N	CCCCCC\C=C/CCCCCCCCOCC(COP(O)(=O)OCCN)OC(=O)CCCCCCC\C=C/C\C=C/CCCCC	310	TRUE	TRUE	TRUE	FALSE	FALSE	null	null	96.2	97.4	77.4	90.9	100	1472.42	170602_TT1_UPLC_ariyasu_IR_12M_IR_2_Neg	698.5127:29362 699.51605:20738 700.51941:6450	78.96021:36 140.01308:48 155.13757:10 196.03513:60 228.49818:10 239.2352:24 253.20908:24 255.23196:685 256.23743:66 278.32614:24 279.233:4277 280.23764:423 281.23941:36 359.45496:12 418.24158:12 418.27603:117 419.25824:36 436.24951:12 436.28174:370 437.28488:36 442.27057:36 460.2742:36 698.51569:1179	51988	32778	51143	26359	30982	37930	36142	36935	36242	50748	24081	29362	20786	4	45303	31757.2	40016.9	24742.7	3.75
2922	8.964	694.481	PE O-34:5|PE O-14:1_20:4	[M-H]-		0.929	TRUE	8.9	694.482	C39H70NO7P	EtherPE	FQLLNPWONVRAHU-VMADMRDTNA-N	CCCC\C=C/CCCCCCCCOCC(COP(O)(=O)OCCN)OC(=O)CCCCCC\C=C/C\C=C/C\C=C/C\C=C/CC	310	TRUE	TRUE	TRUE	FALSE	FALSE	null	null	97	99.8	77	93.8	100	99.41	170602_TT1_UPLC_ariyasu_IR_12M_2_Neg	694.48145:7278 695.4848:6467 696.48816:1952	83.93014:10 100.93352:36 158.96722:12 158.9743:36 191.12132:12 255.23761:12 259.24655:60 275.2034:12 303.23013:674 304.23785:144 323.9371:10 390.22775:24 408.22675:12 408.24374:117 649.60553:10 694.4848:285	4551	4332	4639	2725	3434	4057	6321	7278	4709	6271	2291	3360	2583	11	4507.44	3405.42	6144.66	2744.94	11.0625
3068	10.996	714.54	PE O-35:2|PE O-17:1_18:1	[M-H]-	ion correlated with 4505	0.929	TRUE	10.57	714.544	C40H78NO7P	EtherPE	TYZLFYSZNFANNO-YGGBKCGDNA-N	CCCCCCCC\C=C/CCCCCCCC(=O)OC(COCCCCCCCC\C=C/CCCCCCC)COP(O)(=O)OCCN	310	TRUE	TRUE	TRUE	FALSE	FALSE	null	null	96.1	94.3	82.4	92.6	100	57.6	170602_TT1_UPLC_ariyasu_IR_8w_2_Neg	714.54254:3018 715.54589:1810 716.54925:622	255.23541:24 267.23663:24 281.24554:445 283.6774:12 296.26901:24 432.28357:12 450.28143:24 450.28741:24 563.55566:10 714.53204:80 714.55829:100	4053	3018	4046	1725	3183	3880	2633	2626	2165	4082	2017	2526	1900	3	3705.92	2929.48	2876.5	2147.67	3
3056	10.233	712.528	PE O-35:3|PE O-17:1_18:2	[M-H]-		0.714	TRUE	10.02	712.529	C40H76NO7P	EtherPE	ANDIJCDJHMZLND-DAWNVERKNA-N	CCCCCCC\C=C/CCCCCCCCOCC(COP(O)(=O)OCCN)OC(=O)CCCCCCC\C=C/C\C=C/CCCCC	310	TRUE	TRUE	TRUE	FALSE	FALSE	null	null	96	98.9	75.8	92.3	100	27.53	170602_TT1_UPLC_ariyasu_IR_12M_IR_1_Neg	712.52612:994 713.52947:631 714.53283:280	199.16376:10 277.1727:10 279.22797:96 432.2919:12 450.29282:12 634.52777:10 712.52002:60	1946	1801	2446	950	1437	1661	1269	1252	1168	1669	994	924	861	10	2064.5	1349.35	1339.41	926.708	10.5
3019	9.301	708.496	PE O-35:5|PE O-15:1_20:4	[M-H]-	similar chromatogram in higher mz_3414; similar chromatogram in higher mz_4454; similar chromatogram in higher mz_3266; similar chromatogram in higher mz_3972; similar chromatogram in higher mz_3241; similar chromatogram in higher mz_5735	0.929	TRUE	9.17	708.497	C40H72NO7P	EtherPE	SJHVXRLRYOMROG-BEBUWKJTNA-N	CCCCC\C=C/CCCCCCCCOCC(COP(O)(=O)OCCN)OC(=O)CCCCCC\C=C/C\C=C/C\C=C/C\C=C/CC	310	TRUE	TRUE	TRUE	FALSE	FALSE	null	null	97.2	99.5	82.8	93.2	100	46.12	170602_TT1_UPLC_ariyasu_IR_12M_2_Neg	708.49872:2549 709.50207:1768 710.50543:650	259.22644:12 303.23529:333 304.24057:48 309.03531:10 404.26407:12 422.27164:60 708.46161:12 708.50641:100	2247	2464	2370	2166	2495	3276	2417	2549	1926	2624	2104	2641	1931	10	2360.35	2645.31	2378.92	2225.67	9.5
3206	11.702	730.573	PE O-36:1|PE O-18:1_18:0	[M-H]-		0.071	TRUE	12.4	730.576	C41H82NO7P	EtherPE	GEUFEEGHURWAPV-ZPHPHTNENA-N	CCCCCCCCCCCCCCCCCC(=O)OC(COCCCCCCCC\C=C/CCCCCCCC)COP(O)(=O)OCCN	410	TRUE	TRUE	TRUE	FALSE	FALSE	null	null	89.2	85.6	33.8	85.9	100	168.84	170602_TT1_UPLC_ariyasu_IR_12M_1_Neg	730.57288:2975 731.57623:997 732.57959:347	127.07098:10 158.97493:10 257.23135:10 272.96008:24 281.24182:64 282.25479:60 283.2507:36 307.2305:10 309.27322:36 310.29587:36 311.29297:36 437.27386:12 448.30695:12 464.30649:12 672.90698:10 730.57288:68	4298	2999	4327	2558	3533	4354	2975	2927	2887	4720	2916	3946	3056	3	3874.38	3481.62	3377	3306.08	3
3190	10.885	728.557	PE O-36:2|PE O-18:0_18:2	[M-H]-		0.357	TRUE	10.9	728.56	C41H80NO7P	EtherPE	WQEICMLVSDZVOZ-MLWYYCKJNA-N	CCCCCCCCCCCCCCCCCCOCC(COP(O)(=O)OCCN)OC(=O)CCCCCCC\C=C/C\C=C/CCCCC	310	TRUE	TRUE	TRUE	FALSE	FALSE	null	null	96.7	100	82.2	92.3	100	291.2	170602_TT1_UPLC_ariyasu_IR_12M_4_Neg	728.55731:7831 729.56066:4797 730.56402:1529	78.96076:10 261.22351:10 279.23242:973 280.23471:153 281.24823:24 393.24796:10 448.3089:24 466.32776:97 726.22668:10 728.56213:405	6184	2355	6436	3048	3599	4071	2057	5453	2834	7831	2832	3791	2747	6	4991.4	3572.48	4543.66	3123.25	5.6875
3191	11.658	728.558	PE O-36:2|PE O-18:1_18:1	[M-H]-	found in higher mz's MsMs_3892	0.857	TRUE	10.91	728.56	C41H80NO7P	EtherPE	GHNXVMPBTBKJRP-CLFAGFIQNA-N	CCCCCCCC\C=C/CCCCCCCCOCC(COP(O)(=O)OCCN)OC(=O)CCCCCCC\C=C/CCCCCCCC	410	TRUE	TRUE	TRUE	FALSE	FALSE	null	null	94	83.6	78.7	91.8	100	1216.27	170602_TT1_UPLC_ariyasu_IR_12M_IR_2_Neg	728.56097:32977 729.56432:22605 730.56768:6915	140.00949:48 193.55692:10 196.0387:48 256.24146:10 267.26926:60 281.24829:4713 282.24713:529 283.24536:36 309.26752:97 309.27988:449 310.2778:36 418.27811:36 427.38297:10 436.28973:36 446.27213:12 446.2988:135 447.31039:24 462.2959:12 464.31384:449 465.31537:48 728.55267:1531	20266	22141	36410	23297	30816	39308	26241	12648	10966	14261	23367	32977	22036	3	26272.2	31140.2	16029.1	26126.6	3
3167	10.745	726.544	PE O-36:3|PE O-18:1_18:2	[M-H]-	adduct linked to 3551_[M+FA-H]-; found in higher mz's MsMs_4889	0.929	TRUE	10.19	726.544	C41H78NO7P	EtherPE	ZFMJJVQJMOVKIB-RQOIEFAZNA-N	CCCCCCCC\C=C/CCCCCCCCOCC(COP(O)(=O)OCCN)OC(=O)CCCCCCC\C=C/C\C=C/CCCCC	410	TRUE	TRUE	TRUE	FALSE	FALSE	null	null	95.5	90.8	80.4	91.7	100	1848.14	170602_TT1_UPLC_ariyasu_IR_8w_IR_1_Neg	726.54468:21822 727.54803:14505 728.55139:4674	134.04506:10 196.02953:12 261.21545:12 279.23578:2941 280.2381:288 281.24924:167 283.2605:36 285.02533:24 307.25296:12 403.26715:24 446.29739:137 464.28824:48 464.31546:326 465.31699:48 726.54132:798	50224	33251	49110	21822	28599	32222	31287	34053	30198	45281	18688	22321	16866	14	44195.4	27547.8	35204.6	19291.6	13.5
3166	10.561	726.544	PE O-36:3|PE O-18:2_18:1	[M-H]-		0.286	TRUE	10.21	726.544	C41H78NO7P	EtherPE	KTJAFMBXBPVGGI-LTEAFHAINA-N	CCCCCCCC\C=C/CCCCCCCC(=O)OC(COCCCCCCCC\C=C/C\C=C/CCCCC)COP(O)(=O)OCCN	310	TRUE	TRUE	TRUE	FALSE	FALSE	null	null	96.1	96.4	80	90.2	100	1294.1	170602_TT1_UPLC_ariyasu_IR_12M_IR_2_Neg	726.54395:19971 727.5473:12278 728.55066:4133	140.00319:12 140.00818:36 180.04607:10 196.03525:36 255.24333:24 279.23083:48 281.24664:2972 282.25253:225 307.2453:48 307.26495:60 436.29666:12 444.28604:98 462.29706:268 463.29944:48 724.16681:10 726.54816:717	35940	20715	31541	13824	17130	23688	22434	19213	17789	27379	14703	19971	15240	3	29398.8	18213.8	21704	16637.8	3
3150	10.313	724.53	PE O-36:4|PE O-16:1_20:3	[M-H]-		0.5	TRUE	9.87	724.529	C41H76NO7P	EtherPE	SGQXZIZOYWUPOW-OZFAJUOSNA-N	CCCCCC\C=C/CCCCCCCCOCC(COP(O)(=O)OCCN)OC(=O)CCCCCCCCC\C=C/C\C=C/C\C=C/CC	310	TRUE	TRUE	TRUE	FALSE	FALSE	null	null	94.1	93.9	79.5	88.7	100	165.67	170602_TT1_UPLC_ariyasu_IR_12M_1_Neg	724.53284:1985 725.53619:2149 726.53955:1319	261.25571:12 303.22629:10 305.24832:328 306.25201:24 418.28787:12 436.27631:36 724.53064:60	2424	1830	2037	1241	1392	2106	1985	2090	1199	2439	1507	2213	1667	4	2096.88	1579.71	1928.23	1795.35	3.6875
3149	9.856	724.526	PE O-36:4|PE O-18:2_18:2	[M-H]-	found in higher mz's MsMs_5070	0.071	TRUE	9.54	724.529	C41H76NO7P	EtherPE	CVFFRLVFXKZVIJ-MAZCIEHSNA-N	CCCCC\C=C/C\C=C/CCCCCCCCOCC(COP(O)(=O)OCCN)OC(=O)CCCCCCC\C=C/C\C=C/CCCCC	310	TRUE	TRUE	TRUE	FALSE	FALSE	null	null	94.4	96.9	63	90.8	100	8975.54	170602_TT1_UPLC_ariyasu_IR_8w_3_Neg	724.52637:79526 725.52972:45111 726.53308:13493	78.95865:110 136.99864:12 140.01131:124 187.81712:10 196.03528:135 205.19061:36 255.23239:24 259.22549:12 259.2413:121 260.24106:36 263.24274:12 265.24353:48 279.23123:7291 280.23352:843 281.25174:1726 282.25058:146 285.24115:24 303.23193:1711 304.23721:496 305.23434:60 401.23267:36 414.69431:10 420.28326:60 437.28635:36 438.30237:336 439.3049:36 442.26617:48 444.26065:24 444.28433:263 445.28772:…	81876	51515	79526	37071	56450	59918	50535	52383	53789	77121	33432	49298	36026	10	70972.6	51146.4	58457	39585.2	10.5
3131	9.695	722.513	PE O-36:5|PE O-16:1_20:4	[M-H]-	adduct linked to 3662_[M+C2H3N+Na-2H]-; found in higher mz's MsMs_3662; found in higher mz's MsMs_3822	0.929	TRUE	9.55	722.513	C41H74NO7P	EtherPE	YATSYZSZUULQDZ-GKPKDRHFNA-N	CCCCCC\C=C/CCCCCCCCOCC(COP(O)(=O)OCCN)OC(=O)CCCCCC\C=C/C\C=C/C\C=C/C\C=C/CC	310	TRUE	TRUE	TRUE	FALSE	FALSE	null	null	97.2	99.3	83.1	92.3	100	19555.6	170602_TT1_UPLC_ariyasu_IR_12M_IR_2_Neg	722.51245:699700 723.5158:497269 724.51916:124917	78.95792:636 83.05016:36 88.03674:24 93.07117:48 96.96719:24 119.08535:12 122.0022:36 135.11653:12 140.01178:899 141.01494:24 149.14006:24 151.1521:36 152.99704:48 155.10301:36 161.0439:10 163.01257:48 163.0735:141 163.15057:24 165.1627:60 177.0665:12 177.08705:159 177.16924:48 179.02721:75 180.04079:24 180.46474:24 189.16437:36 191.10538:93 195.39754:24 196.03564:1741 197.03711:24 203.17751:24 2…	781301	612305	788588	587665	677880	824551	686284	785766	583495	827608	609970	699700	528316	32	727398	696699	720788	612662	31.75
3132	9.291	722.515	PE O-36:5|PE O-18:3_18:2	[M-H]-		0.857	TRUE	9.22	722.513	C41H74NO7P	EtherPE	LEHRGYNETDXIQY-LOYOHVQTNA-N	CCCCC\C=C/C\C=C/CCCCCCCC(=O)OC(COCCCCCCCC\C=C/C\C=C/C\C=C/CC)COP(O)(=O)OCCN	310	TRUE	TRUE	TRUE	FALSE	FALSE	null	null	96.8	99.8	78.7	93.5	100	241.3	170602_TT1_UPLC_ariyasu_IR_8w_IR_1_Neg	722.51105:5847 723.5144:4013 724.51776:1338	179.03627:12 279.23093:731 280.22617:36 281.25613:24 301.22107:60 302.22058:24 303.23151:36 399.2215:12 438.28958:24 442.25034:12 442.26804:24 460.2626:24 460.28369:107 722.47614:12 722.51385:261	10604	8918	12074	5847	7386	8206	8736	9478	9824	11843	5992	7497	5007	6	10532.3	7146.4	9970.12	6165.38	5.8125
3118	9.228	720.495	PE O-36:6|PE O-16:1_20:5	[M-H]-	similar chromatogram in higher mz_3577	0.929	TRUE	8.97	720.497	C41H72NO7P	EtherPE	YMKZESHNWGNAIE-VNTVABMMNA-N	CCCCCC\C=C/CCCCCCCCOCC(COP(O)(=O)OCCN)OC(=O)CCC\C=C/C\C=C/C\C=C/C\C=C/C\C=C/CC	310	TRUE	TRUE	TRUE	FALSE	FALSE	null	null	96.6	97.8	75.5	93.8	100	1394.41	170602_TT1_UPLC_ariyasu_IR_8w_2_Neg	720.49762:51899 721.50097:49185 722.50433:14890	78.95763:60 139.99846:12 140.01009:48 151.14349:12 163.01804:24 196.03395:121 203.16582:12 203.17981:219 204.18532:24 223.16336:12 223.18643:12 239.24068:60 257.22592:604 258.2308:154 283.20493:24 299.20175:12 301.21762:4218 302.21957:519 306.23907:24 375.21356:12 375.22986:36 418.2702:307 419.28406:48 436.24368:35 436.27887:892 437.28198:233 451.16653:10 718.09692:12 718.11951:24 720.49463:1773	72420	51899	69125	22589	28868	31737	65509	64939	62410	73055	30932	33609	28401	7	64481.3	27731.4	66478.6	30980.8	7
3099	8.862	718.485	PE O-36:7|PE O-14:1_22:6	[M-H]-		0.929	TRUE	8.7	718.482	C41H70NO7P	EtherPE	HNPMMRGLQOSCCR-RIIMYXEINA-N	CCCC\C=C/CCCCCCCCOCC(COP(O)(=O)OCCN)OC(=O)CC\C=C/C\C=C/C\C=C/C\C=C/C\C=C/C\C=C/CC	310	TRUE	TRUE	TRUE	FALSE	FALSE	null	null	96.2	99.2	72.3	93.5	100	42.62	170602_TT1_UPLC_ariyasu_IR_12M_IR_1_Neg	718.47992:1569 719.48327:1590 720.48663:616	189.17003:10 250.05272:10 283.23465:24 303.22205:12 303.24161:12 327.22842:157 381.10419:10 408.23154:12 408.2457:36 432.26413:12 688.54541:10 718.47247:64	1020	886	913	705	1045	1533	1368	1632	919	1044	1569	2099	1550	17	939.542	1094.62	1240.92	1739.33	17.375
3252	9.962	736.529	PE O-37:5|PE O-17:1_20:4	[M-H]-		0.786	TRUE	9.82	736.529	C42H76NO7P	EtherPE	ZTNZTGXTHOFZGC-LNFNTRPGNA-N	CCCCCCC\C=C/CCCCCCCCOCC(COP(O)(=O)OCCN)OC(=O)CCCCCC\C=C/C\C=C/C\C=C/C\C=C/CC	310	TRUE	TRUE	TRUE	FALSE	FALSE	null	null	97.2	99.4	81.5	93.9	100	337.16	170602_TT1_UPLC_ariyasu_IR_8w_IR_2_Neg	736.52728:9171 737.53063:6803 738.53399:1876	105.14831:10 182.73398:10 253.25851:12 259.23212:48 303.22916:1004 304.23199:167 332.25122:12 432.28131:89 450.2731:12 450.30289:202 451.28922:24 736.52808:522	5173	6010	6338	6824	9171	11535	6018	6929	5003	8119	8593	10551	6688	14	5840.31	9176.6	6517.2	8610.6	14.1875
3211	9.184	732.495	PE O-37:7|PE O-15:1_22:6	[M-H]-	similar chromatogram in higher mz_4169; similar chromatogram in higher mz_4957	0.929	TRUE	9.13	732.497	C42H72NO7P	EtherPE	BGVIJXGWJCUMBC-VFUAPNGZNA-N	CCCCC\C=C/CCCCCCCCOCC(COP(O)(=O)OCCN)OC(=O)CC\C=C/C\C=C/C\C=C/C\C=C/C\C=C/C\C=C/CC	310	TRUE	TRUE	TRUE	FALSE	FALSE	null	null	97	99.9	90	94	100	33.01	170602_TT1_UPLC_ariyasu_IR_12M_2_Neg	732.50134:840 733.50469:685 734.50805:326	283.23083:12 327.22437:12 327.23706:85 422.26004:24 732.4986:48	858	880	966	922	1009	1419	713	840	704	1038	1496	1877	1147	11	901.354	1116.75	823.859	1506.85	11
3400	12.918	756.593	PE O-38:2|PE O-18:1_20:1	[M-H]-	adduct linked to 4156_[M+CH3COONa-H]-	0.929	TRUE	12.85	756.591	C43H84NO7P	EtherPE	QEVTZYOGQJVUDJ-CLFAGFIQNA-N	CCCCCCCC\C=C/CCCCCCCCCC(=O)OC(COCCCCCCCC\C=C/CCCCCCCC)COP(O)(=O)OCCN	310	TRUE	TRUE	TRUE	FALSE	FALSE	null	null	95.4	99.8	65.8	90	100	341.74	170602_TT1_UPLC_ariyasu_IR_12M_3_Neg	756.59174:6555 757.59509:6653 758.59845:2696	249.0672:10 255.22461:24 279.0589:10 281.25763:440 282.25885:36 309.2774:988 310.2803:84 311.30463:24 337.29355:12 337.31158:72 446.31711:24 464.29327:12 464.30234:36 492.323:12 492.35104:24 756.59784:410	8292	5460	7734	4684	6672	7486	5632	6134	6555	10555	4258	5148	4191	9	7161.92	6280.38	7219.42	4532.4	9.0625
3385	11.742	754.574	PE O-38:3|PE O-18:2_20:1	[M-H]-		0.929	TRUE	11.61	754.576	C43H82NO7P	EtherPE	VBHVWWDERMHMNQ-RQOIEFAZNA-N	CCCCCCCC\C=C/CCCCCCCCCC(=O)OC(COCCCCCCCC\C=C/C\C=C/CCCCC)COP(O)(=O)OCCN	310	TRUE	TRUE	TRUE	FALSE	FALSE	null	null	97.5	99.4	85.2	93	100	73.67	170602_TT1_UPLC_ariyasu_IR_8w_IR_3_Neg	754.57562:2396 755.57897:1627 756.58233:585	78.95779:12 102.9409:10 281.24442:24 309.28079:393 310.27875:36 444.27444:12 462.30637:48 754.56909:175	3911	2519	3820	1419	1990	2396	2330	2259	3146	4803	1399	2062	1475	4	3416.65	1935.27	3134.44	1645.46	4.25
3376	10.68	752.565	PE O-38:4|PE O-16:0_22:4	[M-H]-	found in higher mz's MsMs_3908	0.429	TRUE	10.59	752.56	C43H80NO7P	EtherPE	NXDMYSFXEOZPQK-PYQGTGCGNA-N	CCCCCCCCCCCCCCCCOCC(COP(O)(=O)OCCN)OC(=O)CCCCCCCC\C=C/C\C=C/C\C=C/C\C=C/CC	310	TRUE	TRUE	TRUE	FALSE	FALSE	null	null	95.5	99.8	79.4	92.9	100	1531.93	170602_TT1_UPLC_ariyasu_IR_12M_IR_2_Neg	752.56464:40541 753.56799:13636 754.57135:2527	287.25891:12 303.23129:36 304.23413:60 305.23615:24 331.25903:1750 332.26367:350 333.26212:24 377.25562:12 420.27335:48 438.29218:212 439.30057:24 465.30423:24 752.56494:693	40472	30141	42427	39080	33276	41698	32561	30143	22678	37481	23430	40541	28537	3	37679.9	38017.8	30715.7	30835.9	3
3377	10.827	752.566	PE O-38:4|PE O-18:0_20:4	[M-H]-		0.214	TRUE	11.01	752.56	C43H80NO7P	EtherPE	RXEVLILBESBJQS-ZKVKLVECNA-N	CCCCCCCCCCCCCCCCCCOCC(COP(O)(=O)OCCN)OC(=O)CCCCCC\C=C/C\C=C/C\C=C/C\C=C/CC	310	TRUE	TRUE	TRUE	FALSE	FALSE	null	null	94.3	98.9	77.3	93.8	100	813.15	170602_TT1_UPLC_ariyasu_IR_8w_IR_3_Neg	752.56598:31177 753.56933:21370 754.57269:6360	78.95922:60 140.00858:24 205.19516:36 231.214:12 259.2395:392 260.23697:36 267.42902:10 279.22693:48 281.24039:90 303.23227:3678 303.71393:24 304.23267:703 305.23715:108 306.23593:24 307.26093:48 309.27164:106 310.27945:36 405.25729:12 405.27142:48 447.3009:36 448.3107:201 449.3186:36 462.29535:24 465.3118:48 466.32352:710 467.34238:97 750.08618:24 752.54822:1961	24459	16526	22497	19953	23647	31177	18976	23926	18741	30199	18963	26548	17319	25	21160.6	24925.7	22960.9	20943.5	24.8125
3375	11.147	752.56	PE O-38:4|PE O-18:1_20:3	[M-H]-		0.857	TRUE	10.8	752.56	C43H80NO7P	EtherPE	HQFUXXUGGNZWBH-MURDYDGNNA-N	CCCCCCCC\C=C/CCCCCCCCOCC(COP(O)(=O)OCCN)OC(=O)CCCCCCCCC\C=C/C\C=C/C\C=C/CC	310	TRUE	TRUE	TRUE	FALSE	FALSE	null	null	96.5	96.3	82.5	91.4	100	312.82	170602_TT1_UPLC_ariyasu_IR_8w_3_Neg	752.56:8659 753.56335:6201 754.56671:1877	196.03368:12 249.06873:10 305.24719:1249 306.25336:148 312.53098:10 333.28662:48 446.29608:36 447.30768:12 464.31421:92 465.30365:24 752.50043:12 752.56207:519	8099	6549	8659	4643	5647	7682	5310	5459	4814	7463	4907	7259	4898	34	7769	5990.65	5761.53	5688.06	33.5
3356	10.39	750.544	PE O-38:5|PE O-16:1_22:4	[M-H]-	found in higher mz's MsMs_4098; adduct linked to 3909_[M+C2H3N+Na-2H]-; found in higher mz's MsMs_3953; found in higher mz's MsMs_3870	0.929	TRUE	10.31	750.544	C43H78NO7P	EtherPE	OZSVECGNTALICE-GKPKDRHFNA-N	CCCCCC\C=C/CCCCCCCCOCC(COP(O)(=O)OCCN)OC(=O)CCCCCCCC\C=C/C\C=C/C\C=C/C\C=C/CC	310	TRUE	TRUE	TRUE	FALSE	FALSE	null	null	97.1	99.8	79.9	93	100	1723.72	170602_TT1_UPLC_ariyasu_IR_8w_IR_1_Neg	750.54443:58552 751.54778:48064 752.55114:13749	78.95778:48 140.00159:12 140.00824:191 178.02182:12 193.18474:12 196.04124:95 205.18864:24 219.13458:12 233.22168:24 239.23764:98 281.26093:24 287.25922:36 287.27109:288 288.28055:36 303.2316:270 304.23444:60 305.25851:48 313.23752:12 313.24249:24 329.25214:36 330.2027:48 331.2236:43 331.26447:7484 332.2691:1274 334.11102:24 335.38464:24 375.21161:12 375.21976:36 416.91711:12 418.26505:356 419.26…	31388	24872	30762	58552	59920	100984	28834	33668	21868	39130	94384	117884	87077	16	29007	73152.1	30875	99781.4	15.75
3355	10.676	750.542	PE O-38:5|PE O-18:1_20:4	[M-H]-	adduct linked to 3908_[M+C2H3N+Na-2H]-; found in higher mz's MsMs_4099; found in higher mz's MsMs_3954; found in higher mz's MsMs_3908; found in higher mz's MsMs_4885; found in higher mz's MsMs_5901	0.929	TRUE	10.76	750.544	C43H78NO7P	EtherPE	VLIJZYIABFUKFN-JZELYBSLNA-N	CCCCCCCC\C=C/CCCCCCCCOCC(COP(O)(=O)OCCN)OC(=O)CCCCCC\C=C/C\C=C/C\C=C/C\C=C/CC	310	TRUE	TRUE	TRUE	FALSE	FALSE	null	null	97.3	99.8	82.9	92.8	100	19135.4	170602_TT1_UPLC_ariyasu_IR_12M_1_Neg	750.54462:511068 751.54797:341630 752.55133:84831	73.02706:10 78.95842:245 122.00292:24 124.6556:10 140.01259:1051 141.09077:24 150.00427:24 151.14952:36 163.07622:76 165.16183:24 166.03053:24 176.52074:24 177.08804:60 179.03572:60 180.03992:24 183.1396:24 191.10645:36 191.18018:36 196.0387:862 197.04608:24 201.16913:24 203.17664:24 205.11974:48 205.19209:717 206.1965:75 208.18837:24 217.18547:36 219.13611:12 231.21721:121 239.19804:10 259.24066…	606734	473399	652313	523181	652524	795186	511068	624119	415830	648150	515093	617457	449868	12	577482	656964	549792	527473	12.1875
3340	10.048	748.53	PE O-38:6|PE O-18:1_20:5	[M-H]-	adduct linked to 2867_[M-H]-	0.929	TRUE	9.37	748.529	C43H76NO7P	EtherPE	WHKDVYYCCUAIBY-QSOAFSPRNA-N	CCCCCCCC\C=C/CCCCCCCCOCC(COP(O)(=O)OCCN)OC(=O)CCC\C=C/C\C=C/C\C=C/C\C=C/C\C=C/CC	410	TRUE	TRUE	TRUE	FALSE	FALSE	null	null	94.3	86.6	73	93.3	100	3747.35	170602_TT1_UPLC_ariyasu_IR_12M_1_Neg	748.52985:43710 749.5332:36490 750.53656:11360	78.95578:24 140.00569:48 169.11325:12 192.22525:10 196.03638:66 203.18626:90 255.23129:24 257.22845:718 258.23334:48 267.25992:12 267.26907:36 283.20746:36 285.26361:36 301.21774:3186 302.2197:417 303.23306:173 329.2359:48 329.24606:106 436.27551:48 439.28833:10 446.31113:234 447.30197:114 464.31137:540 465.31894:116 480.2439:12 748.53571:1878	47603	37708	49720	21472	29405	34068	43710	43170	38806	53577	29600	36328	28913	4	45010.4	28314.9	44815.8	31613.6	4
3339	9.793	748.528	PE O-38:6|PE O-18:2_20:4	[M-H]-	adduct linked to 3898_[M+C2H3N+Na-2H]-; found in higher mz's MsMs_4078; similar chromatogram in higher mz_4078; similar chromatogram in higher mz_5606	0.929	TRUE	9.49	748.529	C43H76NO7P	EtherPE	QGMRGDWLZOYPFY-YUPWHRRNNA-N	CCCCC\C=C/C\C=C/CCCCCCCCOCC(COP(O)(=O)OCCN)OC(=O)CCCCCC\C=C/C\C=C/C\C=C/C\C=C/CC	310	TRUE	TRUE	TRUE	FALSE	FALSE	null	null	95.8	97.2	69.4	93.1	100	28522.2	170602_TT1_UPLC_ariyasu_IR_8w_IR_3_Neg	748.52777:432821 749.53112:320176 750.53448:84114	78.70241:12 78.9566:285 83.05393:24 121.99744:24 135.11479:24 140.00668:657 144.45541:10 149.10223:24 151.15027:24 152.99692:24 161.13284:10 163.07516:48 166.10181:24 177.16162:60 178.0257:24 179.02893:48 179.17355:36 191.09941:60 193.12051:12 196.02174:24 196.03549:722 197.03893:24 201.16586:10 205.12245:60 205.19482:711 206.19722:84 217.1924:24 221.15253:24 225.16948:12 229.16098:12 229.19073:2…	313658	246697	307814	259202	315614	432821	277297	292191	224463	361104	327305	427514	314878	5	289390	335879	288764	356566	5.25
3322	9.556	746.515	PE O-38:7|PE O-16:1_22:6	[M-H]-	found in higher mz's MsMs_4057; found in higher mz's MsMs_4851; similar chromatogram in higher mz_4074; found in higher mz's MsMs_5746	0.929	TRUE	9.51	746.513	C43H74NO7P	EtherPE	KGCPGAKRLOCUEV-ZLXBYIIJNA-N	CCCCCC\C=C/CCCCCCCCOCC(COP(O)(=O)OCCN)OC(=O)CC\C=C/C\C=C/C\C=C/C\C=C/C\C=C/C\C=C/CC	310	TRUE	TRUE	TRUE	FALSE	FALSE	null	null	96.9	100	77.6	92.7	100	20359.9	170602_TT1_UPLC_ariyasu_IR_8w_1_Neg	746.51318:907805 747.51653:644681 748.51989:181094	78.95677:875 81.06956:36 91.05955:36 93.06868:197 95.08469:60 105.0711:48 107.08464:271 109.09969:240 117.07425:111 119.08579:60 121.10057:450 121.99957:36 123.11357:131 131.07265:12 131.08871:107 133.10339:237 134.98502:24 135.11223:159 136.99973:36 137.13281:253 140.00909:1112 141.09059:36 143.08977:70 144.08871:24 145.1013:60 147.11325:151 149.13564:286 150.01102:36 151.14595:86 152.07912:36 1…	907805	631847	984192	510764	611233	670399	773468	873624	720741	1004296	515412	680411	507319	31	841282	597465	843032	567714	30.75
3321	9.259	746.515	PE O-38:7|PE O-18:3_20:4	[M-H]-		0.929	TRUE	9.2	746.513	C43H74NO7P	EtherPE	QIQGIECOBDSDSX-IVGDTRDPNA-N	CC\C=C/C\C=C/C\C=C/CCCCCCCCOCC(COP(O)(=O)OCCN)OC(=O)CCCCCC\C=C/C\C=C/C\C=C/C\C=C/CC	310	TRUE	TRUE	TRUE	FALSE	FALSE	null	null	97	99.9	77.8	93.4	100	1003.28	170602_TT1_UPLC_ariyasu_IR_8w_3_Neg	746.51367:38667 747.51702:27173 748.52038:8512	78.96094:48 121.09776:12 137.00157:12 140.00928:139 151.14781:36 177.08244:12 179.0376:36 196.03476:60 205.19008:36 257.20187:12 257.22665:48 259.24289:370 260.24716:36 263.23978:36 283.20087:12 285.22144:48 301.21582:271 302.22263:36 303.23114:4685 304.23398:622 325.21506:12 327.22775:36 377.22842:10 399.22412:36 428.53378:10 438.31006:10 442.27386:357 443.27499:36 444.27725:24 460.28665:715 461…	35461	29642	38667	35666	43815	54005	31773	37730	28242	37598	38218	45043	35306	8	34590.1	44495.2	33835.5	39522.1	8.25
3299	8.906	744.494	PE O-38:8|PE O-18:3_20:5	[M-H]-		0.429	TRUE	8.83	744.497	C43H72NO7P	EtherPE	NHFNFQVWLUCZIN-SAACDJSQNA-N	CC\C=C/C\C=C/C\C=C/CCCCCCCCOCC(COP(O)(=O)OCCN)OC(=O)CCC\C=C/C\C=C/C\C=C/C\C=C/C\C=C/CC	310	TRUE	TRUE	TRUE	TRUE	FALSE	null	null	94.5	100	47.2	93.6	100	217.24	170602_TT1_UPLC_ariyasu_IR_8w_IR_1_Neg	744.49683:2649 745.50018:2680 746.50354:877	257.23148:48 259.24097:24 301.19901:12 301.21851:208 302.22775:36 303.23138:242 349.22092:10 375.21133:48 393.23459:24 442.26193:12 458.24127:12 460.26541:36 460.2955:24 657.48584:36 671.5191:10 687.56146:36 744.49414:147	4665	4107	4719	2649	3655	3981	4077	4711	3309	4266	3120	4240	3049	15	4497.1	3428.23	4090.7	3469.69	14.875
3482	11.297	764.562	PE O-39:5|PE O-19:1_20:4	[M-H]-		0.929	TRUE	11.26	764.56	C44H80NO7P	EtherPE	RMPJATYQLSTIMY-UCBGEFNCNA-N	CCCCCCCCC\C=C/CCCCCCCCOCC(COP(O)(=O)OCCN)OC(=O)CCCCCC\C=C/C\C=C/C\C=C/C\C=C/CC	310	TRUE	TRUE	TRUE	FALSE	FALSE	null	null	97.5	100	86.3	93.6	100	201.62	170602_TT1_UPLC_ariyasu_IR_8w_IR_1_Neg	764.56183:3581 765.56518:2585 766.56854:1143	177.08868:10 206.19308:10 278.87:10 303.2243:368 460.30496:12 478.32455:64 764.48254:12 764.55237:146	4545	4087	5236	3581	5431	6196	3814	4545	2738	5378	3315	4300	2568	9	4622.83	5069.33	4118.81	3394.56	9.4375
3453	9.986	762.531	PE O-39:6|PE O-17:0_22:6	[M-H]-		0.143	TRUE	10.36	762.544	C44H78NO7P	EtherPE	ZZUAHLGNCIVIIA-KAFSZNKPNA-N	CCCCCCCCCCCCCCCCCOCC(COP(O)(=O)OCCN)OC(=O)CC\C=C/C\C=C/C\C=C/C\C=C/C\C=C/C\C=C/CC	310	TRUE	TRUE	TRUE	FALSE	FALSE	null	null	81.1	95.5	46.3	78.1	100	87.74	170602_TT1_UPLC_ariyasu_IR_12M_4_Neg	762.53137:4022 763.53472:1263 764.53808:845	279.23132:12 281.25183:81 283.23947:24 284.2442:36 285.24835:36 301.2142:12 327.17267:12 327.23615:48 328.22449:48 329.24741:60 422.31369:10 433.28314:24 451.3075:24 452.29788:36 702.55115:12 762.51294:60 762.5401:147	3712	3161	4316	1892	2389	2420	3143	3842	3358	4022	1494	1977	1274	7	3729.79	2233.83	3591.31	1581.54	7.375
3456	10.276	762.541	PE O-39:6|PE O-17:1_22:5	[M-H]-		0.929	TRUE	10.11	762.544	C44H78NO7P	EtherPE	BRMAYGZWOCDQBP-IOUGISKRNA-N	CCCCCCC\C=C/CCCCCCCCOCC(COP(O)(=O)OCCN)OC(=O)CCCCC\C=C/C\C=C/C\C=C/C\C=C/C\C=C/CC	310	TRUE	TRUE	TRUE	FALSE	FALSE	null	null	97.1	99	81.7	93.2	100	128.09	170602_TT1_UPLC_ariyasu_IR_12M_1_Neg	762.5451:1970 763.54845:1423 764.55181:787	196.0285:12 302.25626:12 303.22815:48 304.23834:24 329.23587:60 329.24606:159 335.72559:10 450.27213:12 450.29596:48 762.54279:70 762.55829:92	2530	2306	2781	1778	2474	3195	1970	2452	1771	2718	2888	2816	2124	4	2539.15	2482.4	2227.56	2609.42	4.5
3437	9.987	760.529	PE O-39:7|PE O-17:1_22:6	[M-H]-		0.929	TRUE	9.6	760.529	C44H76NO7P	EtherPE	MNPJYFJVRHZMJB-VFVAPGIQNA-N	CCCCCCC\C=C/CCCCCCCCOCC(COP(O)(=O)OCCN)OC(=O)CC\C=C/C\C=C/C\C=C/C\C=C/C\C=C/C\C=C/CC	310	TRUE	TRUE	TRUE	FALSE	FALSE	null	null	95.9	95.6	72.9	93.5	100	987.75	170602_TT1_UPLC_ariyasu_IR_8w_IR_2_Neg	760.52936:18923 761.53271:14867 762.53607:4673	107.08581:10 140.01352:36 163.01447:12 166.02065:10 187.25644:10 193.12663:10 196.03578:36 215.17665:12 229.18895:24 229.19957:79 243.1243:10 253.25014:24 283.24686:504 284.24686:79 327.23141:1339 328.22992:255 432.28226:108 433.28955:48 450.29791:431 451.29315:36 758.0484:12 760.53119:902	29961	25053	32819	12815	18923	16669	23740	30638	23252	32826	10358	12915	9074	4	29277.9	16135.8	27613.7	10782.1	4.5
3414	9.288	758.511	PE O-39:8|PE O-17:2_22:6	[M-H]-		0.786	TRUE	9.25	758.513	C44H74NO7P	EtherPE	ZXASABNMOXVKRJ-YJGRXKEDNA-N	CCCC\C=C/C\C=C/CCCCCCCCOCC(COP(O)(=O)OCCN)OC(=O)CC\C=C/C\C=C/C\C=C/C\C=C/C\C=C/C\C=C/CC	310	TRUE	TRUE	TRUE	FALSE	FALSE	null	null	97.3	100	82.7	92.5	100	94.64	170602_TT1_UPLC_ariyasu_IR_8w_1_Neg	758.51337:2280 759.51672:2009 760.52008:1102	283.23944:36 284.2489:12 327.22885:294 328.23242:24 430.27481:24 448.25507:12 448.27884:75 699.50446:10 758.47314:24 758.50793:66 758.51953:165	2280	2051	2998	1267	1675	1690	2223	2589	2602	3090	1124	1595	1094	3	2442.88	1544.04	2625.94	1271.08	3
3505	8.795	768.499	PE O-40:10|PE O-18:4_22:6	[M-H]-	similar chromatogram in higher mz_3767; similar chromatogram in higher mz_3880	0.5	TRUE	8.81	768.497	C45H72NO7P	EtherPE	AXRANHATNYTNTB-SUZWWVHUNA-N	CC\C=C/C\C=C/C\C=C/C\C=C/CCCCCOCC(COP(O)(=O)OCCN)OC(=O)CC\C=C/C\C=C/C\C=C/C\C=C/C\C=C/C\C=C/CC	310	TRUE	TRUE	TRUE	FALSE	FALSE	null	null	96.4	100	69.9	93.8	100	166.58	170602_TT1_UPLC_ariyasu_IR_12M_2_Neg	768.49695:4738 769.5003:3341 770.50366:1202	127.11028:10 140.00909:24 249.18468:12 261.22583:10 283.2312:60 283.24063:108 284.23828:36 303.22339:24 326.19739:12 327.22986:498 328.23596:60 377.25247:24 440.22141:12 441.25854:10 458.25885:60 458.27087:48 709.44141:12 768.5152:205	4388	2775	4829	1908	2753	2240	3892	4738	3915	5569	1134	1677	1079	10	3997.12	2300.38	4528.45	1296.58	9.75
3610	10.979	778.575	PE O-40:5|PE O-18:0_22:5	[M-H]-		0.071	TRUE	11.45	778.576	C45H82NO7P	EtherPE	WHJAXVALSIXNQX-MRYVCTGMNA-N	CCCCCCCCCCCCCCCCCCOCC(COP(O)(=O)OCCN)OC(=O)CCCCC\C=C/C\C=C/C\C=C/C\C=C/C\C=C/CC	310	TRUE	TRUE	TRUE	FALSE	FALSE	null	null	95.6	93.2	75.3	92.8	100	96.59	170602_TT1_UPLC_ariyasu_IR_8w_3_Neg	778.57495:7997 779.5783:6244 780.58166:2344	256.24493:24 285.26047:60 329.2428:580 330.25458:178 331.25513:24 338.65765:10 447.28659:12 466.33319:112 627.52325:12 718.56543:24 778.48419:12 778.586:421	7883	5151	7997	3946	5253	5932	6007	6558	6040	9019	5933	6465	5176	16	7010.38	5043.33	6906	5858.19	16
3611	11.626	778.575	PE O-40:5|PE O-18:1_22:4	[M-H]-	found in higher mz's MsMs_4360; similar chromatogram in higher mz_5384	0.929	TRUE	11.25	778.576	C45H82NO7P	EtherPE	AXKTVZFNYZPELI-GAXXYEEVNA-N	CCCCCCCC\C=C/CCCCCCCCOCC(COP(O)(=O)OCCN)OC(=O)CCCCCCCC\C=C/C\C=C/C\C=C/C\C=C/CC	310	TRUE	TRUE	TRUE	FALSE	FALSE	null	null	96.8	95.7	83.7	93.9	100	315.63	170602_TT1_UPLC_ariyasu_IR_8w_1_Neg	778.57434:12118 779.57769:9880 780.58105:3189	187.52586:10 205.11932:12 287.27289:24 303.22375:24 330.19217:36 331.26669:1660 332.26624:269 431.54657:12 446.3006:108 464.29767:93 464.32187:258 760.92328:10 778.58142:796	12118	8566	12186	16422	20147	30157	8792	10513	7162	13537	27058	29611	23374	16	10956.4	22242	10001.1	26680.9	16.125
3609	12.022	778.575	PE O-40:5|PE O-20:1_20:4	[M-H]-	adduct linked to 4361_[M+CH3COONa-H]-	0.929	TRUE	11.83	778.576	C45H82NO7P	EtherPE	VGNOFAKEVVRKSY-QWBVDZTBNA-N	CCCCCCCC\C=C/CCCCCCCCCCOCC(COP(O)(=O)OCCN)OC(=O)CCCCCC\C=C/C\C=C/C\C=C/C\C=C/CC	310	TRUE	TRUE	TRUE	FALSE	FALSE	null	null	97.3	98.7	83.8	93.5	100	230.53	170602_TT1_UPLC_ariyasu_IR_8w_IR_1_Neg	778.57446:9938 779.57781:8059 780.58117:2661	140.00349:12 189.4985:12 205.20308:36 259.18738:12 259.24161:48 303.23456:1067 304.2374:85 464.32214:10 474.32193:66 475.34952:24 487.09152:10 492.32159:36 492.33716:164 778.50934:12 778.58374:617	13256	10841	14371	9938	14914	16981	12475	15255	12102	18909	10168	10862	9020	7	12822.8	13944.4	14685.4	10016.5	6.625
[truncated: 441 more rows]
[truncated: 4 more columns]

## Sheet: Data S1B
Datas S1B. Hierarchical clustering of molecules significantly changed among any of the groups elucidated with one-way analysis of variance test (P < 0.05).
Metabolite name	2M	2M	2M	12M	12M	12M	12M	2M_IRI	2M_IRI	2M_IRI	12M_IRI	12M_IRI	12M_IRI
[truncated: 511 more rows]
