# Supplementary material for: Sterol O-Acyltransferase Inhibition Ameliorates High-Fat Diet-Induced Renal Fibrosis and Tertiary Lymphoid Tissue Maturation after Ischemic Reperfusion Injury
Source: Int J Mol Sci. 2022 Dec 7;23(24):15465. doi: 10.3390/ijms232415465 (PMC9779122; doi:10.3390/ijms232415465)
Supplement: Supplementary file 1 [file ijms-23-15465-s001.zip › Data S2.xlsx]

## Sheet: Data S2
Data S2. Result of untargeted analysis of mice fed different diets. Annotated molecules in untargeted analysis of 2-month-old female mice kidney fed a control diet (ctrl), high-fat diet (HFD), or HFD added 0.01% avasimibe (HFD+Avs) for 1 week are shown.																															Class	blank	ctrl	ctrl	ctrl	HFD	HFD	HFD	HFD+Avs	HFD+Avs	HFD+Avs	QC	QC	NA	NA	NA	NA	NA	NA
																															File type	Blank	Sample	Sample	Sample	Sample	Sample	Sample	Sample	Sample	Sample	QC	QC	NA	NA	NA	NA	NA	NA
																															Injection order	1	2	4	5	6	7	8	12	13	14	15	16	NA	NA	NA	NA	NA	NA
																															Batch ID	1	1	1	1	1	1	1	1	1	1	1	1	Average	Average	Average	Average	Average	Stdev
Alignment ID	Average Rt(min)	Average Mz	Metabolite name	Adduct type	Post curation result	Fill %	MS/MS assigned	Reference RT	Reference m/z	Formula	Ontology	INCHIKEY	SMILES	Annotation tag (VS1.0)	RT matched	m/z matched	MS/MS matched	Comment	Manually modified for quantification	Manually modified for annotation	Isotope tracking parent ID	Isotope tracking weight number	Total score	RT similarity	Dot product	Reverse dot product	Fragment presence %	S/N average	Spectrum reference file name	MS1 isotopic spectrum	MS/MS spectrum	blank_1	CE2_1	CE2_2	CE2_3	HFD_1	HFD_2	HFD_3	HFD_avs_1	HFD_avs_2	HFD_avs_3	QC_1	QC_2	blank	ctrl	HFD	HFD+Avs	QC	blank
552	7.953	338.341	13-Docosenamide	[M+H]+	adduct linked to 480_[M+H]+; adduct linked to 610_[M+NH4]+; adduct linked to 632_[M+Na]+; found in higher mz's MsMs_2279; found in higher mz's MsMs_1872; found in higher mz's MsMs_610; found in higher mz's MsMs_2264; found in higher mz's MsMs_665	1	TRUE	7.74	338.342	C22H43NO	Others	UAUDZVJPLUQNMU-KTKRTIGZSA-N	CCCCCCCC\C=C/CCCCCCCCCCCC(N)=O	330	TRUE	TRUE	TRUE		FALSE	FALSE	null	null	88.1	99	84.5	70.4	67.6	2880.93	200227_Ariyasu_CE2_3_Pos	338.34259:166311 339.34594:79502 340.3493:9626	71.0848:248 72.04388:36 72.07962:66 77.03546:12 79.0547:326 81.06973:293 83.08582:725 85.09819:69 86.06133:107 86.09258:24 91.04801:12 91.05337:36 93.06874:294 95.08428:316 97.06335:113 97.09791:366 100.07507:128 100.11298:24 105.06403:12 107.08575:106 109.09596:24 109.09889:81 111.07902:60 111.11599:60 114.08933:129 121.10001:133 123.11565:24 125.09457:48 128.10046:12 135.1165:234 139.11058:67 1…	65162	98058	129081	166311	150097	151414	166900	191807	201873	197405	151134	161489	65162.1	131150	156137	197028	156312	0
581	0.805	348.071	Adenosine 5'-monophosphate	[M+H]+		0.917	TRUE	0.67	348.07	C10H14N5O7P	Others	UDMBCSSLTHHNCD-KQYNXXCUSA-N	NC1=NC=NC2=C1N=CN2[C@@H]1O[C@H](COP(O)(O)=O)[C@@H](O)[C@H]1O	330	TRUE	TRUE	TRUE		FALSE	FALSE	null	null	94.6	99.6	87.5	87.5	100	57.17	200227_Ariyasu_CE2_3_Pos	348.06985:3697 349.0732:704 350.07656:309	97.02503:12 97.03194:12 136.05814:407	54	3543	3280	3697	3345	3569	3324	3561	3475	3644	3708	3426	53.6875	3506.94	3412.69	3559.96	3566.69	0
2747	8.626	775.56	BMP 36:1|BMP 18:0_18:1	[M-H]-	adduct linked to 2845_[M+CH3COO]-	0.667	TRUE	9.11	775.549	C42H81O10P	BMP	ZEFGRNLJASLRBZ-ZZEZOPTANA-N	CCCCCCCCCCCCCCCCCC(=O)OCC(COP(O)(=O)OCC(O)CO)OC(=O)CCCCCCC\C=C/CCCCCCCC	310	TRUE	TRUE	TRUE		FALSE	FALSE	null	null	87.8	95.1	10.9	69.4	100	192.84	200227_Ariyasu_HFD_avs_low_1	775.56494:1698 776.56829:1253 777.57165:688	78.96339:24 137.06349:10 172.84068:10 182.06355:24 281.21997:12 283.25693:12 358.29398:10 382.35553:24 404.25073:36 511.271:10 612.47192:12 614.4566:134 626.50598:10 640.42554:24 640.46814:77 641.47003:48 669.47845:12 669.48206:24 685.51361:24 699.52838:60 775.53906:48	3	1198	1350	1190	1440	1787	1926	1698	1886	1614	1458	1816	2.8125	1245.75	1717.83	1732.44	1637.28	0
2732	8.545	773.534	BMP 36:2|BMP 18:1_18:1	[M-H]-	similar chromatogram in higher mz_3132	0.667	TRUE	8.63	773.534	C42H79O10P	BMP	DSNRWDQKZIEDDB-CLFAGFIQNA-N	CCCCCCCC\C=C/CCCCCCCC(=O)OCC(COP(O)(=O)OCC(O)CO)OC(=O)CCCCCCC\C=C/CCCCCCCC	310	TRUE	TRUE	TRUE		FALSE	FALSE	null	null	100	99.9	90.6	81.9	100	961.94	200227_Ariyasu_HFD_2	773.53168:8604 774.53503:6838 775.53839:1937	152.98996:24 279.23077:48 281.2464:1455 283.24567:24 491.27631:48 508.2543:12 773.51825:254 773.53778:451	2	1125	879	969	5745	8604	7164	10340	9825	10773	5812	7320	2.25	991.292	7170.96	10312.4	6565.78	0
2721	8.255	771.519	BMP 36:3|BMP 18:1_18:2	[M-H]-		0.917	TRUE	8.35	771.518	C42H77O10P	BMP	FSVTVWTVWNNIQX-RQOIEFAZNA-N	CCCCCCCC\C=C/CCCCCCCC(=O)OCC(COP(O)(=O)OCC(O)CO)OC(=O)CCCCCCC\C=C/C\C=C/CCCCC	310	TRUE	TRUE	TRUE		FALSE	FALSE	null	null	100	99.7	95.6	91.8	100	1227.36	200227_Ariyasu_HFD_1	771.51733:10203 772.52068:8441 773.52404:2807	136.89017:10 152.99336:24 219.34694:10 279.23331:1258 281.24426:1027 491.25528:24 507.24637:24 509.28067:24 771.52667:576	2	2694	2413	2871	10203	13130	11463	17186	15794	12940	9615	12052	2.25	2659.46	11598.6	15306.8	10833.6	0
2698	8.018	769.5	BMP 36:4|BMP 18:2_18:2	[M-H]-		0.917	TRUE	7.93	769.503	C42H75O10P	BMP	AKWGRDPPGYFWIW-MAZCIEHSNA-N	CCCCC\C=C/C\C=C/CCCCCCCC(=O)OCC(COP(O)(=O)OCC(O)CO)OC(=O)CCCCCCC\C=C/C\C=C/CCCCC	310	TRUE	TRUE	TRUE		FALSE	FALSE	null	null	100	99.8	77	86.8	100	391.47	200227_Ariyasu_HFD_avs_low_2	769.50421:6462 770.50756:6985 771.51092:2545	277.21994:60 279.22598:897 281.23688:48 489.24692:12 507.27048:24 766.95496:12 769.49487:238 769.52216:191 769.58051:48	0	3020	2694	2824	4350	5198	4346	6912	6462	4063	4325	5401	0	2845.96	4631.35	5812.19	4863.09	0
2897	8.229	795.517	BMP 38:5|BMP 18:1_20:4	[M-H]-		0.667	TRUE	8.64	795.518	C44H77O10P	BMP	ODHQFFNXKQCMPG-HAGCXRLMNA-N	CCCCCCCC\C=C/CCCCCCCC(=O)OCC(COP(O)(=O)OCC(O)CO)OC(=O)CCCCCC\C=C/C\C=C/C\C=C/C\C=C/CC	310	TRUE	TRUE	TRUE		FALSE	FALSE	null	null	100	96.4	87.1	85.3	100	251.93	200227_Ariyasu_HFD_2	795.52197:6888 796.52532:7823 797.52868:2551	134.54396:10 255.21997:12 259.23746:36 267.20828:10 279.23013:24 281.25046:745 297.21307:10 303.23108:563 305.24802:36 491.27209:12 509.30725:12 795.50781:321 795.52759:318 795.60675:36	0	752	941	1036	3952	6888	6033	7046	7021	5945	4113	4959	0	909.396	5624.02	6670.62	4536.12	0
2879	8.002	793.502	BMP 38:6|BMP 18:2_20:4	[M-H]-		0.917	TRUE	8.17	793.503	C44H75O10P	BMP	IOSMTWQOMVSNAG-DMQHYRIXNA-N	CCCCC\C=C/C\C=C/CCCCCCCC(=O)OCC(COP(O)(=O)OCC(O)CO)OC(=O)CCCCCC\C=C/C\C=C/C\C=C/C\C=C/CC	310	TRUE	TRUE	TRUE		FALSE	FALSE	null	null	100	99.4	78.5	91.3	100	288.17	200227_Ariyasu_QC_2	793.50244:3924 794.50579:5005 795.50915:1848	152.98744:12 241.98436:10 259.22543:12 259.23676:60 278.32025:12 279.22467:295 281.23557:36 295.21002:12 301.21512:48 303.21313:60 303.23022:292 507.27466:24 531.28265:24 793.44879:48 793.50018:161	2	1296	1274	1482	3172	5382	3946	5470	5130	3815	3255	3924	2.25	1350.75	4166.56	4804.94	3589.16	0
2858	7.84	791.484	BMP 38:7|BMP 16:1_22:6	[M-H]-		0.917	TRUE	8.13	791.487	C44H73O10P	BMP	BRJYLBKRWAAAEC-LSTLUVPYNA-N	CCCCCC\C=C/CCCCCCCC(=O)OCC(COP(O)(=O)OCC(O)CO)OC(=O)CC\C=C/C\C=C/C\C=C/C\C=C/C\C=C/C\C=C/CC	310	TRUE	TRUE	TRUE		FALSE	FALSE	null	null	100	98.1	88.8	80.6	100	88.23	200227_Ariyasu_HFD_avs_low_1	791.48895:1281 792.4923:1517 793.49566:580	229.18509:12 253.22177:104 279.23721:12 327.2081:12 327.22333:60 555.26349:10 791.47119:60 791.50671:74	0	938	1023	1263	906	1294	1058	1281	1068	782	899	1129	0	1074.48	1086.17	1043.69	1014.09	0
3099	8.418	821.536	BMP 40:6|BMP 18:1_22:5	[M-H]-		0.25	TRUE	8.39	821.534	C46H79O10P	BMP	JAMPNNNOPHDTDM-LKVUMQLBNA-N	CCCCCCCC\C=C/CCCCCCCC(=O)OCC(COP(O)(=O)OCC(O)CO)OC(=O)CCCCC\C=C/C\C=C/C\C=C/C\C=C/C\C=C/CC	310	TRUE	TRUE	TRUE		FALSE	FALSE	null	null	100	100	75.3	76.6	100	108.42	200227_Ariyasu_HFD_avs_low_3	821.53656:2761 822.53991:2884 823.54327:882	152.99153:24 223.02815:10 255.24033:24 281.24829:195 285.2468:36 329.19861:12 329.24445:198 557.31067:10 734.45801:10 758.53601:24 821.51562:243 821.54376:180 821.6001:36	0	376	355	359	1090	3370	2702	2575	2971	2761	1425	1860	0	363.688	2387.31	2769.12	1642.34	0
3079	8.193	819.519	BMP 40:7|BMP 18:1_22:6	[M-H]-	found in higher mz's MsMs_3862	0.917	TRUE	8.27	819.518	C46H77O10P	BMP	FZJRPYWBMGYDIA-HILQMKNTNA-N	CCCCCCCC\C=C/CCCCCCCC(=O)OCC(COP(O)(=O)OCC(O)CO)OC(=O)CC\C=C/C\C=C/C\C=C/C\C=C/C\C=C/C\C=C/CC	310	TRUE	TRUE	TRUE		FALSE	FALSE	null	null	100	99.8	84.5	91	100	1532.86	200227_Ariyasu_QC_1	819.51886:24630 820.52221:24482 821.52557:7979	143.09082:24 149.12933:12 152.99107:95 189.15663:12 229.18118:12 229.19392:60 255.22472:12 279.22821:60 281.24619:1575 283.24072:221 289.09961:10 327.22882:699 329.2399:48 417.24564:12 437.25629:10 491.29257:36 509.29337:36 537.22864:12 555.26404:24 745.56299:24 819.48199:213 819.51813:746	0	11433	11421	11771	20773	32625	37483	38218	39199	36885	24630	29869	0	11541.6	30293.9	38100.9	27249.2	0
3065	7.964	817.502	BMP 40:8|BMP 18:2_22:6	[M-H]-	found in higher mz's MsMs_3855	0.917	TRUE	8.12	817.503	C46H75O10P	BMP	GMXYXYLCBAOPHA-LNYCXSEGNA-N	CCCCC\C=C/C\C=C/CCCCCCCC(=O)OCC(COP(O)(=O)OCC(O)CO)OC(=O)CC\C=C/C\C=C/C\C=C/C\C=C/C\C=C/C\C=C/CC	310	TRUE	TRUE	TRUE		FALSE	FALSE	null	null	100	99.5	81	91.7	100	1939.56	200227_Ariyasu_CE2_3	817.49969:19540 818.50304:21071 819.5064:6251	149.22096:10 152.99013:48 210.19371:12 229.19029:60 255.19388:12 255.22527:24 273.22064:10 279.22867:1540 283.23883:254 297.23096:12 303.2247:48 305.23672:10 309.224:24 326.17142:24 327.23166:681 463.22214:24 489.25079:36 507.27444:24 537.26392:36 555.22711:12 555.26013:36 754.5047:48 817.42456:35 817.50879:1038	0	20925	19211	19540	15738	22374	24515	26499	25086	19885	18683	24294	0	19891.7	20875.6	23823.3	21488.2	0
3285	7.939	841.503	BMP 42:10|BMP 20:4_22:6	[M-H]-		0.917	TRUE	8.17	841.503	C48H75O10P	BMP	NKKUHWUBWLYVOR-GGLIIMCGNA-N	CC\C=C/C\C=C/C\C=C/C\C=C/CCCCCCC(=O)OCC(COP(O)(=O)OCC(O)CO)OC(=O)CC\C=C/C\C=C/C\C=C/C\C=C/C\C=C/C\C=C/CC	310	TRUE	TRUE	TRUE		FALSE	FALSE	null	null	100	99	74	89.4	100	698.49	200227_Ariyasu_HFD_avs_low_1	841.5036:14658 842.50695:13911 843.51031:5371	133.10857:10 147.11917:24 152.99117:145 177.16281:24 205.19182:12 221.14186:12 259.24252:36 283.17487:12 283.23865:158 303.22949:748 327.23676:424 425.24161:10 513.24451:24 531.24481:12 531.28687:12 555.27136:24 754.48029:110 767.52258:12 778.50592:64 841.45844:59 841.49512:552	0	5755	5186	5798	10940	18056	18062	14658	13303	11216	9370	12225	0	5579.75	15685.8	13059.1	10797.6	0
3267	7.742	839.483	BMP 42:11|BMP 20:5_22:6	[M-H]-		0.917	TRUE	8.02	839.487	C48H73O10P	BMP	YDODBXWAZBDOGC-UYABLQOYNA-N	CC\C=C/C\C=C/C\C=C/C\C=C/C\C=C/CCCC(=O)OCC(COP(O)(=O)OCC(O)CO)OC(=O)CC\C=C/C\C=C/C\C=C/C\C=C/C\C=C/C\C=C/CC	310	TRUE	TRUE	TRUE		FALSE	FALSE	null	null	100	98.2	72.9	82.2	100	215.77	200227_Ariyasu_CE2_3	839.48328:3805 840.48663:4362 841.48999:2058	135.07422:10 187.10777:10 217.15614:10 242.2068:10 257.21597:36 277.96667:10 283.23703:60 301.21991:209 315.18549:10 327.2323:225 348.22775:10 420.25021:12 426.03516:12 502.30008:10 555.23145:12 687.34528:10 752.45685:12 765.54767:10 776.49335:24 814.55585:10 839.44305:59 839.48376:221	2	3294	3483	3805	2026	2537	2394	1811	1547	1310	2036	2571	2.25	3527.21	2319.35	1556.38	2303.47	0
3308	8.085	843.512	BMP 42:9|BMP 20:3_22:6	[M-H]-		0.917	TRUE	8.04	843.518	C48H77O10P	BMP	IUAHNRBNAVSHBB-PVFFKTCKNA-N	CC\C=C/C\C=C/C\C=C/CCCCCCCCCC(=O)OCC(COP(O)(=O)OCC(O)CO)OC(=O)CC\C=C/C\C=C/C\C=C/C\C=C/C\C=C/C\C=C/CC	310	TRUE	TRUE	TRUE		FALSE	FALSE	null	null	100	99.9	62.8	79.7	100	187.28	200227_Ariyasu_HFD_avs_low_2	843.5166:4938 844.51995:3168 845.52331:1407	219.15648:10 249.18195:10 281.24966:24 283.24188:60 285.25296:24 299.19702:10 303.22296:36 305.24725:334 319.23209:24 327.22733:172 329.25369:48 515.30994:10 722.5116:10 758.50879:24 780.47937:36 780.51855:60 783.54034:24 792.54193:12 797.55536:12 843.50165:278 843.5506:76	0	2620	2820	2840	2883	5416	4813	4726	4938	4848	3467	4034	0	2759.9	4370.79	4837.67	3750.84	0
3567	8.193	869.533	BMP 44:10|BMP 22:4_22:6	[M-H]-		0.5	TRUE	8.29	869.534	C50H79O10P	BMP	NMXDCYBWFBLANN-GCLSJWDWNA-N	CC\C=C/C\C=C/C\C=C/C\C=C/CCCCCCCCC(=O)OCC(COP(O)(=O)OCC(O)CO)OC(=O)CC\C=C/C\C=C/C\C=C/C\C=C/C\C=C/C\C=C/CC	310	TRUE	TRUE	TRUE		FALSE	FALSE	null	null	100	99.8	67.7	80.8	100	26.26	200227_Ariyasu_HFD_3	869.5318:3116 870.53515:3272 871.53851:1210	129.06784:10 229.18297:10 282.22308:12 283.23773:101 285.26065:12 327.1543:12 327.22537:206 329.23898:36 331.25623:233 343.01584:10 487.2677:10 529.26105:10 541.28687:24 555.2782:12 627.43134:10 719.46344:24 768.4588:12 784.55035:10 795.47223:12 795.64246:12 806.53741:36 866.62061:10 869.51898:194 869.53558:251	18	1118	1234	1392	1702	3375	3116	2328	2695	2193	2006	2304	17.5625	1247.96	2730.9	2405.5	2155	0
3544	8.096	867.515	BMP 44:11|BMP 22:5_22:6	[M-H]-		0.583	TRUE	8.11	867.518	C50H77O10P	BMP	XLPVYDBPWNWRKK-SUDBCHAPNA-N	CC\C=C/C\C=C/C\C=C/C\C=C/C\C=C/CCCCCC(=O)OCC(COP(O)(=O)OCC(O)CO)OC(=O)CC\C=C/C\C=C/C\C=C/C\C=C/C\C=C/C\C=C/CC	310	TRUE	TRUE	TRUE		FALSE	FALSE	null	null	100	100	77.1	86.3	100	419.52	200227_Ariyasu_HFD_2	867.51508:15809 868.51843:17913 869.52179:7164	152.98817:24 163.07066:12 229.18788:36 231.20421:36 283.23615:172 285.25903:218 309.23102:12 327.23129:782 329.24237:1216 343.22205:24 344.22894:24 463.2005:12 506.13034:10 539.26239:24 555.30255:36 793.53156:74 793.57507:75 804.50366:48 805.55481:24 807.56348:24 855.51208:10 867.50653:994	0	4052	4344	4082	4784	15809	13117	9372	10882	8363	7172	8501	0	4159.62	11236.8	9539.21	7836.22	0
3527	7.904	865.502	BMP 44:12|BMP 22:6_22:6	[M-H]-	found in higher mz's MsMs_4281; found in higher mz's MsMs_4137; similar chromatogram in higher mz_4137; similar chromatogram in higher mz_4193	0.917	TRUE	7.92	865.503	C50H75O10P	BMP	XACKZSRNTPEYBU-GZSOIYOPNA-N	CC\C=C/C\C=C/C\C=C/C\C=C/C\C=C/C\C=C/CCC(=O)OCC(COP(O)(=O)OCC(O)CO)OC(=O)CC\C=C/C\C=C/C\C=C/C\C=C/C\C=C/C\C=C/CC	310	TRUE	TRUE	TRUE		FALSE	FALSE	null	null	100	100	77.7	88.6	100	7976.97	200227_Ariyasu_HFD_avs_low_3	865.50391:86269 866.50726:100224 867.51062:30281	83.04629:10 95.08611:12 107.08502:36 117.06612:12 121.09657:24 131.09006:24 133.0997:24 135.11159:24 143.08331:36 147.10976:24 149.13022:60 151.15067:24 152.9937:154 161.13596:12 163.14445:60 171.00359:24 175.14639:36 177.16727:95 189.16516:36 191.17586:80 199.15262:24 203.17914:48 216.12099:10 229.19038:554 235.17763:10 241.18758:24 245.04077:12 249.18364:69 283.24362:2690 297.20923:24 302.4921:…	2	161615	153366	136095	85924	129835	165494	113362	98219	86269	101553	127738	2.25	150358	127084	99283.5	114646	0
455	3.25	316.247	CAR 10:0	[M]+		0.917	TRUE	2.91	316.248	C17H34NO4	CAR	LZOSYCMHQXPBFU-UHFFFAOYNA-O	CCCCCCCCCC(=O)OC(CC(O)=O)C[N+](C)(C)C	310	TRUE	TRUE	TRUE		FALSE	FALSE	null	null	100	97.5	12.3	60	100	10.84	200227_Ariyasu_CE2_2_Pos	316.24655:718 317.2499:396 318.25326:132	73.04788:2 85.02841:21 115.86478:1 250.98073:5 267.02524:6 268.98926:4 283.04492:8 285.02896:6 301.04846:4 316.25458:2	35	2040	718	1520	868	1415	682	1259	1384	841	1394	946	34.6875	1425.92	988.479	1161.29	1170.03	0
571	4.511	344.278	CAR 12:0	[M]+		0.917	TRUE	4.4	344.28	C19H38NO4	CAR	FUJLYHJROOYKRA-UHFFFAOYNA-O	CCCCCCCCCCCC(=O)OC(CC(O)=O)C[N+](C)(C)C	310	TRUE	TRUE	TRUE		FALSE	FALSE	null	null	100	99.7	4.7	52.8	100	25.27	200227_Ariyasu_CE2_3_Pos	344.27771:4049 345.28106:2096 346.28442:365	77.0309:12 77.03706:69 85.02742:286 95.08337:6 98.98507:41 133.04721:12 143.08795:6 144.10184:12 151.05084:30 152.05963:301 153.07178:93 159.03993:12 165.12944:5 168.05789:87 170.07573:6 171.08182:24 175.01332:18 187.02397:6 205.04822:5 215.024:167 226.08194:6 228.09067:74 229.09837:30 233.03783:134 247.10471:5 251.04642:77 285.2081:12 327.07953:268 344.27402:18	159	3935	1998	4049	2331	3938	2239	2644	2404	2567	2972	2900	159.312	3327.33	2835.79	2538.31	2936.28	0
700	5.387	372.31	CAR 14:0	[M]+		0.917	TRUE	5.37	372.311	C21H42NO4	CAR	PSHXNVGSVNEJBD-UHFFFAOYNA-O	CCCCCCCCCCCCCC(=O)OC(CC(O)=O)C[N+](C)(C)C	310	TRUE	TRUE	TRUE		FALSE	FALSE	null	null	100	100	53.4	65.1	100	95.72	200227_Ariyasu_HFD_1_Pos	372.31058:15675 373.31393:6664 374.31729:1507	71.08813:12 77.00319:2 83.04972:5 85.02672:459 91.0584:2 101.05402:5 101.06107:10 111.04751:7 129.04974:5 137.13277:2 144.10051:34 160.11966:2 207.03207:2 279.08679:2 313.23587:7 355.10135:5 372.30365:56	1410	27008	15373	28251	15675	25169	17397	18324	18138	20437	19557	21291	1410.25	23544.1	19413.7	18966.1	20423.8	0
667	4.925	370.295	CAR 14:1	[M]+		0.917	TRUE	4.67	370.295	C21H40NO4	CAR	ABVVZYXTZLEOHP-CMDGGOBGNA-O	CCCC\C=C\CCCCCCCC(=O)OC(CC(O)=O)C[N+](C)(C)C	310	TRUE	TRUE	TRUE		FALSE	FALSE	null	null	100	98.7	54.1	62.2	100	96.25	200227_Ariyasu_QC_Pos_1	370.29391:5801 371.29726:6040 372.30062:1593	81.07045:12 85.02769:172 97.06113:6 324.17303:5 370.30084:18	54	4873	2532	5262	5958	9800	5376	9018	7327	7065	5801	6127	54.3125	4222.31	7044.54	7803.31	5964.06	0
654	4.406	368.277	CAR 14:2	[M]+		0.333	TRUE	4.4	368.28	C21H38NO4	CAR	PVWHKAOMCLSWPF-BNFZFUHLNA-O	CCCC\C=C\C=C\CCCCCC(=O)OC(CC(O)=O)C[N+](C)(C)C	310	TRUE	TRUE	TRUE		FALSE	FALSE	null	null	100	100	42.3	73.7	100	22.12	200227_Ariyasu_HFD_3_Pos	368.27615:1514 369.2795:963 370.28286:217	85.02745:20 92.06751:3 101.05773:12 289.10501:3 368.2438:4	672	2556	1418	2744	1098	1811	1514	1237	1262	1314	1899	1661	671.812	2239.31	1474.35	1271.06	1779.94	0
856	6.121	400.344	CAR 16:0	[M]+	similar chromatogram in higher mz_1319; found in higher mz's MsMs_1221	0.917	TRUE	6.04	400.342	C23H46NO4	CAR	XOMRRQXKHMYMOC-UHFFFAOYNA-O	CCCCCCCCCCCCCCCC(=O)OC(CC(O)=O)C[N+](C)(C)C	310	TRUE	TRUE	TRUE		FALSE	FALSE	null	null	100	99.8	63.6	70.7	100	1184.47	200227_Ariyasu_HFD_avs_low_2_Pos	400.34192:86970 401.34527:31294 402.34863:6607	81.06994:60 84.07762:24 85.02722:5553 95.07902:24 106.06474:10 113.13087:12 144.09799:320 157.12524:10 217.05458:10 239.23573:60 341.24091:12 341.25903:71 399.08392:24 400.3407:909	267	113633	73033	117974	64339	114708	88987	88170	86970	85406	92022	96454	266.75	101547	89344.7	86848.4	94237.8	0
851	5.612	398.326	CAR 16:1	[M]+		0.167	TRUE	5.58	398.326	C23H44NO4	CAR	NRCCZFJHTDUMBS-SEYXRHQNNA-O	CCCCCCCC\C=C/CCCCCC(=O)OC(CC(O)=O)C[N+](C)(C)C	310	TRUE	TRUE	TRUE		FALSE	FALSE	null	null	100	100	48.1	63.4	100	380.98	200227_Ariyasu_HFD_2_Pos	398.32568:31339 399.32903:12728 400.33239:2326	79.04993:12 81.0649:12 83.08861:24 85.02854:1370 93.06626:12 95.08588:36 99.07978:36 109.09765:12 125.09792:10 144.09464:24 144.10306:130 157.04787:24 177.15573:24 192.18178:10 237.22375:36 339.25049:24 398.29654:12 398.31894:138	11614	19000	13050	9454	20194	31339	18236	22311	23895	20826	21306	21596	11613.6	13834.8	23256.3	22343.9	21451.3	0
841	5.145	396.307	CAR 16:2	[M]+		0.917	TRUE	5.23	396.311	C23H42NO4	CAR	DPIJSJWXUXNTJD-OFXORYEXNA-O	CCCCCCCC\C=C/C\C=C\CCC(=O)OC(CC(O)=O)C[N+](C)(C)C	310	TRUE	TRUE	TRUE		FALSE	FALSE	null	null	100	99.8	60.3	86.1	100	68.57	200227_Ariyasu_HFD_avs_low_2_Pos	396.30984:3442 397.31319:2182 398.31655:404	81.06878:5 85.02863:50 95.08599:18 134.11568:5 144.09987:12 175.01291:5 304.215:5 396.28912:18 396.31705:12	58	7777	4272	6495	2688	4394	3319	3212	3442	3082	4140	4198	58.125	6181.52	3467.06	3245.42	4169.06	0
991	6.769	428.372	CAR 18:0	[M]+	similar chromatogram in higher mz_1226; found in higher mz's MsMs_1226; similar chromatogram in higher mz_1883	0.917	TRUE	6.68	428.373	C25H50NO4	CAR	FNPHNLNTJNMAEE-UHFFFAOYNA-O	CCCCCCCCCCCCCCCCCC(=O)OC(CC(O)=O)C[N+](C)(C)C	310	TRUE	TRUE	TRUE		FALSE	FALSE	null	null	100	99.8	72.4	79.9	100	660.9	200227_Ariyasu_QC_Pos_1	428.37366:44647 429.37701:27389 430.38037:5309	84.7644:12 85.02813:1949 95.0826:12 109.10571:24 134.09654:10 144.10518:81 267.25385:12 369.29898:76 428.33804:12 428.37579:561	122	65572	47920	60543	27230	45691	41331	46193	39233	46577	44647	47903	122.25	58011.8	38083.8	44001.1	46274.8	0
986	6.261	426.359	CAR 18:1	[M]+		0.917	TRUE	6.17	426.358	C25H48NO4	CAR	HOAMADDCQBUDDY-KHPPLWFENA-O	CCCCCC\C=C/CCCCCCCCCC(=O)OC(CC(O)=O)C[N+](C)(C)C	310	TRUE	TRUE	TRUE		FALSE	FALSE	null	null	100	99.7	69.1	81	100	1401.42	200227_Ariyasu_HFD_3_Pos	426.35593:76927 427.35928:35653 428.36264:6084	71.08585:24 79.05704:12 83.08565:87 85.02814:3724 85.1019:24 93.06313:12 95.08544:60 97.10046:36 103.03856:12 107.08841:24 111.11425:24 121.09663:12 121.10126:36 125.10054:24 127.10793:12 135.1178:60 139.11188:36 144.09911:222 157.04726:24 163.1508:24 236.36575:10 247.2462:24 265.23679:12 265.25507:36 283.16928:12 311.216:12 311.22095:36 367.259:12 367.2832:141 426.3587:1200	40	70661	43196	79192	87678	158971	76927	109501	121329	90998	96938	101412	40.4375	64349.6	107859	107276	99175.1	0
979	5.816	424.343	CAR 18:2	[M]+	similar chromatogram in higher mz_1099; found in higher mz's MsMs_1058	0.917	TRUE	5.65	424.342	C25H46NO4	CAR	HQMPRWWWVKTZAS-HULFFUFUNA-O	CCCCC\C=C\C=C\CCCCCCCCC(=O)OC(CC(O)=O)C[N+](C)(C)C	310	TRUE	TRUE	TRUE		FALSE	FALSE	null	null	100	99.4	67.5	79.9	100	82.18	200227_Ariyasu_HFD_avs_low_1_Pos	424.33939:22226 425.34274:11906 426.3461:1992	71.04817:10 79.05595:24 81.06721:24 83.08454:24 85.02831:1008 91.06138:12 97.10616:24 105.06539:12 107.08857:12 144.09082:12 144.10092:119 157.09662:10 245.22498:12 424.26343:12 424.34146:297	42	55815	39958	44588	17317	30058	24148	22226	23852	17753	29202	30232	42.5	46787.2	23841	21276.9	29717	0
957	5.439	422.326	CAR 18:3	[M]+		0.583	TRUE	5.38	422.326	C25H44NO4	CAR	GCEIHHLHHYUVPL-OBWVEWQSNA-O	CC\C=C\C=C\C=C\CCCCCCCCCC(=O)OC(CC(O)=O)C[N+](C)(C)C	310	TRUE	TRUE	TRUE		FALSE	FALSE	null	null	100	99.9	27	74.3	100	15.98	200227_Ariyasu_HFD_avs_low_2_Pos	422.32779:897 423.33114:168 424.3345:64	85.02484:4 85.02872:16 99.08:3 113.01477:3 149.02264:12 208.0688:3 239.84656:4 242.47003:4 244.33514:4 422.30594:4	142	2086	1212	1778	822	1390	995	936	897	729	1035	1067	142.25	1691.83	1068.92	853.854	1050.84	0
1052	6.69	440.364	CAR 19:1	[M]+	ion correlated with 1439; similar chromatogram in higher mz_1439	0.833	TRUE	6.57	440.373	C26H50NO4	CAR	AIZSZHDPQYAXHP-BUHFOSPRNA-O	CCCCCCCCC\C=C\CCCCCCCC(=O)OC(CC(O)=O)C[N+](C)(C)C	310	TRUE	TRUE	TRUE		FALSE	FALSE	null	null	91	99.7	23.2	11.8	100	43.21	200227_Ariyasu_HFD_2_Pos	440.37195:1054 441.3753:503 442.37866:155	85.03113:10 99.04208:24	4184	984	659	803	719	1054	901	753	721	884	794	973	4183.75	815.458	891.625	785.958	883.25	0
1175	7.343	456.405	CAR 20:0	[M]+		0.917	TRUE	7.19	456.405	C27H54NO4	CAR	SVJLJQBGUITFLI-UHFFFAOYNA-O	CCCCCCCCCCCCCCCCCCCC(=O)OC(CC(O)=O)C[N+](C)(C)C	310	TRUE	TRUE	TRUE		FALSE	FALSE	null	null	100	99.4	77.1	86.3	100	186.52	200227_Ariyasu_CE2_2_Pos	456.40366:4278 457.40701:2181 458.41037:720	85.02585:60 255.22208:10 456.39127:36	34	5824	4278	5350	2347	3432	4798	4375	3271	4602	3963	4228	33.9375	5150.44	3525.4	4082.6	4095.38	0
1165	6.839	454.387	CAR 20:1	[M]+	similar chromatogram in higher mz_1768	0.917	TRUE	6.84	454.389	C27H52NO4	CAR	PVOQPLSKYNZHOT-OUKQBFOZNA-O	CCCCCCCC\C=C\CCCCCCCCCC(=O)OC(CC(O)=O)C[N+](C)(C)C	310	TRUE	TRUE	TRUE		FALSE	FALSE	null	null	100	100	72.9	85.2	100	359.2	200227_Ariyasu_HFD_avs_low_2_Pos	454.38895:19078 455.3923:12511 456.39566:2249	79.05495:10 85.02728:909 95.08729:36 101.08995:10 111.11331:24 135.11354:24 144.09641:36 184.07808:10 241.14737:24 269.17377:36 395.31461:36 454.3616:12 454.39151:443	36	15075	7815	16265	13633	22025	12941	22126	19078	19808	17132	18584	36.5	13051.5	16199.9	20337.4	17858.4	0
1154	6.43	452.373	CAR 20:2	[M]+	similar chromatogram in higher mz_1539	0.917	TRUE	6.35	452.373	C27H50NO4	CAR	OLZWDVKTOGTVLC-UTJQPWESNA-O	CCCCC\C=C/C\C=C/CCCCCCCCCC(=O)OC(CC(O)=O)C[N+](C)(C)C	310	TRUE	TRUE	TRUE		FALSE	FALSE	null	null	100	99.8	56	84.3	100	52.33	200227_Ariyasu_CE2_3_Pos	452.37341:10116 453.37676:6967 454.38012:1173	85.02745:499 86.57932:10 93.05298:60 109.10091:24 132.04893:104 135.70827:10 144.09685:24 150.05234:85 221.20551:10 225.09573:24 325.11594:36 343.13995:36 452.34409:12 452.37094:210	115	9922	6687	10116	3496	5773	4676	5483	4496	4012	5519	5975	115.375	8908.54	4648.52	4663.62	5746.69	0
1125	6.068	450.356	CAR 20:3	[M]+		0.917	TRUE	6.08	450.358	C27H48NO4	CAR	DBCKADUSYJAPII-LJURNQLPNA-O	CCCCCCCC\C=C/C\C=C/C\C=C/CCCC(=O)OC(CC(O)=O)C[N+](C)(C)C	310	TRUE	TRUE	TRUE		FALSE	FALSE	null	null	100	100	72	87.9	100	15.27	200227_Ariyasu_HFD_avs_low_1_Pos	450.35727:1986 451.36062:1117 452.36398:192	81.06075:12 85.02814:24 307.27237:10 450.34192:12 450.34787:24	157	7080	6561	4866	1094	2017	3101	1986	1483	2014	2768	3086	156.688	6168.9	2070.69	1827.6	2927.03	0
1099	5.805	448.342	CAR 20:4	[M]+		0.917	TRUE	5.67	448.342	C27H46NO4	CAR	RBFQHRALHSUPIA-WFYBHXQRNA-O	CCCCC\C=C\C\C=C\C\C=C\C\C=C\CCCC(=O)OC(CC(O)=O)C[N+](C)(C)C	310	TRUE	TRUE	TRUE		FALSE	FALSE	null	null	100	99.6	55.1	87.4	100	231.9	200227_Ariyasu_HFD_avs_low_1_Pos	448.34079:13455 449.34414:10245 450.3475:2202	79.05096:24 81.07227:36 85.02959:173 93.06735:24 95.08971:36 103.04441:12 105.06827:36 107.08566:12 119.08709:24 129.07245:12 143.08873:12 144.09924:36 151.76982:10 185.13544:24 442.37442:24 448.32022:24 448.34995:113	176	38098	37060	23660	8037	14328	24782	13455	10030	15196	17579	18710	175.625	32939.3	15715.6	12893.5	18144.5	0
1092	5.411	446.325	CAR 20:5	[M]+		0.583	TRUE	5.34	446.326	C27H44NO4	CAR	USUPQTJPNBGUSJ-WMPRHZDHNA-O	CC\C=C/C\C=C/C\C=C/C\C=C/C\C=C/CCCC(=O)OC(CC(O)=O)C[N+](C)(C)C	310	TRUE	TRUE	TRUE		FALSE	FALSE	null	null	100	99.9	48.5	81.8	100	18.12	200227_Ariyasu_CE2_1_Pos	446.32507:6645 447.32842:4297 448.33178:857	79.04903:6 81.0665:12 85.02238:12 85.03143:119 89.05395:6 91.06726:6 95.0916:12 98.0978:5 105.06731:18 117.06582:6 119.08447:12 129.06807:12 136.05777:5 144.09959:24 145.10352:6 157.08812:6 159.12057:18 173.12962:6 384.29471:5 446.30972:6 446.3186:39	41	6645	5238	4562	699	923	1322	574	375	456	1790	1958	41.0625	5481.23	981.208	468.042	1874	0
1335	7.375	482.415	CAR 22:1	[M]+	similar chromatogram in higher mz_1595	0.917	TRUE	7.38	482.42	C29H56NO4	CAR	NLQWXKWLWHLPMC-CCEZHUSRNA-O	CCCCCCCCCC\C=C\CCCCCCCCCC(=O)OC(CC(O)=O)C[N+](C)(C)C	310	TRUE	TRUE	TRUE		FALSE	FALSE	null	null	100	100	73.3	85.3	100	36.25	200227_Ariyasu_CE2_1_Pos	482.42102:1696 483.42437:1346 484.42773:292	77.03864:10 85.029:48 150.04503:12 482.41174:24	92	1696	953	1519	1031	1292	1625	1912	1449	2026	1524	1538	91.5625	1389.27	1316.02	1795.56	1530.78	0
1325	7.001	480.402	CAR 22:2	[M]+		0.833	TRUE	6.82	480.405	C29H54NO4	CAR	ZHYXQDKSXWVJGW-HULFFUFUNA-O	CCCCC\C=C\C=C\CCCCCCCCCCCCC(=O)OC(CC(O)=O)C[N+](C)(C)C	310	TRUE	TRUE	TRUE		FALSE	FALSE	null	null	100	99.3	55.9	85.3	100	10.73	200227_Ariyasu_HFD_3_Pos	480.40369:1285 481.40704:1118 482.4104:307	74.05396:10 85.0298:48 193.08749:10 253.14198:10 301.05383:10 480.39233:24	27	2560	1407	2002	606	788	1285	1188	963	958	1128	1405	27.1875	1990	893.146	1036.62	1266.75	0
1292	6.325	476.369	CAR 22:4	[M]+	adduct linked to 1570_[M+IsoProp+H]+	0.917	TRUE	6.14	476.373	C29H50NO4	CAR	DZMCTWIUTJHPSM-CGRWFSSPNA-O	CC\C=C\C\C=C\C\C=C\C\C=C\CCCCCCCCC(=O)OC(CC(O)=O)C[N+](C)(C)C	310	TRUE	TRUE	TRUE		FALSE	FALSE	null	null	100	99.2	79.6	87.9	100	44.68	200227_Ariyasu_QC_Pos_1	476.37347:1662 477.37682:1117 478.38018:172	85.03067:48 281.04083:10 476.36115:24 476.37952:24	79	3272	2751	2262	665	1210	3112	1248	704	1248	1662	1785	79.0625	2761.73	1661.98	1066.88	1723.53	0
1285	5.955	474.357	CAR 22:5	[M]+		0.583	TRUE	5.87	474.358	C29H48NO4	CAR	MJPIXACTUMSGGI-GUTOPQIJNA-O	CC\C=C\C\C=C\C\C=C\C\C=C\C\C=C\CCCCCC(=O)OC(CC(O)=O)C[N+](C)(C)C	310	TRUE	TRUE	TRUE		FALSE	FALSE	null	null	100	99.9	73.5	87.9	100	28.5	200227_Ariyasu_CE2_3_Pos	474.35574:2924 475.35909:2206 476.36245:474	85.0273:36 133.09882:12 235.15642:10 474.32648:12 474.36316:24	34	4972	5186	2924	402	542	1060	470	250	428	1482	1560	34.1875	4361.08	668	382.812	1520.72	0
1277	5.748	472.34	CAR 22:6	[M]+	similar chromatogram in higher mz_1422; similar chromatogram in higher mz_1574	0.667	TRUE	5.65	472.342	C29H46NO4	CAR	WLLMYDQRCSWAST-BUHCESQUNA-O	CC\C=C\C\C=C\C\C=C\C\C=C\C\C=C\C\C=C\CCC(=O)OC(CC(O)=O)C[N+](C)(C)C	310	TRUE	TRUE	TRUE		FALSE	FALSE	null	null	100	99.8	62.2	87.2	100	36.08	200227_Ariyasu_CE2_2_Pos	472.34067:3424 473.34402:1946 474.34738:494	85.02844:48 103.0375:12 115.05367:10 144.08949:12 164.92148:10 270.99518:10 472.31:12 472.33133:24	25	3585	3424	1683	587	617	1129	532	410	763	1226	1204	25.25	2897.6	777.75	568.333	1214.91	0
1461	8.307	512.467	CAR 24:0	[M]+		0.917	TRUE	8.22	512.467	C31H62NO4	CAR	YDUFZFUYBBPVLJ-UHFFFAOYNA-O	CCCCCCCCCCCCCCCCCCCCCCCC(=O)OC(CC(O)=O)C[N+](C)(C)C	310	TRUE	TRUE	TRUE		FALSE	FALSE	null	null	100	99.8	82.7	87.9	100	12.15	200227_Ariyasu_HFD_2_Pos	512.46539:1375 513.46874:851 514.4721:322	85.02845:48 178.12427:10 512.41815:12 512.46576:36	43	1853	1440	1624	863	1375	1667	1228	1189	1145	1310	1396	42.75	1639	1301.71	1187.25	1352.72	0
374	1.474	288.216	CAR 8:0	[M]+		0.917	TRUE	1.27	288.217	C15H30NO4	CAR	CXTATJFJDMJMIY-UHFFFAOYNA-O	CCCCCCCC(=O)OC(CC(O)=O)C[N+](C)(C)C	310	TRUE	TRUE	TRUE		FALSE	FALSE	null	null	100	99.1	53.1	55.8	100	11.48	200227_Ariyasu_CE2_2_Pos	288.2171:1535 289.22045:402 290.22381:122	81.0699:1 85.02718:53 87.06803:1 115.05373:1 288.22186:4	78	3362	1535	2321	947	1579	1349	1162	1545	1120	1973	1827	78.1875	2406.08	1291.65	1275.71	1900.03	0
1781	15.131	642.617	CE 16:0	[M+NH4]+	similar chromatogram in higher mz_3060	0.917	TRUE	14.76	642.618	C43H76O2	CE	BBJQPKLGPMQWBU-UHFFFAOYNA-N	CCCCCCCCCCCCCCCC(=O)OC1CCC2(C)C3CCC4(C)C(CCC4C3CC=C2C1)C(C)CCCC(C)C	310	TRUE	TRUE	TRUE		FALSE	FALSE	null	null	99.4	97	60.1	69.9	100	290.48	200227_Ariyasu_HFD_avs_low_2_Pos	642.61914:3911 643.62249:3152 644.62585:935	107.08586:24 109.09753:12 135.11169:24 135.12148:12 147.11839:36 161.12698:12 161.13232:36 165.16656:10 175.14062:24 179.17642:12 205.19394:12 221.22728:12 229.19707:12 341.11618:10 369.3468:239	216	7890	6713	8073	6911	8141	6914	3975	3911	4469	5578	6102	215.75	7558.75	7322.06	4118.4	5839.72	0
1775	14.675	640.605	CE 16:1	[M+NH4]+	similar chromatogram in higher mz_2833	0.917	TRUE	14.53	640.603	C43H74O2	CE	HODJWNWCVNUPAQ-SEYXRHQNNA-N	CCCCCC\C=C/CCCCCCCC(=O)OC1CCC2(C)C3CCC4(C)C(CCC4C3CC=C2C1)C(C)CCCC(C)C	310	TRUE	TRUE	TRUE		FALSE	FALSE	null	null	99.5	99.5	59.7	70	100	440.51	200227_Ariyasu_HFD_3_Pos	640.60083:6380 641.60418:5927 642.60754:1674	105.07004:24 135.11353:24 145.10202:12 147.11523:36 149.13545:24 161.11836:12 161.12904:60 165.17046:10 175.13722:24 175.16322:12 187.15012:12 189.16333:24 201.16426:12 201.17023:24 243.21751:24 247.24072:12 257.22818:24 259.24399:36 273.2547:10 369.32336:12 369.35034:428	223	9056	9128	11994	5649	7935	6380	2604	2506	3001	5516	5923	223.188	10059.8	6654.67	2703.35	5719.47	0
1849	15.164	668.635	CE 18:1	[M+NH4]+	adduct linked to 1866_[M+Na]+	0.917	TRUE	14.96	668.634	C45H78O2	CE	RJECHNNFRHZQKU-PFONDFGANA-N	CCCCCCCC\C=C/CCCCCCCC(=O)OC1CCC2(C)C3CCC4(C)C(CCC4C3CC=C2C1)C(C)CCCC(C)C	310	TRUE	TRUE	TRUE		FALSE	FALSE	null	null	98.9	99.2	50.5	69.3	100	3027.47	200227_Ariyasu_QC_Pos_1	668.63318:36319 669.63653:26868 670.63989:7095	77.03529:10 83.08173:12 95.08523:112 109.10558:48 123.11324:36 125.12506:24 133.1006:48 135.11708:120 137.13393:48 145.10558:36 147.11537:326 148.05118:12 149.13214:95 151.15228:36 161.12723:285 163.14612:78 165.16676:36 175.14999:157 177.17059:36 179.18024:48 187.14973:12 189.15907:60 191.17525:48 193.19237:24 203.17868:60 205.19569:48 215.17899:109 215.19545:12 219.19673:12 219.20712:60 229.194…	255	36061	30784	34261	41581	60819	51101	30526	27101	37008	36319	39639	255	33702.1	51167.2	31544.9	37979.2	0
1845	14.77	666.617	CE 18:2	[M+NH4]+	adduct linked to 1858_[M+Na]+	0.917	TRUE	14.59	666.618	C45H76O2	CE	NAACPBBQTFFYQB-HDXUUTQWNA-N	CCCCC\C=C/C\C=C/CCCCCCCC(=O)OC1CCC2(C)C3CCC4(C)C(CCC4C3CC=C2C1)C(C)CCCC(C)C	310	TRUE	TRUE	TRUE		FALSE	FALSE	null	null	99.1	99.2	55.6	69.4	100	4995.62	200227_Ariyasu_HFD_2_Pos	666.6167:165184 667.62005:131506 668.62341:31056	71.08483:77 77.03671:36 81.06847:232 83.08326:123 85.09948:76 91.05469:48 93.07007:76 95.08288:217 97.10201:145 101.14183:10 105.06541:102 107.08713:48 109.09295:24 109.10321:241 111.1159:60 119.08558:60 121.10297:233 123.11708:100 125.1321:36 133.10309:257 135.1147:601 137.13156:102 145.09476:24 147.11642:1208 149.13321:685 151.15166:114 159.11504:107 161.1338:1020 163.13843:12 163.14917:122 165…	226	143623	122618	105732	113665	165184	147777	84234	74098	116353	102719	117038	226.5	123991	142208	91561.5	109879	0
1841	14.481	664.599	CE 18:3	[M+NH4]+		0.833	TRUE	14.37	664.603	C45H74O2	CE	FYMCIBHUFSIWCE-ORZIMQNZNA-N	CC\C=C/C\C=C/C\C=C/CCCCCCCC(=O)OC1CCC2(C)C3CCC4(C)C(CCC4C3CC=C2C1)C(C)CCCC(C)C	310	TRUE	TRUE	TRUE		FALSE	FALSE	null	null	99.5	99.7	67.2	69.4	100	167.56	200227_Ariyasu_HFD_avs_low_3_Pos	664.59955:2562 665.6029:2097 666.60626:677	111.11687:10 147.1192:24 161.12781:24 177.162:10 193.19525:24 259.25327:12 301.28293:10 369.3313:12 369.35556:206 382.96182:10	40	4426	3473	3490	3642	4776	5224	2689	2602	2562	3474	3592	40.25	3796.52	4547.46	2617.88	3532.88	0
1927	14.877	692.632	CE 20:3	[M+NH4]+		0.917	TRUE	14.61	692.634	C47H78O2	CE	ARRNWLFGLUXSFU-ORZIMQNZNA-N	CC\C=C/C\C=C/C\C=C/CCCCCCCCCC(=O)OC1CCC2(C)C3CCC4(C)C(CCC4C3CC=C2C1)C(C)CCCC(C)C	310	TRUE	TRUE	TRUE		FALSE	FALSE	null	null	99.8	98.3	67	68.8	100	283.43	200227_Ariyasu_CE2_3_Pos	692.6322:4000 693.63555:3522 694.63891:1404	83.09116:12 109.0992:24 135.11852:24 147.11703:48 161.13095:36 175.13551:12 179.17503:10 203.17549:24 233.23448:24 369.35083:294	28	4859	3663	4000	4777	7578	6359	4587	4201	5123	4662	4777	28.25	4174.06	6237.94	4636.98	4719.59	0
1921	14.627	690.621	CE 20:4	[M+NH4]+	adduct linked to 1933_[M+Na]+	0.917	TRUE	14.37	690.618	C47H76O2	CE	HZUAPDDXDDVFOX-GKFVBPDJNA-N	CC\C=C/C\C=C/C\C=C/C\C=C/CCCCCCC(=O)OC1CCC2(C)C3CCC4(C)C(CCC4C3CC=C2C1)C(C)CCCC(C)C	310	TRUE	TRUE	TRUE		FALSE	FALSE	null	null	98.9	98.5	53.9	68.8	100	9225.17	200227_Ariyasu_CE2_3_Pos	690.61963:63277 691.62298:60333 692.62634:16039	71.08366:65 79.05974:12 81.06852:170 83.08331:36 85.10213:36 91.06012:12 95.08434:123 105.03965:12 107.08437:36 109.09896:139 111.11458:60 121.10317:75 123.11573:48 133.10008:81 135.11496:210 137.13347:108 147.11331:729 149.13351:266 151.14508:36 159.11539:36 161.13239:587 163.14775:60 165.16302:109 175.14627:387 177.16687:36 179.17839:71 187.14027:24 189.1631:121 191.18127:36 193.1965:60 200.152…	144	82691	59869	63277	203475	361005	322503	106483	109847	109803	134916	152813	144.062	68612.1	295661	108711	143864	0
1913	14.348	688.602	CE 20:5	[M+NH4]+	similar chromatogram in higher mz_2618	0.917	TRUE	14.24	688.603	C47H74O2	CE	XZFUGMCJZFRBKF-QXPWYRSVNA-N	CC\C=C/C\C=C/C\C=C/C\C=C/C\C=C/CCCC(=O)OC1CCC2(C)C3CCC4(C)C(CCC4C3CC=C2C1)C(C)CCCC(C)C	310	TRUE	TRUE	TRUE		FALSE	FALSE	null	null	100	99.8	64.4	68.9	100	491.61	200227_Ariyasu_HFD_avs_low_1_Pos	688.60175:2373 689.6051:2249 690.60846:833	81.0685:10 121.09991:10 161.12312:12 193.19794:10 243.20117:12 257.22256:12 367.32889:12 367.3504:12 369.35397:186 453.80658:10	24	22805	17696	19416	4270	5279	4602	2373	1947	1866	6967	7967	24.3125	19972.3	4717	2061.94	7466.91	0
1998	14.625	718.645	CE 22:4	[M+NH4]+		0.667	TRUE	14.64	718.65	C49H80O2	CE	RCPZPCILTQJKPA-GKFVBPDJNA-N	CC\C=C/C\C=C/C\C=C/C\C=C/CCCCCCCCC(=O)OC1CCC2(C)C3CCC4(C)C(CCC4C3CC=C2C1)C(C)CCCC(C)C	310	TRUE	TRUE	TRUE		FALSE	FALSE	null	null	96.8	100	54.5	68.2	100	134.69	200227_Ariyasu_QC_Pos_1	718.64404:1115 719.64739:865 720.65075:644	109.10445:10 133.09776:36 133.10747:12 145.10094:24 147.11751:196 149.13258:78 159.11961:36 161.13661:183 175.15237:60 177.16551:12 187.14645:36 189.16542:36 201.15633:24 203.1713:24 203.17929:36 215.17963:110 217.18076:12 217.1911:36 219.19946:24 229.19084:60 233.22531:36 243.21486:84 245.21681:24 247.23801:36 257.21854:36 259.24557:60 261.26016:24 273.25616:99 285.25833:12 287.2691:48 313.29883…	9	1291	1153	1105	1406	2469	3295	1025	1098	2012	1115	2628	8.875	1182.96	2389.85	1378.71	1871.44	0
1986	14.543	716.634	CE 22:5	[M+NH4]+		0.167	TRUE	14.4	716.634	C49H78O2	CE	XOLZNHXNFMEUGA-QXPWYRSVNA-N	CC\C=C/C\C=C/C\C=C/C\C=C/C\C=C/CCCCCC(=O)OC1CCC2(C)C3CCC4(C)C(CCC4C3CC=C2C1)C(C)CCCC(C)C	310	TRUE	TRUE	TRUE		TRUE	FALSE	null	null	96.7	99.5	25.6	68.3	100	234.58	200227_Ariyasu_HFD_avs_low_1_Pos	716.63354:3845 717.63689:3041 718.64025:1112	108.79108:10 131.08542:10 145.06914:10 157.10341:10 177.16051:10 189.16418:24 201.13126:12 215.1785:10 236.80786:10 289.29092:10 369.3479:24	15	4847	4183	3402	4976	5795	6962	3845	1848	3292	3762	5136	15.4375	4143.85	5910.96	2994.73	4448.97	0
1978	14.512	714.616	CE 22:6	[M+NH4]+	similar chromatogram in higher mz_2148; similar chromatogram in higher mz_3333; similar chromatogram in higher mz_2723	0.917	TRUE	14.27	714.618	C49H76O2	CE	VOEVEGPMRIYYKC-MMRRFZAGNA-N	CC\C=C/C\C=C/C\C=C/C\C=C/C\C=C/C\C=C/CCC(=O)OC1CCC2(C)C3CCC4(C)C(CCC4C3CC=C2C1)C(C)CCCC(C)C	310	TRUE	TRUE	TRUE		FALSE	FALSE	null	null	100	98.8	71.1	68.3	100	1641.46	200227_Ariyasu_QC_Pos_1	714.61816:26704 715.62151:24646 716.62487:8301	81.06552:24 107.07908:12 133.09866:24 135.11513:48 147.12012:62 151.15192:24 161.1304:122 175.13843:12 175.144:36 189.1644:36 193.19971:12 203.17419:36 203.18019:48 215.18463:48 221.23257:12 229.19173:24 233.22189:24 243.21355:99 255.20929:12 257.22839:24 259.24191:48 271.24283:12 287.26993:48 301.29459:12 369.35968:1855 370.1907:24	52	40129	28339	26926	36092	52824	54914	16685	13183	13719	26704	28906	51.875	31797.9	47943.5	14529.3	27804.9	0
1723	9.132	568.491	Cer 32:1;2O|Cer 16:1;2O/16:0	[M+CH3COO]-	adduct linked to 1735_[M+C2H3N+Na-2H]-; similar chromatogram in higher mz_2128; similar chromatogram in higher mz_4391	0.833	TRUE	8.98	568.495	C32H63NO3	Cer_NS	PIVKMDKERPTVGC-IMVLJIQENA-N	CCCCCCCCCCCCCCCC(=O)NC(CO)C(O)\C=C\CCCCCCCCCCC	310	TRUE	TRUE	TRUE		FALSE	FALSE	null	null	100	99.5	91.1	61	100	169.32	200227_Ariyasu_HFD_avs_low_1	568.49261:937 569.49596:634 570.49932:114	209.18846:12 227.19411:10 237.22076:36 280.26474:24 460.44342:12 508.44031:12 508.46878:24	2	696	496	672	553	1157	1072	937	747	668	562	833	2.25	621.354	927.292	784.021	697.562	0
1775	9.547	582.506	Cer 33:1;2O|Cer 17:1;2O/16:0	[M+CH3COO]-	adduct linked to 1787_[M+C2H3N+Na-2H]-; similar chromatogram in higher mz_3060; similar chromatogram in higher mz_4002	0.917	TRUE	9.23	582.51	C33H65NO3	Cer_NS	KXVLPPCAUYSNGY-BYCLXTJYNA-N	CCCCCCCCCCCCCCCC(=O)NC(CO)C(O)\C=C\CCCCCCCCCCCC	310	TRUE	TRUE	TRUE		FALSE	FALSE	null	null	100	97.9	91.8	81.8	100	483.95	200227_Ariyasu_HFD_1	582.50757:1489 583.51092:900 584.51428:218	223.19598:12 237.22174:24 241.2285:10 249.22083:24 254.24384:24 266.24612:12 280.2446:24 280.26575:67 474.46152:24 492.47473:24 522.48199:73	2	1356	1191	1297	1489	2197	2212	1965	1762	1659	1438	1936	2.25	1281.08	1965.9	1795.65	1687.28	0
1836	10.402	598.54	Cer 34:0;2O|Cer 18:0;2O/16:0	[M+CH3COO]-	adduct linked to 1623_[M-H]-	0.917	TRUE	10.09	598.542	C34H69NO3	Cer_NDS	GCGTXOVNNFGTPQ-UHFFFAOYNA-N	CCCCCCCCCCCCCCCC(O)C(CO)NC(=O)CCCCCCCCCCCCCCC	310	TRUE	TRUE	TRUE		FALSE	FALSE	null	null	100	97.6	95	92.9	100	1133.66	200227_Ariyasu_HFD_2	598.53986:8498 599.54321:4752 600.54657:1162	161.99493:10 237.22546:126 237.23843:12 239.23769:67 254.24765:36 255.23093:36 280.23911:12 280.26025:232 282.2796:12 296.24826:36 296.2579:36 300.27139:12 490.49118:131 506.45724:12 506.4762:60 506.50146:67 538.51801:393	11	6476	6830	7834	2421	8498	5754	6584	4623	5843	4582	6009	11.375	7046.33	5557.98	5683.33	5295.53	0
1892	9.5	614.536	Cer 34:0;3O|Cer 18:0;3O/16:0	[M+CH3COO]-	adduct linked to 2756_[M-H]-; similar chromatogram in higher mz_2746	0.917	TRUE	9.3	614.537	C34H69NO4	Cer_NP	IVBULNXGVIHEKN-UHFFFAOYNA-N	CCCCCCCCCCCCCCCC(=O)NC(CO)C(O)C(O)CCCCCCCCCCCCCC	310	TRUE	TRUE	TRUE		FALSE	FALSE	null	null	100	99.1	88.4	82.6	100	176.5	200227_Ariyasu_HFD_avs_low_2	614.53406:686 615.53741:515 616.54077:20	235.19717:10 255.22554:24 267.22775:24 280.25937:24 298.26764:48 310.28632:24 476.4848:10 536.52936:10 554.51013:48	6	727	774	670	582	1021	1002	696	686	721	590	831	5.75	723.646	868.25	700.896	710.375	0
1831	10.028	596.524	Cer 34:1;2O|Cer 18:1;2O/16:0	[M+CH3COO]-	adduct linked to 1610_[M-H]-	0.917	TRUE	9.73	596.526	C34H67NO3	Cer_NS	YDNKGFDKKRUKPY-ORIPQNMZNA-N	CCCCCCCCCCCCCCCC(=O)NC(CO)C(O)\C=C\CCCCCCCCCCCCC	310	TRUE	TRUE	TRUE		FALSE	FALSE	null	null	100	98	88.8	91.6	100	22344.6	200227_Ariyasu_HFD_2	596.52618:124388 597.52953:73242 598.53289:15988	209.18887:10 228.80489:10 235.20015:91 237.22107:1769 239.22893:48 250.24243:24 253.25279:127 254.24757:784 255.23083:638 263.24045:568 266.24075:95 267.40295:24 268.25958:179 278.25745:24 279.34235:36 280.26251:3448 281.24069:24 291.24542:12 294.23474:24 296.2554:502 298.26361:60 488.4202:24 488.47601:300 504.46939:381 506.4855:714 518.49719:48 534.74359:36 534.79224:24 536.50391:4357 537.8407:24	13	90500	77661	93105	70653	124388	132227	114731	118730	99910	85186	111017	13.4375	87088.8	109089	111123	98101.1	0
1817	9.277	594.509	Cer 34:2;2O|Cer 18:2;2O/16:0	[M+CH3COO]-	adduct linked to 1602_[M-H]-; similar chromatogram in higher mz_3593	0.917	TRUE	9.09	594.51	C34H65NO3	Cer_NS	GMWIWVUTMCBDSP-ZNPGVSGMNA-N	CCCCCCCCCCCCCCCC(=O)NC(CO)C(O)\C=C\CC\C=C\CCCCCCCCC	310	TRUE	TRUE	TRUE		FALSE	FALSE	null	null	100	99.2	89.3	93	100	10983.5	200227_Ariyasu_QC_1	594.50989:26106 595.51324:15799 596.5166:3794	181.15628:10 235.2095:302 237.2132:249 243.20518:10 248.23608:24 253.2403:24 254.244:224 255.23401:120 258.15466:10 261.22571:129 264.23053:36 266.25092:48 280.26129:904 296.25668:130 486.42181:12 486.46823:239 486.49609:60 502.45422:133 502.50143:24 504.46634:173 504.48523:138 516.46381:36 534.48431:840	0	25948	21341	25853	20241	38402	42117	33569	34713	30005	26106	33454	0	24380.8	33586.6	32762.2	29779.8	0
1872	10.611	610.538	Cer 35:1;2O|Cer 18:1;2O/17:0	[M+CH3COO]-	similar chromatogram in higher mz_2979	0.833	TRUE	10.15	610.542	C35H69NO3	Cer_NS	ICWGMOFDULMCFL-SJCQXOIGNA-N	CCCCCCCCCCCCCCCCC(=O)NC(CO)C(O)\C=C\CCCCCCCCCCCCC	310	TRUE	TRUE	TRUE		FALSE	FALSE	null	null	100	95.2	91.1	76.8	100	185.29	200227_Ariyasu_HFD_avs_low_2	610.5351:812 611.53845:439 612.54181:98	237.21092:12 251.22531:12 268.2626:12 280.27032:12 294.27643:48 502.48679:12 520.51025:12 550.4942:36	2	602	514	526	448	1026	1030	891	812	908	584	852	2.25	547.417	834.812	870.771	717.875	0
1997	10.011	642.565	Cer 36:0;3O|Cer 19:0;2O/17:0;(3OH)	[M+CH3COO]-	ion correlated with 2005; adduct linked to 2005_[M+C2H3N+Na-2H]-	0.083	TRUE	10.1	642.568	C36H73NO4	Cer_BDS	NQUPGZHTGZJYRB-UHFFFAOYNA-N	CCCCCCCCCCCCCCCCC(O)C(CO)NC(=O)CC(O)CCCCCCCCCCCCCC	310	TRUE	TRUE	TRUE		FALSE	FALSE	null	null	100	99.8	82.3	82.3	100	361.07	200227_Ariyasu_CE2_1	642.56549:1874 643.56884:1077 644.5722:337	84.04296:24 283.25864:10 308.28305:24 324.29715:24 355.13376:12 356.30893:231 582.56024:24	137	1874	24	36	38	38	22	96	27	22	222	281	136.562	644.604	32.5625	48.6875	251.5	0
1927	11.28	624.556	Cer 36:1;2O|Cer 18:1;2O/18:0	[M+CH3COO]-	adduct linked to 1709_[M-H]-	0.917	TRUE	10.71	624.557	C36H71NO3	Cer_NS	VODZWWMEJITOND-OWWNRXNENA-N	CCCCCCCCCCCCCCCCCC(=O)NC(CO)C(O)\C=C\CCCCCCCCCCCCC	410	TRUE	TRUE	TRUE		FALSE	FALSE	null	null	100	93	93.4	91	100	419.43	200227_Ariyasu_HFD_2	624.55646:5329 625.55981:2748 626.56317:829	209.1951:10 237.21689:48 263.22467:24 265.25037:60 282.27731:36 308.28824:242 324.2923:36 419.91992:10 516.50543:36 532.52332:24 534.51678:75 564.5224:137 564.53571:212	2	3639	2772	3622	2262	5329	4088	4369	3882	3591	2785	3950	2.25	3344.17	3892.77	3947.4	3367.12	0
1917	10.218	622.533	Cer 36:2;2O|Cer 18:2;2O/18:0	[M+CH3COO]-	adduct linked to 1695_[M-H]-; adduct linked to 1929_[M+C2H3N+Na-2H]-; similar chromatogram in higher mz_3054	0.917	TRUE	9.94	622.542	C36H69NO3	Cer_NS	WNPWDGNHTKGEDS-LLRUVXLENA-N	CCCCCCCCCCCCCCCCCC(=O)NC(CO)C(O)\C=C\CC\C=C\CCCCCCCCC	310	TRUE	TRUE	TRUE		FALSE	FALSE	null	null	100	98.5	92.2	82.5	100	80.3	200227_Ariyasu_HFD_avs_low_1	622.53925:1799 623.5426:1142 624.54596:348	235.1998:24 261.21091:12 265.25684:36 282.26523:24 306.27332:12 306.2807:12 308.2905:83 514.48621:12 532.508:24 562.51465:60 562.54126:48	0	1109	950	1225	1147	2458	2028	1799	1894	1344	1263	1817	0	1094.67	1877.69	1679.06	1539.69	0
2108	11.904	670.601	Cer 38:0;3O	[M+CH3COO]-	similar chromatogram in higher mz_3994	0.25	TRUE	11.16	670.599	C38H77NO4	Cer_NP	HFJJUTILDZFUOE-UHFFFAOYNA-N	CCCCCCCCCCCCCCCCCCCC(=O)NC(CO)C(O)C(O)CCCCCCCCCCCCCC	420	TRUE	TRUE	TRUE		FALSE	FALSE	null	null	87.2	88.6	91.5	59.3	88.5	134.91	200227_Ariyasu_CE2_3	670.59668:526 671.60003:246 672.60339:110	267.2196:12 311.28436:12 354.3172:12 354.33835:24 592.56342:10 610.56415:101 610.5954:24	2	470	357	526	272	498	506	597	433	371	389	438	2.25	450.875	425.438	467.146	413.281	0
2027	12.812	652.586	Cer 38:1;2O|Cer 18:1;2O/20:0	[M+CH3COO]-	adduct linked to 1809_[M-H]-	0.917	TRUE	12.25	652.589	C38H75NO3	Cer_NS	XWBWIAOWSABHFI-QOSDPKFLNA-N	CCCCCCCCCCCCCCCCCCCC(=O)NC(CO)C(O)\C=C\CCCCCCCCCCCCC	410	TRUE	TRUE	TRUE		FALSE	FALSE	null	null	100	93.3	93.3	91.6	100	2845.33	200227_Ariyasu_CE2_2	652.58624:9429 653.58959:7676 654.59295:1811	237.22366:78 255.22009:12 263.23636:36 281.2388:10 293.27554:48 310.30984:48 336.32266:200 352.31009:24 410.34756:10 544.5141:24 544.5567:36 560.51862:24 562.55383:48 592.5636:364	7	9315	9429	10938	7025	12642	10823	11955	9673	9504	7918	10323	7.125	9893.9	10163.3	10377.5	9120.59	0
2019	11.512	650.572	Cer 38:2;2O|Cer 18:2;2O/20:0	[M+CH3COO]-	ion correlated with 2032; similar chromatogram in higher mz_3384; adduct linked to 1969_[M+FA-H]-	0.917	TRUE	11	650.573	C38H73NO3	Cer_NS	NBSDZPNNDCXPFZ-CZIXKSQANA-N	CCCCCCCCCCCCCCCCCCCC(=O)NC(CO)C(O)\C=C\CC\C=C\CCCCCCCCC	410	TRUE	TRUE	TRUE		FALSE	FALSE	null	null	100	94.6	88.8	82.7	100	384.99	200227_Ariyasu_HFD_avs_low_1	650.57245:1375 651.5758:815 652.57916:215	235.19968:24 293.2652:12 310.30917:24 336.28864:12 336.31952:48 352.3175:24 542.50568:12 560.53571:24 572.53699:12 572.60077:12 590.5061:36 590.55389:71	0	941	690	970	689	1466	1349	1375	1106	1285	911	1157	0	867.104	1168.35	1255.42	1034.06	0
2151	13.155	680.616	Cer 40:1;2O|Cer 18:1;2O/22:0	[M+CH3COO]-	adduct linked to 1909_[M-H]-	0.917	TRUE	12.98	680.62	C40H79NO3	Cer_NS	KEPQASGDXIEOIL-LAPDZXRHNA-N	CCCCCCCCCCCCCCCCCCCCCC(=O)NC(CO)C(O)\C=C\CCCCCCCCCCCCC	310	TRUE	TRUE	TRUE		FALSE	FALSE	null	null	100	99.3	90.7	91.1	100	22371	200227_Ariyasu_HFD_1	680.62006:68943 681.62341:74539 682.62677:20449	235.20514:36 237.21745:743 239.23181:24 249.21864:12 251.23874:24 263.23444:574 265.24875:12 266.24619:48 268.26044:78 281.24396:36 291.25357:10 298.26944:60 321.31302:640 323.34119:24 333.32922:10 337.34326:60 338.34409:488 339.32828:392 363.17453:36 364.3147:63 364.36023:1978 378.36264:24 380.35522:312 382.38321:24 392.38721:12 539.4812:10 572.58191:424 588.57544:302 590.58923:488 600.89569:10 …	41	102270	104656	120002	68943	123668	108553	117622	95488	105656	84900	109501	40.6875	108976	100388	106256	97200.6	0
2141	12.904	678.594	Cer 40:2;2O|Cer 18:2;2O/22:0	[M+CH3COO]-	adduct linked to 1902_[M-H]-	0.917	TRUE	12.43	678.604	C40H77NO3	Cer_NS	AWTNSRHUZXWBCO-MXBGQREFNA-N	CCCCCCCCCCCCCCCCCCCCCC(=O)NC(CO)C(O)\C=C\CC\C=C\CCCCCCCCC	310	TRUE	TRUE	TRUE		FALSE	FALSE	null	null	100	95.1	91.5	92.4	100	9931.16	200227_Ariyasu_CE2_1	678.60138:32231 679.60473:27283 680.60809:8005	235.201:420 237.22411:24 248.24055:36 261.21664:262 264.22141:24 266.24176:76 296.26379:24 320.27258:36 321.30814:371 337.3331:24 338.34161:376 339.32324:218 339.34909:24 362.32736:12 364.35498:1120 380.32523:36 380.3526:273 570.50525:24 570.56219:117 586.55487:257 588.5448:126 588.56525:274 600.56897:48 616.57654:24 618.57489:2444 619.57697:24	0	32231	32127	36218	25881	43716	46666	44126	38208	39713	32662	40113	0	33525.6	38754.2	40682.3	36387.3	0
2217	13.381	694.633	Cer 41:1;2O|Cer 18:1;2O/23:0	[M+CH3COO]-	adduct linked to 2010_[M-H]-; adduct linked to 2507_[M+FA-H]-	0.917	TRUE	13.18	694.635	C41H81NO3	Cer_NS	NAJHAHQNQCNWOP-JMUUFCRMNA-N	CCCCCCCCCCCCCCCCCCCCCCC(=O)NC(CO)C(O)\C=C\CCCCCCCCCCCCC	310	TRUE	TRUE	TRUE		FALSE	FALSE	null	null	100	99.2	87.3	92.2	100	14277.1	200227_Ariyasu_CE2_1	694.63336:55669 695.63671:61988 696.64007:20698	223.20879:24 237.22412:199 245.21849:12 261.21896:10 263.23691:115 266.23035:12 266.24866:24 268.26294:36 298.27206:24 335.33856:164 349.35394:24 352.35315:137 353.33905:99 366.35339:12 367.37479:36 377.15997:12 378.37372:559 392.38181:60 394.35794:78 394.38025:108 586.59229:119 602.57568:165 604.60297:213 632.52301:24 634.52222:24 634.6106:1418 648.5979:36	8	55669	62451	60754	41430	60381	58914	43060	57522	48616	47298	52715	8.5	59624.5	53575	49732.5	50006.3	0
2298	13.441	710.675	Cer 42:0;2O|Cer 18:0;2O/24:0	[M+CH3COO]-	similar chromatogram in higher mz_2560; similar chromatogram in higher mz_2471	0.833	TRUE	13.33	710.667	C42H85NO3	Cer_NDS	BPLYVSYSBPLDOA-UHFFFAOYNA-N	CCCCCCCCCCCCCCCCCCCCCCCC(=O)NC(CO)C(O)CCCCCCCCCCCCCCC	310	TRUE	TRUE	TRUE		FALSE	FALSE	null	null	100	99.6	81.8	91	100	2872.39	200227_Ariyasu_HFD_2	710.67578:9836 711.67913:6220 712.68249:3372	84.32207:10 152.98985:36 227.19934:24 237.22174:24 239.23178:180 253.21332:83 263.22983:12 265.25095:24 279.21414:12 279.23758:172 281.24384:48 300.26971:12 300.29404:36 349.33777:99 349.35089:128 350.34833:24 366.35831:36 367.36359:94 369.35129:24 392.35904:35 392.38684:551 393.38544:92 394.40482:24 408.38049:195 575.61401:10 602.59198:36 602.61609:196 618.61237:164 618.66473:36 620.61395:36 632…	23	13111	9827	13289	7994	9836	11355	12251	9472	9532	7608	5637	22.75	12075.9	9728.44	10418.1	6622.22	0
2411	13.246	726.659	Cer 42:0;3O|Cer 18:0;3O/24:0	[M+CH3COO]-	adduct linked to 2432_[M+C2H3N+Na-2H]-	0.917	TRUE	13.1	726.662	C42H85NO4	Cer_NP	ZESJDNWGTANZCC-UHFFFAOYNA-N	CCCCCCCCCCCCCCCCCCCCCCCC(=O)NC(CO)C(O)C(O)CCCCCCCCCCCCCC	310	TRUE	TRUE	TRUE		FALSE	FALSE	null	null	100	99.5	87.1	94.3	100	2116.24	200227_Ariyasu_CE2_2	726.66046:11594 727.66381:11659 728.66717:3655	225.22382:24 253.21782:12 255.2316:60 267.23163:333 271.12268:10 279.24698:12 284.26193:36 316.29147:24 349.33246:12 366.36627:98 367.35812:391 380.39859:24 382.36905:48 388.15341:10 392.39508:60 404.3746:12 408.38605:84 410.39069:401 422.39456:278 600.5918:24 618.62244:24 630.60309:61 630.64185:60 634.61273:48 634.69049:12 648.63214:66 664.47137:24 666.64362:1243 667.1546:24 700.58063:10	25	12419	11594	11977	5214	9439	9894	9611	7527	7957	7503	9564	25	11996.6	8182.6	8365.02	8533.88	0
2289	13.388	708.644	Cer 42:1;2O|Cer 18:1;2O/24:0	[M+CH3COO]-	adduct linked to 2010_[M-H]-	0.917	TRUE	13.29	708.651	C42H83NO3	Cer_NS	ZJVVOYPTFQEGPH-MHAUTQJVNA-N	CCCCCCCCCCCCCCCCCCCCCCCC(=O)NC(CO)C(O)\C=C\CCCCCCCCCCCCC	310	TRUE	TRUE	TRUE		FALSE	FALSE	null	null	100	99.8	81.5	81.1	100	115459	200227_Ariyasu_QC_1	708.651:349554 709.65435:376299 710.65771:92340	95.04443:24 213.84312:12 221.22583:24 225.2242:36 235.20132:93 237.22226:3219 239.23448:145 249.99519:24 250.25264:139 251.23485:36 255.23669:36 263.23737:2617 265.25397:36 266.2514:291 268.26569:421 278.25671:24 280.25711:24 281.24704:75 284.50183:10 298.27756:199 318.96375:10 321.30643:48 332.96652:12 338.33997:36 349.31555:73 349.34702:3212 351.3591:36 363.37631:24 364.35608:100 365.38275:226 …	37	538896	515678	594742	252692	461539	485688	456299	431633	432705	349554	441174	37.375	549772	399973	440212	395364	0
2275	13.18	706.635	Cer 42:2;2O|Cer 18:2;2O/24:0	[M+CH3COO]-	adduct linked to 2007_[M-H]-	0.917	TRUE	13.08	706.635	C42H81NO3	Cer_NS	ZCUCZYYSYGKQQV-GHQHJQBONA-N	CCCCCCCCCCCCCCCCCCCCCCCC(=O)NC(CO)C(O)\C=C\CC\C=C\CCCCCCCCC	310	TRUE	TRUE	TRUE		FALSE	FALSE	null	null	100	99.8	82.2	82.2	100	27967.5	200227_Ariyasu_QC_1	706.63531:330612 707.63866:282661 708.64202:77199	235.20787:2003 237.2202:438 246.53484:24 248.23883:118 249.2193:36 253.21629:36 261.22403:1696 263.23746:202 264.23569:297 266.24921:484 268.25891:36 279.22214:48 294.11389:12 296.25732:108 298.26556:36 347.32516:317 349.34979:2528 351.36713:24 355.0939:24 363.35239:24 364.28928:24 364.33746:82 364.35623:227 365.34:181 365.36145:115 365.38559:109 366.3761:2022 367.35449:1277 380.38132:36 390.3731…	10	414461	400262	470981	238141	418508	418607	396140	390717	346454	330612	408453	10.25	428568	358418	377770	369532	0
2259	11.899	702.598	Cer 42:4;2O|Cer 18:2;2O/24:2	[M+CH3COO]-		0.583	TRUE	11.39	702.604	C42H77NO3	Cer_NS	VVROVHFWHBBWFZ-WAEYLLIWNA-N	CCCCCCCCC\C=C\CC\C=C\C(O)C(CO)NC(=O)CCCCCCCCCCC\C=C/C\C=C/CCCCCCC	410	TRUE	TRUE	TRUE		FALSE	FALSE	null	null	100	94.9	93.7	63.4	100	187.44	200227_Ariyasu_CE2_1	702.59784:864 703.60119:571 704.60455:198	235.19955:12 309.20004:10 388.32935:12 388.35977:36 594.51605:12 610.58209:12 642.55957:48	2	864	551	731	271	450	529	553	532	411	470	533	2.25	715.25	416.75	498.667	501.344	0
2383	13.512	722.666	Cer 43:1;2O|Cer 18:1;2O/25:0	[M+CH3COO]-	adduct linked to 2071_[M-H]-	0.917	TRUE	13.38	722.667	C43H85NO3	Cer_NS	QHPYSHVSWAOLHS-BSKJHSHCNA-N	CCCCCCCCCCCCCCCCCCCCCCCCC(=O)NC(CO)C(O)\C=C\CCCCCCCCCCCCC	310	TRUE	TRUE	TRUE		FALSE	FALSE	null	null	100	99.7	83.2	89.7	100	2249.77	200227_Ariyasu_HFD_2	722.66736:6185 723.67071:6052 724.67407:505	152.99721:12 237.2159:36 263.23962:36 268.25647:24 335.35446:12 361.21756:12 363.3544:60 367.36996:12 378.36063:24 380.39423:60 381.36923:24 392.41571:24 405.04773:12 406.37906:36 406.40454:136 408.38443:24 422.39874:24 614.64142:24 630.6228:36 632.6084:24 632.63666:60 662.64081:513 668.82159:10	238	7498	7268	7751	3852	6185	6788	5950	5149	5114	4981	6183	238.125	7505.9	5608.23	5404.5	5581.72	0
2370	13.301	720.653	Cer 43:2;2O|Cer 18:2;2O/25:0	[M+CH3COO]-	adduct linked to 2066_[M-H]-; adduct linked to 2390_[M+C2H3N+Na-2H]-	0.917	TRUE	13.22	720.651	C43H83NO3	Cer_NS	SHGDZPJYRJJAQG-INARCNGINA-N	CCCCCCCCCCCCCCCCCCCCCCCCC(=O)NC(CO)C(O)\C=C\CC\C=C\CCCCCCCCC	310	TRUE	TRUE	TRUE		FALSE	FALSE	null	null	100	99.9	84.2	83.5	100	461.74	200227_Ariyasu_QC_2	720.6488:3355 721.65215:2906 722.65551:1050	235.21097:24 261.18173:12 363.35251:24 380.38403:24 381.36725:24 395.29614:10 404.36804:24 406.40524:121 422.39365:24 628.60187:24 630.58075:24 642.60132:12 660.63403:247	0	4450	3904	3807	1781	3379	4088	3484	2753	3092	2550	3355	0	4053.58	3082.85	3109.83	2952.56	0
2480	13.64	736.675	Cer 44:1;2O|Cer 20:1;2O/24:0	[M+CH3COO]-	adduct linked to 2498_[M+C2H3N+Na-2H]-; similar chromatogram in higher mz_4323	0.917	TRUE	13.48	736.682	C44H87NO3	Cer_NS	FRWWCDHJRWYDOU-NHFVQZBWNA-N	CCCCCCCCCCCCCCCCCCCCCCCC(=O)NC(CO)C(O)\C=C\CCCCCCCCCCCCCCC	310	TRUE	TRUE	TRUE		FALSE	FALSE	null	null	100	99.4	68.1	86.7	100	1278.51	200227_Ariyasu_HFD_2	736.68018:4550 737.68353:4530 738.68689:1229	255.2164:12 255.23209:48 263.23489:12 265.2515:48 279.20065:12 279.22409:138 281.24207:138 287.08984:10 291.2684:36 295.13715:12 303.22482:24 305.24667:24 327.21149:12 327.22672:48 328.23276:12 339.3313:24 349.34897:60 349.37256:12 366.34561:24 366.36981:48 377.38104:36 386.93875:12 392.38208:132 395.40399:24 408.36148:12 415.19019:12 415.21021:24 420.42224:48 628.64691:36 640.62433:10 644.62646:…	20	4263	4506	5025	1996	4550	6383	2934	3820	2735	3168	4312	19.875	4597.92	4310	3163.04	3740.06	0
2463	13.411	734.665	Cer 44:2;2O|Cer 18:2;2O/26:0	[M+CH3COO]-	ion correlated with 2174; adduct linked to 2126_[M-H]-; adduct linked to 2487_[M+C2H3N+Na-2H]-	0.917	TRUE	13.31	734.667	C44H85NO3	Cer_NS	ZLOXRQZQPDQQBX-NBGJCBSLNA-N	CCCCCCCCCCCCCCCCCCCCCCCCCC(=O)NC(CO)C(O)\C=C\CC\C=C\CCCCCCCCC	310	TRUE	TRUE	TRUE		FALSE	FALSE	null	null	100	99.8	75.6	87.2	100	1298.96	200227_Ariyasu_CE2_3	734.66492:5562 735.66827:5225 736.67163:2048	206.28096:10 235.20082:48 248.22929:10 254.21921:10 261.20963:36 263.23438:36 279.19302:12 279.22351:93 303.18753:12 306.39456:10 377.38025:48 389.20483:12 394.40479:48 395.39197:24 418.40955:36 420.41846:102 420.44724:24 436.41074:24 626.60291:24 642.5957:36 642.65265:12 644.64642:48 674.57349:36 674.64636:580	0	5057	5108	5562	1779	3546	4157	3690	3938	3835	3136	4128	0	5242.25	3160.62	3821.25	3631.94	0
2874	13.985	863.691	CoQ10	[M+H]+	adduct linked to 2989_[M+2Na-H]+; adduct linked to 2972_[M+NH4]+; similar chromatogram in higher mz_3293	0.917	TRUE	13.96	863.691	C59H90O4	CoQ	ACTIUHUUMQJHFO-UHFFFAOYSA-N	CC1=C(C(=O)C(=C(C1=O)OC)OC)CC=C(C)CCC=C(C)CCC=C(C)CCC=C(C)CCC=C(C)CCC=C(C)CCC=C(C)CCC=C(C)CCC=C(C)CCC=C(C)C	310	TRUE	TRUE	TRUE		FALSE	FALSE	null	null	100	100	61.2	86.2	100	855.07	200227_Ariyasu_QC_Pos_1	863.68805:13270 864.6914:15328 865.69476:6178	81.07072:48 93.0683:12 95.08791:36 107.08073:12 121.10374:24 133.10538:12 135.11864:48 137.68156:10 145.10381:12 147.12039:36 154.06593:36 161.13248:24 163.14961:60 165.15945:12 173.13536:36 175.14619:24 177.16302:36 181.09346:24 187.15347:24 189.17441:24 197.08292:1343 201.16158:36 203.17857:36 205.19156:24 213.16652:12 217.1924:24 219.10522:24 221.11821:12 227.17438:24 229.18791:24 231.21245:48…	19	15957	12509	12698	9897	16435	16406	15740	12449	14336	13270	14257	18.75	13721.1	14245.7	14174.9	13763.6	0
2022	13.16	727.564	CoQ8	[M+H]+	similar chromatogram in higher mz_2572; similar chromatogram in higher mz_2938	0.917	TRUE	12.99	727.566	C49H74O4	CoQ	ICFIZJQGJAJRSU-UHFFFAOYSA-N	CC1=C(C(=O)C(=C(C1=O)OC)OC)CC=C(C)CCC=C(C)CCC=C(C)CCC=C(C)CCC=C(C)CCC=C(C)CCC=C(C)CCC=C(C)C	310	TRUE	TRUE	TRUE		FALSE	FALSE	null	null	100	99.4	61.6	86.3	100	346.11	200227_Ariyasu_QC_Pos_1	727.56793:5333 728.57128:6625 729.57464:2411	79.05685:12 97.10419:24 109.10098:12 143.08247:12 149.13187:36 154.06226:24 159.11707:12 161.1483:12 173.13698:24 181.08379:36 197.07872:419 203.17432:36 207.09706:10 217.19005:12 231.22069:12 235.0986:24 263.14011:12 264.26572:36 451.41815:24 695.51971:12 709.53278:12 709.5589:36 727.55212:190 727.57483:95	18	5292	4944	5587	4443	5804	5792	6342	5048	4704	5333	5306	18.4375	5274.33	5346.19	5364.83	5319.78	0
2408	13.558	795.629	CoQ9	[M+H]+	adduct linked to 2276_[M+H-H2O]+; adduct linked to 2545_[M+NH4]+; found in higher mz's MsMs_2831; found in higher mz's MsMs_2768	0.917	TRUE	13.36	795.629	C54H82O4	CoQ	UUGXJSBPSRROMU-UHFFFAOYSA-N	CC1=C(C(=O)C(=C(C1=O)OC)OC)CC=C(C)CCC=C(C)CCC=C(C)CCC=C(C)CCC=C(C)CCC=C(C)CCC=C(C)CCC=C(C)CCC=C(C)C	310	TRUE	TRUE	TRUE		FALSE	FALSE	null	null	100	99.1	60.4	84.9	100	8666.55	200227_Ariyasu_HFD_3_Pos	795.62891:151117 796.63226:170249 797.63562:60806	77.03806:36 79.05358:48 81.06986:586 83.08723:48 91.05351:36 93.06889:60 95.08443:486 97.10358:48 103.05318:12 105.0685:221 107.08445:93 109.10197:434 111.03924:12 111.11613:36 119.08585:69 121.10171:289 123.11736:430 125.13081:24 128.0625:36 133.10339:205 135.11504:497 136.05284:48 137.06125:60 137.13025:227 139.03958:24 143.08575:24 145.0985:135 147.10999:36 147.11679:503 149.13188:1020 151.076…	154	133708	115361	128615	102277	132648	151117	138284	117233	126913	121770	137176	153.625	125894	128681	127477	129473	0
1575	10.874	558.506	DG 30:0|DG 14:0_16:0	[M+NH4]+		0.917	TRUE	10.23	558.509	C33H64O5	DG	NYNQTTOUQMCOEM-UHFFFAOYNA-N	CCCCCCCCCCCCCCCC(=O)OC(CO)COC(=O)CCCCCCCCCCCCC	410	TRUE	TRUE	TRUE		FALSE	FALSE	null	null	100	91.5	85.6	89.5	100	90.3	200227_Ariyasu_QC_Pos_1	558.50714:1949 559.51049:963 560.51385:233	257.24896:12 285.24527:60 313.27515:48 523.4649:12	172	1724	1275	2277	1677	2597	1537	2055	2107	1918	1949	2001	172	1758.69	1936.92	2027.02	1975.12	0
1623	12.445	586.537	DG 32:0|DG 16:0_16:0	[M+NH4]+	adduct linked to 1745_[M+ACN+Na]+; similar chromatogram in higher mz_1627	0.917	TRUE	11.6	586.541	C35H68O5	DG	JEJLGIQLPYYGEE-UHFFFAOYNA-N	CCCCCCCCCCCCCCCC(=O)OCC(CO)OC(=O)CCCCCCCCCCCCCCC	410	TRUE	TRUE	TRUE		FALSE	FALSE	null	null	100	85.7	78.2	84.6	100	892.26	200227_Ariyasu_QC_Pos_1	586.5401:15832 587.54345:7530 588.54681:1996	71.08959:24 75.0375:5 81.06841:12 85.10068:30 89.05858:12 123.11504:12 149.1273:5 239.22449:6 239.231:30 257.25204:34 285.25568:6 313.27371:543 549.76642:6 551.50818:154	287	16768	13641	19418	11121	18847	19125	18921	16584	18951	15832	14022	286.688	16609.1	16364.4	18151.9	14927	0
1622	11.077	584.524	DG 32:1|DG 16:0_16:1	[M+NH4]+		0.917	TRUE	10.46	584.525	C35H66O5	DG	ADLOEVQMJKYKSR-PEZBUJJGNA-N	CCCCCCCCCCCCCCCC(=O)OCC(CO)OC(=O)CCCCCCC\C=C/CCCCCC	410	TRUE	TRUE	TRUE		FALSE	FALSE	null	null	100	92.2	57.1	85.1	100	74.43	200227_Ariyasu_CE2_1_Pos	584.52661:1649 585.52996:938 586.53332:242	71.93641:10 93.44354:10 285.24911:12 311.26352:48 313.27936:24 339.29117:36 457.14548:12 549.49225:36	61	1649	1197	2536	1561	3301	1695	1868	1973	1632	1756	2079	60.9375	1794.19	2185.77	1824.65	1917.28	0
1699	13.09	614.569	DG 34:0|DG 16:0_18:0	[M+NH4]+	similar chromatogram in higher mz_2433	1	TRUE	12.9	614.572	C37H72O5	DG	ONCLVQFEAFTXMN-UHFFFAOYNA-N	CCCCCCCCCCCCCCCCCC(=O)OC(CO)COC(=O)CCCCCCCCCCCCCCC	310	TRUE	TRUE	TRUE		FALSE	FALSE	null	null	100	99.3	85	90.7	100	401.51	200227_Ariyasu_QC_Pos_1	614.57196:7893 615.57531:7781 616.57867:3294	81.07462:12 85.09668:24 95.08393:36 109.10274:36 123.11644:12 125.1283:10 239.23938:36 257.24948:24 267.26749:12 312.28564:12 313.27081:442 341.24918:12 341.30621:509 579.47644:12 579.53046:233	1858	8747	7231	10508	5844	9172	9436	8228	8844	10130	7893	8327	1857.62	8828.38	8150.77	9067.21	8110.09	0
1697	12.651	612.556	DG 34:1|DG 16:0_18:1	[M+NH4]+	ion correlated with 2041; adduct linked to 1812_[M+ACN+H]+	0.917	TRUE	11.83	612.556	C37H70O5	DG	YEJYLHKQOBOSCP-ZCXUNETKNA-N	CCCCCCCCCCCCCCCC(=O)OCC(CO)OC(=O)CCCCCCC\C=C/CCCCCCCC	410	TRUE	TRUE	TRUE		FALSE	FALSE	null	null	100	86.4	83.4	90	100	992.66	200227_Ariyasu_QC_Pos_1	612.55475:20323 613.5581:11152 614.56146:2659	81.06828:48 83.0856:60 85.10053:24 95.08389:60 97.10302:48 121.10077:24 135.11388:24 149.12877:12 239.22844:24 239.23929:36 247.23735:36 257.24713:24 265.25943:24 313.27567:571 339.24838:12 339.27942:123 339.29233:406 577.51886:343	75	16162	12097	18834	15102	29778	30520	21608	27300	25529	20323	22692	74.625	15697.7	25133	24812	21507.6	0
1690	11.456	610.538	DG 34:2|DG 16:0_18:2	[M+NH4]+	adduct linked to 1801_[M+ACN+H]+	0.917	TRUE	10.83	610.541	C37H68O5	DG	SVXWJFFKLMLOHO-BCTRXSSUNA-N	CCCCCCCCCCCCCCCC(=O)OCC(CO)OC(=O)CCCCCCC\C=C/C\C=C/CCCCC	410	TRUE	TRUE	TRUE		FALSE	FALSE	null	null	100	91.2	85.1	88.3	100	436.78	200227_Ariyasu_HFD_avs_low_2_Pos	610.54077:7567 611.54412:5088 612.54748:1392	71.0908:24 83.08461:12 109.10332:24 121.1031:12 311.25122:12 313.27197:253 313.7962:10 337.25778:24 337.27841:187 501.43686:10 575.49902:189	51	12574	10008	11788	5607	8068	7700	6831	7567	7062	8052	8286	51	11456.4	7124.92	7153.52	8169.44	0
1780	13.343	642.598	DG 36:0|DG 18:0_18:0	[M+NH4]+		1	TRUE	13.29	642.603	C39H76O5	DG	UHUSDOQQWJGJQS-UHFFFAOYNA-N	CCCCCCCCCCCCCCCCCC(=O)OCC(CO)OC(=O)CCCCCCCCCCCCCCCCC	310	TRUE	TRUE	TRUE		FALSE	FALSE	null	null	100	99.9	65.7	78.3	100	83.02	200227_Ariyasu_QC_Pos_2	642.59961:1774 643.60296:2165 644.60632:531	97.0955:10 257.24667:12 313.25861:12 341.29385:24 341.31201:67 342.51846:10 369.34839:12 607.56104:60	1229	1623	1389	2155	1292	1894	1868	2581	1721	2224	1613	1774	1229.06	1722.17	1684.85	2175.06	1693.31	0
1774	13.111	640.591	DG 36:1|DG 18:0_18:1	[M+NH4]+	adduct linked to 1863_[M+CH3OH+H]+	0.917	TRUE	12.96	640.587	C39H74O5	DG	SAEPUUXWQQNLGN-ZZEZOPTANA-N	CCCCCCCCCCCCCCCCCC(=O)OCC(CO)OC(=O)CCCCCCC\C=C/CCCCCCCC	310	TRUE	TRUE	TRUE		FALSE	FALSE	null	null	100	99.6	79.3	86.3	100	890.08	200227_Ariyasu_QC_Pos_1	640.58856:11075 641.59191:14025 642.59527:3874	71.08344:24 111.1211:12 149.11996:12 264.25449:12 264.26587:48 265.27045:36 291.2699:10 339.28662:321 341.30295:238 367.30276:12 605.5022:12 605.54364:270 631.5788:12	156	8614	7252	9085	9095	13346	18551	11161	13580	16260	11075	12267	156.5	8316.85	13664.1	13666.9	11670.6	0
1769	12.866	638.572	DG 36:2|DG 18:0_18:2	[M+NH4]+		0.667	TRUE	11.99	638.572	C39H72O5	DG	AJMZUFBKADIAKC-MLWYYCKJNA-N	CCCCCCCCCCCCCCCCCC(=O)OCC(CO)OC(=O)CCCCCCC\C=C/C\C=C/CCCCC	410	TRUE	TRUE	TRUE		TRUE	FALSE	null	null	100	83.5	66.7	89.7	100	686.29	200227_Ariyasu_CE2_1_Pos	638.57172:10829 639.57507:7161 640.57843:2276	81.06929:24 109.09523:12 109.1011:24 161.12564:12 175.14101:12 250.24986:24 262.23636:24 262.25229:321 263.23254:48 267.2659:24 280.26364:36 285.28696:24 337.27295:475 340.36191:24 341.30481:361 602.57526:36 603.53662:262	211	10829	9743	10296	5590	7577	10418	6302	8841	8534	7488	8721	210.812	10289.4	7862.1	7892.4	8104.25	0
1770	12.792	638.579	DG 36:2|DG 18:1_18:1	[M+NH4]+		0.25	TRUE	12.35	638.572	C39H72O5	DG	AFSHUZFNMVJNKX-CLFAGFIQNA-N	CCCCCCCC\C=C/CCCCCCCC(=O)OCC(CO)OC(=O)CCCCCCC\C=C/CCCCCCCC	310	TRUE	TRUE	TRUE		TRUE	FALSE	null	null	100	96.4	79.8	82.9	100	1047.17	200227_Ariyasu_HFD_2_Pos	638.57117:12062 639.57452:8219 640.57788:2479	81.07121:24 83.08987:12 87.04713:10 97.09536:24 107.08306:12 121.09558:12 135.11996:24 149.12675:12 247.22495:12 247.23598:24 265.23535:24 339.28922:687 603.52551:275	212	6431	6383	7029	4072	12062	16378	4379	11390	5201	5355	5334	212.062	6614.35	10837.5	6990.12	5344.81	0
1762	11.666	636.556	DG 36:3|DG 18:1_18:2	[M+NH4]+		0.917	TRUE	11.12	636.556	C39H70O5	DG	BLZVZPYMHLXLHG-RQOIEFAZNA-N	CCCCCCCC\C=C/CCCCCCCC(=O)OCC(CO)OC(=O)CCCCCCC\C=C/C\C=C/CCCCC	410	TRUE	TRUE	TRUE		FALSE	FALSE	null	null	100	93.2	81.5	89.1	100	300.37	200227_Ariyasu_HFD_3_Pos	636.55573:8449 637.55908:4982 638.56244:1379	81.0683:36 109.09864:12 127.73197:10 147.11964:12 151.14804:10 227.18074:10 247.25722:12 263.23422:24 337.27008:267 339.29077:146 545.49738:12 601.51257:113	74	5373	3264	4791	3949	8139	8449	4491	6508	4369	5151	5527	73.9375	4476.27	6845.85	5122.94	5339.22	0
1756	11.346	634.539	DG 36:4|DG 16:0_20:4	[M+NH4]+	similar chromatogram in higher mz_2615; similar chromatogram in higher mz_2183; similar chromatogram in higher mz_2170	0.917	TRUE	10.82	634.541	C39H68O5	DG	GYMMHHODMBOFGD-JAXHXWBXNA-N	CCCCCCCCCCCCCCCC(=O)OCC(CO)OC(=O)CCCCCC\C=C/C\C=C/C\C=C/C\C=C/CC	410	TRUE	TRUE	TRUE		FALSE	FALSE	null	null	100	94.5	55.5	82.8	100	404.14	200227_Ariyasu_QC_Pos_1	634.54077:8871 635.54412:5593 636.54748:1464	81.06924:36 121.10497:24 133.10503:12 145.09496:12 157.10025:24 189.15266:12 199.14024:12 201.19287:12 241.19563:10 245.22845:24 257.24844:36 264.26077:12 264.26532:36 269.23126:60 287.22687:12 287.23639:60 313.27451:314 361.23911:12 361.27377:60 599.46356:12 599.50818:48	28	9981	8370	8803	7353	11290	10446	8970	9050	10740	8871	9544	28.5	9051.12	9696.29	9586.6	9207.72	0
1755	10.678	634.538	DG 36:4|DG 18:2_18:2	[M+NH4]+		0.917	TRUE	10.21	634.541	C39H68O5	DG	MQGBAQLIFKSMEM-MAZCIEHSNA-N	CCCCC\C=C/C\C=C/CCCCCCCC(=O)OCC(CO)OC(=O)CCCCCCC\C=C/C\C=C/CCCCC	310	TRUE	TRUE	TRUE		FALSE	FALSE	null	null	100	95.2	69.1	77.4	100	91.44	200227_Ariyasu_QC_Pos_1	634.5401:1592 635.54345:957 636.54681:411	77.039:10 95.0825:10 240.18205:10 323.2605:10 337.27673:119 529.43762:10 599.4931:48 599.52057:36 617.53253:24	43	2735	1604	2385	1240	2004	1535	725	1518	830	1592	1737	42.625	2241.5	1593.02	1024.4	1664.19	0
1840	13.018	664.587	DG 38:3|DG 18:0_20:3	[M+NH4]+	adduct linked to 1957_[M+ACN+H]+	0.917	TRUE	12.9	664.587	C41H74O5	DG	HNIUPWXDMUKNJU-JTBMWNAQNA-N	CCCCCCCCCCCCCCCCCC(=O)OCC(CO)OC(=O)CCCCCCCCC\C=C/C\C=C/C\C=C/CC	310	TRUE	TRUE	TRUE		FALSE	FALSE	null	null	100	99.8	71.3	93.3	100	750.64	200227_Ariyasu_CE2_1_Pos	664.58667:21348 665.59002:23548 666.59338:5800	77.04239:12 81.06923:48 85.09894:36 91.0541:24 93.07082:12 95.08636:143 97.10829:24 105.07478:12 109.09808:24 117.06915:10 121.09906:36 131.08957:36 133.09892:24 135.12029:36 141.09074:12 145.0988:48 149.13387:48 159.11566:24 163.14442:48 165.15965:12 173.13191:69 177.15955:48 181.15796:10 189.16702:24 191.17744:36 197.11285:10 215.17937:24 249.21417:12 264.26688:24 267.26111:24 271.24191:117 279…	320	21348	23484	26825	6388	7597	10531	12653	13368	21720	13539	15647	319.562	23885.7	8172.02	15913.6	14592.8	0
1834	12.856	662.569	DG 38:4|DG 18:0_20:4	[M+NH4]+	adduct linked to 1950_[M+ACN+H]+	0.917	TRUE	12.43	662.572	C41H72O5	DG	BRKLTVAHEPCGNK-ZKVKLVECNA-N	CCCCCCCCCCCCCCCCCC(=O)OCC(CO)OC(=O)CCCCCC\C=C/C\C=C/C\C=C/C\C=C/CC	310	TRUE	TRUE	TRUE		FALSE	FALSE	null	null	100	96	56.3	83.4	100	3971.66	200227_Ariyasu_HFD_avs_low_2_Pos	662.57263:56952 663.57598:54245 664.57934:13189	71.08606:90 77.16243:10 81.066:48 83.08205:24 85.09954:77 91.05208:60 93.06744:48 95.08706:67 97.1021:36 105.06406:12 105.06837:60 109.09744:48 111.11452:24 117.06853:60 119.08109:106 121.09692:48 123.11408:24 128.06233:24 129.0726:24 131.08578:73 133.09836:120 135.1132:60 137.12677:12 145.09659:48 145.10167:99 147.11487:48 149.09567:48 157.09332:24 157.10036:72 159.11696:60 161.08589:12 161.1321…	164	56804	46824	59856	48788	51977	69497	50198	56952	79165	52643	58698	164.25	54494.8	56754.1	62105.3	55670.5	0
1830	11.988	660.554	DG 38:5|DG 16:0_22:5	[M+NH4]+		0.25	TRUE	10.78	660.556	C41H70O5	DG	VLJIZFHHJAQUNJ-SFVLIGPRNA-N	CCCCCCCCCCCCCCCC(=O)OCC(CO)OC(=O)CCCCC\C=C/C\C=C/C\C=C/C\C=C/C\C=C/CC	410	TRUE	TRUE	TRUE		FALSE	FALSE	null	null	94.9	73.2	10.3	66.8	100	86.09	200227_Ariyasu_CE2_1_Pos	660.55493:2043 661.55828:1389 662.56164:833	115.07506:10 141.07552:10 145.10025:12 183.10997:10 197.13026:10 211.15152:24 261.1485:10 313.24374:12 341.27029:12 341.29623:36 341.30917:70 387.2963:10 457.14124:12	3	2043	1626	2054	463	931	763	530	636	679	980	1046	3.1875	1907.73	718.833	615.062	1013.31	0
1831	11.51	660.555	DG 38:5|DG 18:1_20:4	[M+NH4]+	similar chromatogram in higher mz_2522; adduct linked to 2632_[M+H]+; similar chromatogram in higher mz_2362	0.917	TRUE	11	660.556	C41H70O5	DG	CDIDDLXSXXDECX-HAGCXRLMNA-N	CCCCCCCC\C=C/CCCCCCCC(=O)OCC(CO)OC(=O)CCCCCC\C=C/C\C=C/C\C=C/C\C=C/CC	410	TRUE	TRUE	TRUE		FALSE	FALSE	null	null	100	94.4	73	81.5	100	217.86	200227_Ariyasu_QC_Pos_1	660.55652:3632 661.55987:2119 662.56323:888	147.11224:12 201.15808:12 203.17107:24 269.21652:12 339.26956:12 339.29025:109 361.26764:24 625.4986:12 625.51965:36	28	3548	2781	3640	3179	4658	4433	3458	4053	4228	3632	3802	27.625	3322.85	4090.17	3913	3716.97	0
1824	11.106	658.539	DG 38:6|DG 16:0_22:6	[M+NH4]+	similar chromatogram in higher mz_1948	0.917	TRUE	10.47	658.541	C41H68O5	DG	BXVYQJJBMVVALQ-LGFBOSHVNA-N	CCCCCCCCCCCCCCCC(=O)OCC(CO)OC(=O)CC\C=C/C\C=C/C\C=C/C\C=C/C\C=C/C\C=C/CC	410	TRUE	TRUE	TRUE		FALSE	FALSE	null	null	100	91.3	55.8	82.5	100	800.55	200227_Ariyasu_CE2_3_Pos	658.539:28441 659.54235:18078 660.54571:5323	77.04177:12 79.05235:24 81.06862:24 91.05354:36 95.08447:48 97.09948:12 109.10057:48 119.08439:24 121.10487:24 123.11745:36 129.06331:24 131.08928:12 135.11351:24 141.07053:24 143.08588:36 145.10031:48 149.12686:24 155.08299:36 157.1236:12 159.11736:60 163.14975:24 169.10315:24 171.11621:48 175.11122:24 183.11041:12 187.1674:12 195.1167:12 199.14938:60 209.13449:24 213.16331:24 221.2215:12 225.16…	20	27633	24608	28441	16668	23766	23436	18497	15611	17931	20006	21437	20.5	26894.2	21289.9	17346.4	20721.8	0
1920	13.102	690.6	DG 40:4|DG 18:0_22:4	[M+NH4]+		0.917	TRUE	13.01	690.603	C43H76O5	DG	IOAXEIUSQSTPJN-PYQGTGCGNA-N	CCCCCCCCCCCCCCCCCC(=O)OCC(CO)OC(=O)CCCCCCCC\C=C/C\C=C/C\C=C/C\C=C/CC	310	TRUE	TRUE	TRUE		FALSE	FALSE	null	null	100	99.8	49.5	78.8	100	109.79	200227_Ariyasu_HFD_avs_low_1_Pos	690.60022:1753 691.60357:2445 692.60693:803	91.05213:10 147.11317:10 166.72269:10 191.10532:10 237.16928:10 297.25726:12 315.28165:24 341.3049:48 371.23361:10 389.30487:24 498.89777:10 586.40863:10 655.57208:24 673.57446:24	48	1806	1365	1609	1445	2112	2480	1753	2238	2628	1910	2023	48	1593.1	2012.35	2206.5	1966.34	0
1910	12.712	686.567	DG 40:6|DG 18:0_22:6	[M+NH4]+	adduct linked to 2023_[M+ACN+H]+	0.917	TRUE	11.95	686.572	C43H72O5	DG	LBDXVTOFXXDOGH-HSBBONCLNA-N	CCCCCCCCCCCCCCCCCC(=O)OCC(CO)OC(=O)CC\C=C/C\C=C/C\C=C/C\C=C/C\C=C/C\C=C/CC	410	TRUE	TRUE	TRUE		FALSE	FALSE	null	null	100	88	54.7	77.8	100	616.35	200227_Ariyasu_HFD_2_Pos	686.57166:11370 687.57501:9531 688.57837:3696	77.04079:12 91.05113:24 95.0902:24 131.08311:24 135.11703:10 141.07079:24 147.12398:12 149.1357:24 163.14822:36 169.0961:12 171.1183:36 175.10776:24 181.09789:12 183.11255:24 195.17378:24 201.15854:36 209.13066:12 213.1615:12 215.17384:24 285.28568:12 293.22263:48 299.70694:10 341.3038:417 382.33099:10 385.26953:36 551.5072:10 651.51093:36 651.54675:60 669.51593:12	24	19821	19480	20307	7828	11370	13646	10874	11001	13428	12383	13388	23.8125	19869.6	10947.9	11767.6	12885.1	0
1909	11.13	686.565	DG 40:6|DG 20:3_20:3	[M+NH4]+	similar chromatogram in higher mz_2962	0.917	TRUE	11.64	686.572	C43H72O5	DG	FXJZITPVMKMAJY-YTWBPVBXNA-N	CC\C=C/C\C=C/C\C=C/CCCCCCCCCC(=O)OCC(CO)OC(=O)CCCCCCCCC\C=C/C\C=C/C\C=C/CC	410	TRUE	TRUE	TRUE		FALSE	FALSE	null	null	91.3	93.9	30.9	62.6	100	52.71	200227_Ariyasu_CE2_2_Pos	686.56482:1037 687.56817:703 688.57153:646	294.23596:10 313.24179:12 363.2796:10	17	640	1037	1610	574	1197	1531	677	890	1550	587	2044	17	1095.92	1100.52	1039	1315.56	0
1905	11.251	684.554	DG 40:7|DG 18:1_22:6	[M+NH4]+	similar chromatogram in higher mz_2228	0.917	TRUE	10.61	684.556	C43H70O5	DG	ZILMKERHGSKQBG-HILQMKNTNA-N	CCCCCCCC\C=C/CCCCCCCC(=O)OCC(CO)OC(=O)CC\C=C/C\C=C/C\C=C/C\C=C/C\C=C/C\C=C/CC	410	TRUE	TRUE	TRUE		FALSE	FALSE	null	null	100	91	58.8	75.8	100	170.34	200227_Ariyasu_QC_Pos_2	684.55573:3032 685.55908:2291 686.56244:1040	91.05215:12 133.10179:10 145.09177:12 159.08185:12 173.12814:12 189.1227:10 201.12633:24 255.17978:10 313.27524:12 339.28964:194 342.39304:10 385.27466:24 551.96503:10 649.51013:24	15	3428	2138	2913	3227	5530	3811	1957	2265	1941	2815	3032	15	2826.52	4189.5	2054.29	2923.66	0
1650	13.075	598.574	DG O-34:1|DG O-18:1_16:0	[M+NH4]+	similar chromatogram in higher mz_1699	0.917	TRUE	12.76	598.577	C37H72O4	EtherDG	KRCAFDJIIDJILQ-ZCXUNETKNA-N	CCCCCCCCCCCCCCCC(=O)OC(CO)COCCCCCCCC\C=C/CCCCCCCC	310	TRUE	TRUE	TRUE		FALSE	FALSE	null	null	100	97.7	59.4	73	100	154.31	200227_Ariyasu_HFD_avs_low_2_Pos	598.57434:4856 599.57769:3646 600.58105:1070	81.06998:12 83.08479:48 85.10233:12 209.1161:10 239.24019:24 269.80716:10 313.26273:60 313.27264:301 325.27393:10 339.29727:36 563.53937:48	50	2432	2055	2834	2901	4344	4428	3668	4856	4235	3591	4046	50.1875	2440.5	3890.79	4252.94	3818.44	0
1776	13.006	640.622	DG O-37:1|DG O-19:0_18:1	[M+NH4]+	found in higher mz's MsMs_1846; found in higher mz's MsMs_1815	0.667	TRUE	13.26	640.624	C40H78O4	EtherDG	BTANLXZFNCVUAF-UZYVYHOENA-N	CCCCCCCCCCCCCCCCCCCOCC(CO)OC(=O)CCCCCCC\C=C/CCCCCCCC	310	TRUE	TRUE	TRUE		FALSE	FALSE	null	null	100	98.6	20.1	51.4	100	488.58	200227_Ariyasu_QC_Pos_1	640.61981:4259 641.62316:3986 642.62652:1017	71.08344:24 111.1211:12 149.11996:12 264.25449:12 264.26587:48 265.27045:36 291.2699:10 339.28662:321 341.30295:238 367.30276:12 605.5022:12 605.54364:270 631.5788:12	41	4461	3690	5147	3860	4739	4021	4434	4823	3930	4259	4983	41.25	4432.77	4206.56	4395.67	4620.72	0
1784	12.428	644.565	DG O-38:6|DG O-16:0_22:6	[M+NH4]+		0.917	TRUE	11.43	644.561	C41H70O4	EtherDG	BXCNAZQNFPLDDG-YKPVOZFUNA-N	CCCCCCCCCCCCCCCCOCC(CO)OC(=O)CC\C=C/C\C=C/C\C=C/C\C=C/C\C=C/C\C=C/CC	410	TRUE	TRUE	TRUE		FALSE	FALSE	null	null	100	80.5	17.7	60.7	100	233.99	200227_Ariyasu_HFD_avs_low_2_Pos	644.56024:3214 645.56359:2263 646.56695:748	91.04811:12 123.1048:10 149.13002:10 155.08095:12 163.14584:10 171.11586:12 201.12799:24 211.14972:10 223.14931:10 229.15025:12 269.2262:10 293.21683:12 293.23364:24 385.27652:24 563.96149:10 609.49628:12	48	3739	3130	3739	2431	3955	5049	2978	3214	3226	3558	3378	47.5	3536.31	3811.9	3139.27	3467.94	0
1955	12.925	704.672	DG O-42:4|DG O-26:2_16:2	[M+NH4]+		0.917	TRUE	13.34	704.655	C45H82O4	EtherDG	WWALPNPOQCFOAH-ZOKJTHACNA-N	CCCCCCC\C=C/C\C=C/CCCCCCCCCCCCCCOCC(CO)OC(=O)CCCCCCC\C=C/C\C=C/CCC	310	TRUE	TRUE	TRUE		FALSE	FALSE	null	null	99.9	96	70.7	67.7	100	697.87	200227_Ariyasu_CE2_1_Pos	704.66241:5272 705.66576:4743 706.66912:1444	184.07445:24 309.27408:237	22	5272	5161	6099	8758	9165	10322	10000	9476	9160	8072	8657	22	5510.71	9415.06	9545.21	8364.28	0
808	7.487	391.284	Dioctyl phthalate (also known as the production of plastic)	[M+H]+	adduct linked to 917_[M+Na]+; found in higher mz's MsMs_2429; found in higher mz's MsMs_2655	1	TRUE	6.91	391.284	C24H38O4	Others	MQIUGAXCHLFZKX-UHFFFAOYSA-N	CCCCCCCCOC(=O)C1=C(C=CC=C1)C(=O)OCCCCCCCC	430	TRUE	TRUE	TRUE		FALSE	FALSE	null	null	86.7	92.8	73.3	70.7	100	432.17	200227_Ariyasu_HFD_avs_low_1_Pos	391.28427:346169 392.28762:143775 393.29098:21517	71.08356:1422 82.025:10 93.03474:149 113.12742:12 121.02715:1032 149.02333:46230 150.94447:36 152.79294:24 159.12007:24 165.07582:12 167.03218:341 180.09726:10 191.05824:48 191.06795:242 194.35588:10 209.06834:24 209.08052:169	489309	348330	328633	367681	361813	331791	372321	346169	372504	347420	357909	371499	489309	348215	355308	355365	364704	0
4012	7.709	927.538	DLCL 36:2|DLCL 18:1_18:1	[M-H]-		0.667	TRUE	7.76	927.537	C45H86O15P2	DLCL	OAYRGXCEZWRFMD-VMNXYWKNNA-N	CCCCCC\C=C/CCCCCCCCCC(=O)OCC(O)COP(O)(=O)OCC(O)COP(O)(=O)OCC(O)COC(=O)CCCCCCCCC\C=C/CCCCCC	310	TRUE	TRUE	TRUE		FALSE	FALSE	null	null	100	100	72.9	95.1	100	83.33	200227_Ariyasu_HFD_3	927.53546:1512 928.53881:1455 929.54217:770	152.9931:60 255.23137:12 281.2413:12 404.26736:10 435.23883:48 509.27945:10 748.45245:10 823.50525:10 845.58301:10 853.57965:12 923.49097:24 927.56384:208	0	550	392	734	800	1527	1512	940	889	962	854	963	0	558.646	1280.04	930.25	908.375	0
4006	7.486	925.52	DLCL 36:3|DLCL 18:1_18:2	[M-H]-		0.75	TRUE	7.28	925.521	C45H84O15P2	DLCL	SQDXTNSBOCSEFR-NTWBIEPKNA-N	CCCCCC\C=C/CCCCCCCCCC(=O)OCC(O)COP(O)(=O)OCC(O)COP(O)(=O)OCC(O)COC(=O)CCCCCCCC\C=C\C=C\CCCCC	310	TRUE	TRUE	TRUE		FALSE	FALSE	null	null	100	99.1	64.5	93.8	100	111.68	200227_Ariyasu_HFD_avs_low_3	925.52039:1293 926.52374:1149 927.5271:678	152.99541:48 187.09212:10 258.21127:10 281.25845:24 387.23947:10 433.23929:36 435.24832:36 466.28976:10 554.2453:10 618.35486:10 680.33813:10 782.57251:10 835.48969:10 851.54797:48 852.61304:10 862.5459:24 872.82233:10 925.4245:12 925.48004:99 925.50134:102 925.54407:72	2	701	448	1020	929	1673	1717	1174	1015	1293	974	1292	2.25	723.125	1440	1160.48	1133.25	0
3996	7.255	923.506	DLCL 36:4|DLCL 18:2_18:2	[M-H]-		0.833	TRUE	7.03	923.506	C45H82O15P2	DLCL	JUGJZXXAGJGGSL-XZLOGWRKNA-N	CCCCC\C=C\C=C\CCCCCCCCC(=O)OCC(O)COP(O)(=O)OCC(O)COP(O)(=O)OCC(O)COC(=O)CCCCCCCC\C=C\C=C\CCCCC	310	TRUE	TRUE	TRUE		FALSE	FALSE	null	null	100	98.9	51.4	94	100	81.74	200227_Ariyasu_HFD_2	923.5011:1214 924.50445:1044 925.50781:468	131.03993:10 152.99683:24 241.48145:10 279.2142:24 415.22089:10 433.23001:24 489.26254:10 806.50684:10 845.58301:10 849.55414:24 860.53918:12 897.49188:10 923.47388:36 923.52075:75 923.57196:36	2	729	496	1055	671	1214	1305	1081	792	1142	670	1279	2.25	760.354	1063.56	1004.81	974.656	0
4147	7.589	951.529	DLCL 38:4	[M-H]-		0.167	TRUE	7.56	951.537	C47H86O15P2	DLCL	MVSOAIQBJVYBSP-CTOHQSSNNA-N	CCCCCC\C=C/CCCCCCCCCC(=O)OCC(O)COP(O)(=O)OCC(O)COP(O)(=O)OCC(O)COC(=O)CCCCCC\C=C/C\C=C/C\C=C/CCCCC	320	TRUE	TRUE	TRUE		FALSE	FALSE	null	null	92.2	100	67.9	85.1	100	33.32	200227_Ariyasu_HFD_3	951.52911:705 952.53246:692 953.53582:324	139.00996:10 152.99179:36 279.23584:10 345.22488:10 459.23831:12 529.27625:10 725.38086:10 869.46484:10 933.49536:12 948.48462:12 951.52966:62 951.56866:60	1	321	211	510	296	668	705	461	481	541	366	488	0.875	347.125	556.125	494.146	427.344	0
4238	7.44	973.524	DLCL 40:7|DLCL 18:1_22:6	[M-H]-		0.167	TRUE	7.54	973.521	C49H84O15P2	DLCL	QLUPBMYCPJOLLV-YHSXCUEJNA-N	CCCCCC\C=C/CCCCCCCCCC(=O)OCC(O)COP(O)(=O)OCC(O)COP(O)(=O)OCC(O)COC(=O)CC\C=C/C\C=C/C\C=C/C\C=C/C\C=C/C\C=C/CC	310	TRUE	TRUE	TRUE		FALSE	FALSE	null	null	100	99.8	75.9	94.6	100	49.31	200227_Ariyasu_HFD_3	973.52435:641 974.5277:627 975.53106:427	117.07306:10 152.99989:36 390.23212:10 435.26178:24 481.23068:24 581.1991:10 835.39886:10 973.35468:12 973.49475:36 973.55603:48	4	329	211	361	340	637	641	413	338	416	353	380	4.25	300.083	538.938	389	366.688	0
849	5.515	325.182	Dodecylbenzenesulfonic acid	[M-H]-	found in higher mz's MsMs_1149	1	TRUE	5.53	325.184	C18H30O3S	Others	KWXICGTUELOLSQ-UHFFFAOYSA-N	CCCCCCCCCCCCC1=CC=C(C=C1)S(O)(=O)=O	330	TRUE	TRUE	TRUE		FALSE	FALSE	null	null	91.3	100	85.6	84.1	75	38.79	200227_Ariyasu_blank_1	325.1861:4264 326.18945:896 327.19281:543	108.99146:3 119.04845:44 170.00017:20 183.00787:513 184.01924:12 197.02261:12 225.05096:12 239.06903:12 244.91296:3 253.08621:12 261.21442:4 281.11255:4 324.11462:4 325.17917:144	4264	3436	4551	4903	2944	4513	6497	3320	3728	3415	3779	3949	4264.06	4296.79	4651.31	3487.25	3863.78	0
414	5.252	213.185	FA 13:0	[M-H]-		0.167	TRUE	4.97	213.186	C13H26O2	FA	SZHOJFHSIKHZHA-UHFFFAOYSA-N	CCCCCCCCCCCCC(O)=O	310	TRUE	TRUE	TRUE		FALSE	FALSE	null	null	100	98.4	14.3	75	100	15.35	200227_Ariyasu_CE2_1	213.186:1705 214.18935:262 215.19271:18	71.04778:2 78.04555:2 78.9719:2 79.96394:2 83.05009:2 89.01068:2 89.92126:2 140.99452:2 141.00453:2 141.99945:2 142.00948:2 152.90189:2 169.02946:2 169.06595:2 183.07179:2 213.17924:2 213.18744:2	1291	1705	1908	1838	1215	1356	1212	1350	1281	1274	1425	1483	1291.31	1817	1260.92	1301.88	1453.81	0
451	5.78	227.203	FA 14:0	[M-H]-	similar chromatogram in higher mz_1732; found in higher mz's MsMs_660	0.583	TRUE	5.37	227.202	C14H28O2	FA	TUNFSRHWOTWDNC-UHFFFAOYSA-N	CCCCCCCCCCCCCC(O)=O	310	TRUE	TRUE	TRUE		FALSE	FALSE	null	null	100	96.6	75	75	100	326.79	200227_Ariyasu_CE2_1	227.20168:32073 228.20503:8816 229.20839:763	227.18575:24	38512	32073	36001	38638	29551	41384	31454	29382	32032	38488	32403	39327	38511.9	35570.5	34129.7	33300.5	35864.9	0
439	5.238	225.185	FA 14:1	[M-H]-		1	TRUE	4.78	225.186	C14H26O2	FA	YWWVWXASSLXJHU-WAYWQWQTSA-N	CCCC\C=C/CCCCCCCC(O)=O	310	TRUE	TRUE	TRUE		FALSE	FALSE	null	null	100	95.5	29	75	100	22.76	200227_Ariyasu_HFD_avs_low_1	225.18546:2515 226.18881:587 227.19217:702	149.00514:12 149.00685:12 225.18019:10	872	2078	1315	1737	3027	4409	1961	2515	3537	2286	2404	2913	871.75	1710.21	3132.46	2779.5	2658.75	0
513	6.171	241.218	FA 15:0	[M-H]-		0.917	TRUE	5.84	241.217	C15H30O2	FA	WQEPLUUGTLDZJY-UHFFFAOYSA-N	CCCCCCCCCCCCCCC(O)=O	310	TRUE	TRUE	TRUE		FALSE	FALSE	null	null	100	97.6	59.5	75	100	83.48	200227_Ariyasu_HFD_avs_low_1	241.216:6293 242.21935:1583 243.22271:128	150.99745:10 241.2101:24	6178	7555	7830	7467	5416	7518	7808	6293	7513	7126	6770	8662	6178.38	7617.56	6913.96	6977.67	7715.75	0
570	6.549	255.233	FA 16:0	[M-H]-	ion correlated with 568; adduct linked to 773_[M+FA-H]-; adduct linked to 831_[M+Hac-H]-; adduct linked to 1548_[2M-H]-; found in higher mz's MsMs_1555; found in higher mz's MsMs_1253; found in higher mz's MsMs_942	0.583	TRUE	6.29	255.233	C16H32O2	FA	IPCSVZSSVZVIGE-UHFFFAOYSA-N	CCCCCCCCCCCCCCCC(O)=O	310	TRUE	TRUE	TRUE		FALSE	FALSE	null	null	100	98.5	75	75	100	1457.77	200227_Ariyasu_HFD_3	255.23306:635835 256.23641:192139 257.23977:31730	255.21783:12 255.23354:12	415535	634270	584013	624809	415825	632984	635835	427141	536148	519530	498218	600664	415535	614364	561548	494273	549441	0
552	5.974	253.216	FA 16:1	[M-H]-		0.5	TRUE	5.63	253.217	C16H30O2	FA	SECPZKHBENQXJG-FPLPWBNLSA-N	CCCCCC\C=C/CCCCCCCC(O)=O	310	TRUE	TRUE	TRUE		FALSE	FALSE	null	null	100	97.7	75	75	100	282.53	200227_Ariyasu_blank_1	253.21707:7706 254.22042:1731 255.22378:2145	253.20845:10	7706	13943	10214	16693	12047	20316	11992	10632	15813	10266	11231	14183	7706.38	13616.6	14785.1	12237	12707	0
600	6.855	269.249	FA 17:0	[M-H]-		0.417	TRUE	6.56	269.249	C17H34O2	FA	KEMQGTRYUADPNZ-UHFFFAOYSA-N	CCCCCCCCCCCCCCCCC(O)=O	310	TRUE	TRUE	TRUE		FALSE	FALSE	null	null	100	98	68.7	75	100	313.13	200227_Ariyasu_CE2_1	269.2489:19948 270.25225:7329 271.25561:800	118.93833:10 269.24646:48	16840	19948	18694	19543	15311	19972	20408	17201	18617	19349	15902	20453	16840.2	19394.8	18563.6	18389.1	18177.3	0
590	6.406	267.233	FA 17:1	[M-H]-	similar chromatogram in higher mz_1580	0.5	TRUE	6.07	267.233	C17H32O2	FA	QSBYPNXLFMSGKH-HJWRWDBZSA-N	CCCCCCC\C=C/CCCCCCCC(O)=O	310	TRUE	TRUE	TRUE		FALSE	FALSE	null	null	100	97.3	75	75	100	104.19	200227_Ariyasu_HFD_avs_low_1	267.23306:4255 268.23641:1128 269.23977:354	267.21869:12 267.22784:12 267.23016:12	4476	4283	4382	4241	3900	4602	4170	4255	4909	4480	3657	4649	4476.19	4301.73	4224.08	4548.25	4153.09	0
641	7.177	283.266	FA 18:0	[M-H]-	adduct linked to 900_[M+Hac-H]-; adduct linked to 978_[M+CH3COONa-H]-; adduct linked to 1717_[2M-H]-; found in higher mz's MsMs_4050; found in higher mz's MsMs_1731	0.5	TRUE	7.04	283.264	C18H36O2	FA	QIQXTHQIDYTFRH-UHFFFAOYSA-N	CCCCCCCCCCCCCCCCCC(O)=O	310	TRUE	TRUE	TRUE		FALSE	FALSE	null	null	100	99.6	75	75	100	1105.48	200227_Ariyasu_HFD_avs_low_1	283.2644:443265 284.26775:162157 285.27111:56779	283.25656:24	443574	591141	550709	570600	379286	575065	591222	443265	476088	540648	452666	526732	443574	570817	515191	486667	489699	0
617	6.678	281.25	FA 18:1	[M-H]-	adduct linked to 857_[M+FA-H]-; adduct linked to 892_[M+Hac-H]-; found in higher mz's MsMs_1321; found in higher mz's MsMs_1017; found in higher mz's MsMs_892; found in higher mz's MsMs_857; found in higher mz's MsMs_1174; found in higher mz's MsMs_1613; found in higher mz's MsMs_1786; adduct linked to 903_[M+C2H3N+Na-2H]-; adduct linked to 1703_[2M-H]-; found in higher mz's MsMs_1703; found in h…	1	TRUE	6.48	281.249	C18H34O2	FA	ZQPPMHVWECSIRJ-KTKRTIGZSA-N	CCCCCCCC\C=C/CCCCCCCC(O)=O	310	TRUE	TRUE	TRUE		FALSE	FALSE	null	null	100	99.2	75	75	100	5155.22	200227_Ariyasu_blank_1	281.24832:188104 282.25167:51972 283.25503:7839	281.23373:47 281.24786:702	188104	875702	151299	185984	190262	303650	236097	186311	254600	218865	241813	314328	188104	404328	243336	219925	278071	0
610	6.218	279.234	FA 18:2	[M-H]-	adduct linked to 850_[M+FA-H]-; adduct linked to 1682_[2M-H]-; found in higher mz's MsMs_1682; found in higher mz's MsMs_1155; found in higher mz's MsMs_850; found in higher mz's MsMs_881	1	TRUE	5.97	279.233	C18H32O2	FA	OYHQOLUKZRVURQ-HZJYTTRNSA-N	CCCCC\C=C/C\C=C/CCCCCCCC(O)=O	310	TRUE	TRUE	TRUE		FALSE	FALSE	null	null	100	98.7	75	75	100	1456.97	200227_Ariyasu_HFD_avs_low_1	279.23279:71011 280.23614:24505 281.2395:5877	279.22766:89	17959	107862	82059	94618	60283	89400	75261	71011	73504	64287	67172	83934	17959.1	94846.2	74981.3	69601	75553.1	0
608	5.793	277.217	FA 18:3	[M-H]-	similar chromatogram in higher mz_4136	0.583	TRUE	5.51	277.217	C18H30O2	FA	DTOSIQBPPRVQHS-PDBXOOCHSA-N	CC\C=C/C\C=C/C\C=C/CCCCCCCC(O)=O	310	TRUE	TRUE	TRUE		FALSE	FALSE	null	null	100	98.1	75	75	100	52.81	200227_Ariyasu_CE2_2	277.21777:4143 278.22112:897 279.22448:3021	277.20612:10	1626	5303	4143	5457	3562	5299	3888	3686	4053	3209	3794	4397	1625.56	4967.94	4249.9	3649.42	4095.41	0
606	5.255	275.202	FA 18:4	[M-H]-		0.167	TRUE	5.18	275.202	C18H28O2	FA	JIWBIWFOSCKQMA-LTKCOYKYSA-N	CC\C=C/C\C=C/C\C=C/C\C=C/CCCCC(O)=O	310	TRUE	TRUE	TRUE		FALSE	FALSE	null	null	100	99.8	38.8	75	100	71.81	200227_Ariyasu_CE2_1	275.20203:1803 276.20538:459 277.20874:84	257.20081:10 275.20404:10	771	1803	221	159	212	392	109	304	216	341	397	485	770.812	727.792	237.708	287.25	441.25	0
741	7.477	297.278	FA 19:0	[M-H]-		1	TRUE	7.13	297.28	C19H38O2	FA	ISYWECDDZWTKFF-UHFFFAOYSA-N	CCCCCCCCCCCCCCCCCCC(O)=O	310	TRUE	TRUE	TRUE		FALSE	FALSE	null	null	100	97.3	37.6	75	100	18.52	200227_Ariyasu_CE2_3	297.27753:2611 298.28088:1032 299.28424:636	135.12279:10 183.00291:12 297.14847:12 297.25247:24	1574	2778	2403	2611	1678	2377	2236	1930	2102	2150	1865	2345	1574.06	2597.6	2096.81	2060.67	2104.91	0
725	7.018	295.263	FA 19:1	[M-H]-	adduct linked to 4185_[2M+FA-H]-	1	TRUE	6.73	295.264	C19H36O2	FA	YOKHLRHWEXTWJR-KHPPLWFESA-N	CCCCCCCCC\C=C/CCCCCCCC(O)=O	310	TRUE	TRUE	TRUE		FALSE	FALSE	null	null	100	98.4	62.9	75	100	41.29	200227_Ariyasu_QC_1	295.26492:930 296.26827:214 297.27163:297	136.01578:10 295.22803:12 295.25696:12	1114	2917	790	925	705	1140	841	734	908	870	930	1226	1113.94	1543.94	895.333	837.375	1077.66	0
812	7.751	311.293	FA 20:0	[M-H]-	adduct linked to 946_[M+FA-H]-; adduct linked to 1002_[M+Hac-H]-; found in higher mz's MsMs_946; similar chromatogram in higher mz_1458	1	TRUE	7.5	311.296	C20H40O2	FA	VKOBVWXKNCXXDE-UHFFFAOYSA-N	CCCCCCCCCCCCCCCCCCCC(O)=O	310	TRUE	TRUE	TRUE		FALSE	FALSE	null	null	100	98.8	62.8	75	100	70.03	200227_Ariyasu_CE2_1	311.29333:24524 312.29668:11184 313.30004:1726	183.01286:60 311.2887:181	8489	24524	8405	9422	6585	10121	9746	8390	8465	9349	9024	11361	8489.25	14117	8817.44	8734.33	10192.6	0
800	7.271	309.28	FA 20:1	[M-H]-	adduct linked to 939_[M+FA-H]-; found in higher mz's MsMs_939; similar chromatogram in higher mz_940	1	TRUE	7.05	309.28	C20H38O2	FA	BITHHVVYSMSWAG-KTKRTIGZSA-N	CCCCCCCC\C=C/CCCCCCCCCC(O)=O	310	TRUE	TRUE	TRUE		FALSE	FALSE	null	null	100	99.1	75	75	100	144.25	200227_Ariyasu_CE2_1	309.27951:23436 310.28286:9908 311.28622:1150	309.27869:346	3327	23436	4956	6854	5273	8542	6631	5774	7224	6554	6930	8815	3327.25	11748.5	6815.33	6517.17	7872.12	0
793	6.857	307.264	FA 20:2	[M-H]-		0.917	TRUE	6.64	307.264	C20H36O2	FA	XSXIVVZCUAHUJO-HZJYTTRNSA-N	CCCCC\C=C/C\C=C/CCCCCCCCCC(O)=O	310	TRUE	TRUE	TRUE		FALSE	FALSE	null	null	100	99.2	75	75	100	161.44	200227_Ariyasu_HFD_avs_low_1	307.26474:2574 308.26809:1118 309.27145:1418	307.25192:12	288	5119	3337	3907	1702	2815	3041	2574	2768	2584	2423	3224	288.312	4121.19	2519.21	2642.06	2823.53	0
790	6.49	305.249	FA 20:3	[M-H]-	similar chromatogram in higher mz_1442; similar chromatogram in higher mz_2495	0.833	TRUE	6.28	305.249	C20H34O2	FA	AHANXAKGNAKFSK-PDBXOOCHSA-N	CC\C=C/C\C=C/C\C=C/CCCCCCCCCC(O)=O	310	TRUE	TRUE	TRUE		FALSE	FALSE	null	null	100	99	40.6	75	100	460.34	200227_Ariyasu_HFD_avs_low_3	305.24701:12606 306.25036:5327 307.25372:665	259.24701:24 259.26056:36 305.24857:60	2573	17163	14552	13020	5071	9314	10206	10583	8677	12606	9020	11202	2572.69	14911.7	8197.27	10622	10111	0
782	6.166	303.232	FA 20:4	[M-H]-	adduct linked to 913_[M+FA-H]-; found in higher mz's MsMs_2920; found in higher mz's MsMs_1862; found in higher mz's MsMs_913; found in higher mz's MsMs_1407; similar chromatogram in higher mz_1862; adduct linked to 980_[M+C2H3N+Na-2H]-; similar chromatogram in higher mz_1369	0.917	TRUE	5.99	303.233	C20H32O2	FA	HQPCSDADVLFHHO-LTKCOYKYSA-N	CC\C=C/C\C=C/C\C=C/C\C=C/CCCCCCC(O)=O	310	TRUE	TRUE	TRUE		FALSE	FALSE	null	null	100	99.4	64.1	75	100	5017.2	200227_Ariyasu_CE2_1	303.23358:131517 304.23693:54884 305.24029:6770	187.10701:12 192.96075:12 231.19125:12 303.21689:12 303.23401:131	56	131517	100491	103747	67881	143085	183064	117530	97561	134940	95856	123271	55.875	111918	131343	116677	109564	0
770	5.744	301.217	FA 20:5	[M-H]-	similar chromatogram in higher mz_1659	0.917	TRUE	5.52	301.217	C20H30O2	FA	JAZBEHYOTPTENJ-JLNKQSITSA-N	CC\C=C/C\C=C/C\C=C/C\C=C/C\C=C/CCCC(O)=O	310	TRUE	TRUE	TRUE		FALSE	FALSE	null	null	100	99.1	45	75	100	121.54	200227_Ariyasu_QC_1	301.21252:4860 302.21587:2561 303.21923:298	241.21529:5 301.19949:6	545	15872	11774	13473	3527	5636	4421	2436	1791	1804	4860	6490	545.062	13706.3	4527.92	2010.29	5674.69	0
882	8.251	339.323	FA 22:0	[M-H]-	adduct linked to 1038_[M+FA-H]-; similar chromatogram in higher mz_4291	1	TRUE	8.1	339.327	C22H44O2	FA	UKMSUNONTOPOIO-UHFFFAOYSA-N	CCCCCCCCCCCCCCCCCCCCCC(O)=O	310	TRUE	TRUE	TRUE		FALSE	FALSE	null	null	100	99.5	63.1	75	100	253.65	200227_Ariyasu_HFD_avs_low_1	339.3255:4121 340.32885:1901 341.33221:330	183.00615:36 339.32846:103	4022	14392	3925	4355	2752	4526	4705	4121	4006	4057	4217	5213	4022	7557.48	3994.29	4061.04	4715.06	0
878	7.795	337.308	FA 22:1	[M-H]-		1	TRUE	7.58	337.311	C22H42O2	FA	DPUOLQHDNGRHBS-KTKRTIGZSA-N	CCCCCCCC\C=C/CCCCCCCCCCCC(O)=O	310	TRUE	TRUE	TRUE		FALSE	FALSE	null	null	100	99	75	75	100	76.07	200227_Ariyasu_HFD_avs_low_1	337.31122:2297 338.31457:958 339.31793:183	337.28586:12 337.31677:36	964	3149	1861	2253	1773	2058	1939	2297	2204	1911	1712	2075	963.625	2420.79	1923.31	2137.29	1893.59	0
868	6.723	331.264	FA 22:4	[M-H]-	similar chromatogram in higher mz_1156	0.917	TRUE	6.54	331.264	C22H36O2	FA	IGFLWIHPPADNDL-LTKCOYKYSA-N	CC\C=C/C\C=C/C\C=C/C\C=C/CCCCCCCCC(O)=O	310	TRUE	TRUE	TRUE		FALSE	FALSE	null	null	100	99.1	25.7	75	100	46.85	200227_Ariyasu_QC_2	331.26505:3943 332.2684:1694 333.27176:343	143.06396:10 256.93286:10 313.25287:36 331.24805:24	731	3009	2385	2927	2553	5480	4896	3525	3615	3958	2780	3943	730.625	2773.65	4309.77	3699.44	3361.66	0
863	6.354	329.247	FA 22:5	[M-H]-	similar chromatogram in higher mz_1838; similar chromatogram in higher mz_1916; similar chromatogram in higher mz_2227; similar chromatogram in higher mz_2430; found in higher mz's MsMs_2330	0.917	TRUE	6.14	329.249	C22H34O2	FA	YUFFSWGQGVEMMI-JLNKQSITSA-N	CC\C=C/C\C=C/C\C=C/C\C=C/C\C=C/CCCCCC(O)=O	310	TRUE	TRUE	TRUE		FALSE	FALSE	null	null	100	98.9	20.4	75	100	116.84	200227_Ariyasu_CE2_3	329.24728:10387 330.25063:4901 331.25399:1115	191.18376:10 221.14467:12 248.96016:10 293.22385:12 329.23041:12	9	11872	8266	10387	3499	6466	5937	4318	3610	3425	4825	6378	8.5625	10175.2	5301.02	3784.44	5601.5	0
856	6.035	327.234	FA 22:6	[M-H]-	adduct linked to 1005_[M+FA-H]-; adduct linked to 1052_[M+C2H3N+Na-2H]-; found in higher mz's MsMs_2041	0.917	TRUE	5.8	327.233	C22H32O2	FA	MBMBGCFOFBJSGT-KUBAVDMBSA-N	CC\C=C/C\C=C/C\C=C/C\C=C/C\C=C/C\C=C/CCC(O)=O	310	TRUE	TRUE	TRUE		FALSE	FALSE	null	null	100	98.7	20.4	75	100	1632.2	200227_Ariyasu_HFD_2	327.2327:114311 328.23605:57165 329.23941:7385	83.04606:10 99.04261:10 143.04778:10 147.11458:12 163.07964:12 175.14421:12 187.14365:10 201.11971:12 213.16415:10 247.15382:10 255.19806:12 327.22876:24	8	155550	103833	117733	63910	114311	131383	84188	66306	72227	81391	106293	8.4375	125705	103201	74240.6	93841.9	0
931	8.522	353.342	FA 23:0	[M-H]-		0.75	TRUE	8.25	353.342	C23H46O2	FA	XEZVDURJDFGERA-UHFFFAOYSA-N	CCCCCCCCCCCCCCCCCCCCCCC(O)=O	310	TRUE	TRUE	TRUE		FALSE	FALSE	null	null	100	98.5	71.2	75	100	62.69	200227_Ariyasu_CE2_1	353.34213:3565 354.34548:1763 355.34884:242	124.05302:10 353.3342:66	958	3565	1578	1635	1091	1522	1596	1259	1266	1417	1441	1699	957.812	2259.4	1403.21	1314.04	1569.91	0
987	8.864	367.356	FA 24:0	[M-H]-	found in higher mz's MsMs_1159	0.583	TRUE	8.47	367.358	C24H48O2	FA	QZZGJDVWLFXDLK-UHFFFAOYSA-N	CCCCCCCCCCCCCCCCCCCCCCCC(O)=O	310	TRUE	TRUE	TRUE		FALSE	FALSE	null	null	100	96.9	75	75	100	215.05	200227_Ariyasu_HFD_avs_low_2	367.35657:9898 368.35992:4363 369.36328:709	367.3457:341	2934	17235	10065	10784	6506	8998	9833	8776	9898	8510	9066	8810	2934.5	12694.5	8445.56	9061.44	8937.75	0
979	8.276	365.337	FA 24:1	[M-H]-	similar chromatogram in higher mz_1144; similar chromatogram in higher mz_1306; similar chromatogram in higher mz_4534; similar chromatogram in higher mz_4371	0.917	TRUE	8.02	365.342	C24H46O2	FA	AVPORSRTKOSBPH-QXMHVHEDSA-N	CCCCCCCCCC\C=C/CCCCCCCCCCCC(O)=O	310	TRUE	TRUE	TRUE		FALSE	FALSE	null	null	100	98.6	75	75	100	130	200227_Ariyasu_HFD_avs_low_1	365.34204:5243 366.34539:2506 367.34875:489	365.33084:165	303	6967	3851	4582	3195	5658	5679	5243	5890	5103	4163	5365	303	5133.1	4843.94	5412.1	4764.19	0
971	7.908	363.323	FA 24:2	[M-H]-		0.333	TRUE	7.73	363.327	C24H44O2	FA	SVGHINSTYCDBLY-MURFETPASA-N	CCCCCCC\C=C/C\C=C/CCCCCCCCCCCC(O)=O	310	TRUE	TRUE	TRUE		FALSE	FALSE	null	null	100	99.4	62.4	75	100	26.92	200227_Ariyasu_CE2_1	363.32318:927 364.32653:365 365.32989:69	265.25116:10 363.31638:36	4	927	636	729	248	415	462	422	585	438	378	483	3.6875	764	375.125	481.625	430.219	0
1088	9.643	395.386	FA 26:0	[M-H]-	similar chromatogram in higher mz_1106; similar chromatogram in higher mz_2285; similar chromatogram in higher mz_2469	0.167	TRUE	9.21	395.389	C26H52O2	FA	XMHIUKTWLZUKEX-UHFFFAOYSA-N	CCCCCCCCCCCCCCCCCCCCCCCCCC(O)=O	310	TRUE	TRUE	TRUE		FALSE	FALSE	null	null	100	95.8	75	75	100	14.07	200227_Ariyasu_CE2_1	395.38605:1093 396.3894:432 397.39276:84	395.35968:12 395.38757:48	425	1093	941	417	436	630	672	514	798	503	637	233	424.75	816.792	579.25	605.188	435.281	0
1840	10.847	599.488	FA 42:10	[M-H]-	adduct linked to 1785_[M+FA-H]-	0.917	TRUE	10.26	599.483	C42H64O2	FA	UNZLBSACFXKTEJ-QEXHNFCLSA-N	CC\C=C/C\C=C/C\C=C/C\C=C/C\C=C/C\C=C/C\C=C/C\C=C/C\C=C/C\C=C/CCCCCCCCCCC(O)=O	410	TRUE	TRUE	TRUE		FALSE	FALSE	null	null	100	92.7	17.6	75	100	354.93	200227_Ariyasu_HFD_avs_low_2	599.48297:2366 600.48632:1346 601.48968:363	170.05824:10 347.0816:10 380.79962:10 521.50513:10 539.50818:10 599.46295:10	90	1672	1280	2418	1576	3190	1797	2746	2366	2374	1718	2146	90.375	1790.1	2187.46	2495.19	1932.34	0
1940	12.389	627.52	FA 44:10	[M-H]-	adduct linked to 1886_[M+FA-H]-	0.417	TRUE	11.62	627.515	C44H68O2	FA	IUNFMFPPGVQADN-QEXHNFCLSA-N	CC\C=C/C\C=C/C\C=C/C\C=C/C\C=C/C\C=C/C\C=C/C\C=C/C\C=C/C\C=C/CCCCCCCCCCCCC(O)=O	410	TRUE	TRUE	TRUE		FALSE	FALSE	null	null	100	87.5	22.1	75	100	1702.69	200227_Ariyasu_HFD_avs_low_2	627.51862:14104 628.52197:7102 629.52533:1987	130.99191:10 171.10802:10 184.02193:10 218.88992:10 255.23404:10 543.96198:10 627.5274:10	311	12398	12637	17642	8760	16187	15842	16944	14104	15506	10825	14733	311.438	14225.4	13596.8	15518.1	12779	0
1100	7.297	397.331	FAHFA 24:0|FAHFA 16:0/8:0	[M-H]-		0.083	TRUE	7.12	397.332	C24H46O4	FAHFA	JFADBWKNFGCNQI-UHFFFAOYNA-N	CCCCCCCCCCCCCCCC(=O)OC(CCC)CCCC(O)=O	310	TRUE	TRUE	TRUE		FALSE	FALSE	null	null	100	99.3	51.9	78.9	100	25.03	200227_Ariyasu_CE2_1	397.33109:667 398.33444:459 399.3378:74	159.09799:12 255.21304:12 255.23097:24 299.14197:10 367.04333:12	143	667	87	68	60	71	112	74	76	84	125	165	142.812	274.312	80.6875	78.2083	144.781	0
1147	7.021	409.333	FAHFA 25:1|FAHFA 18:1/7:0	[M-H]-	ion correlated with 1471; ion correlated with 1825	0.083	TRUE	6.98	409.332	C25H46O4	FAHFA	XJNHQKWULPUNKA-QXMHVHEDNA-N	CCCCCCCC\C=C/CCCCCCCC(=O)OC(CC)CCCC(O)=O	310	TRUE	TRUE	TRUE		FALSE	FALSE	null	null	100	100	74.2	77.1	100	59.62	200227_Ariyasu_CE2_1	409.33319:1694 410.33654:950 411.3399:202	134.17352:10 145.08777:36 179.09073:10 281.24451:66	153	1694	12	17	21	17	9	33	4	5	208	223	152.938	574.208	15.5625	14.2917	215.875	0
1183	7.386	423.348	FAHFA 26:1|FAHFA 18:1/8:0	[M-H]-		0.167	TRUE	7.15	423.348	C26H48O4	FAHFA	LUCUQGUIQKKPRA-QXMHVHEDNA-N	CCCCCCCC\C=C/CCCCCCCC(=O)OC(CCC)CCCC(O)=O	310	TRUE	TRUE	TRUE		FALSE	FALSE	null	null	100	99	80	79.3	100	120.68	200227_Ariyasu_CE2_1	423.34787:4115 424.35122:2609 425.35458:521	135.09398:10 159.10318:86 279.2345:10 281.2525:263 315.04172:10	474	4115	74	61	53	70	84	102	74	87	475	556	474.5	1416.71	68.7083	87.7917	515.531	0
1606	9.258	535.474	FAHFA 34:1|FAHFA 19:0/15:1	[M-H]-		0.167	TRUE	8.94	535.473	C34H64O4	FAHFA	SBOYKLKRCMHJBZ-COOPMVRXNA-N	CCCCCCCCCCCCCCCCCCC(=O)OC(CCCCCCC(O)=O)\C=C/CCCCC	310	TRUE	TRUE	TRUE		TRUE	FALSE	null	null	92.9	98.4	17.8	25.3	100	296.39	200227_Ariyasu_blank_1	535.4726:1032 536.47595:796 537.47931:96	85.06685:1 89.0246:6 91.03387:5 101.05793:4 133.08633:12 146.96822:2 183.13605:5 249.06458:23 255.23267:101 279.23193:22 297.2417:6	1032	9780	526	1150	2881	4475	4440	956	3998	3487	1936	3996	1032.31	3818.71	3932.02	2813.94	2966.19	0
1701	10.143	563.502	FAHFA 36:1|FAHFA 19:0/17:1	[M-H]-	adduct linked to 1934_[M+C2H3N+Na-2H]-	0.25	TRUE	9.76	563.504	C36H68O4	FAHFA	GPKPCGVYROAMNF-BXVZCJGGNA-N	CCCCCCCCCCCCCCCCCCC(=O)OC(CCCCCCC(O)=O)\C=C/CCCCCCC	310	TRUE	TRUE	TRUE		FALSE	FALSE	null	null	100	96.8	24.6	31.2	100	565.6	200227_Ariyasu_blank_1	563.50543:964 564.50878:386 565.51214:107	142.92691:1 146.96991:4 279.23895:18 281.24051:2 283.26105:68 297.23929:4 390.31845:2 563.53186:4	964	6680	57	25	58	55	62	163	47	42	744	271	963.5	2253.9	58.3958	84.1042	507.75	0
1688	9.261	561.488	FAHFA 36:2|FAHFA 18:1/18:1	[M-H]-	adduct linked to 1924_[M+C2H3N+Na-2H]-; adduct linked to 1863_[M+FA-H]-	0.333	TRUE	8.77	561.489	C36H66O4	FAHFA	DHOLNZBDURYVOE-SVADLMEDNA-N	CCCCCCCC\C=C/CCCCCCCC(=O)OC(CCCCCCC(O)=O)\C=C/CCCCCCCC	310	TRUE	TRUE	TRUE		FALSE	FALSE	null	null	100	94.9	81	77.7	100	2135.24	200227_Ariyasu_QC_1	561.48541:4347 562.48876:2812 563.49212:688	279.2261:113 281.24643:531 284.4823:10 297.24533:60 486.4433:10	3491	50412	200	202	219	182	158	739	189	223	4347	2003	3491	16938.1	186.354	383.812	3175.41	0
4496	8.216	1151.7	GM3 34:1;2O	[M-H]-	adduct linked to 4526_[M+C2H3N+Na-2H]-; found in higher mz's MsMs_4526	0.917	TRUE	8.08	1151.71	C57H104N2O21	GM3	UGQJOBGCMVNYRT-MSUUIHNZNA-N	CC(=O)NC1C(O)CC(OC2C(O)C(CO)OC(OC3C(O)C(O)C(OCC%20%30)OC3CO)C2O)(OC1C(O)C(O)CO)C(O)=O.CCCCCCCCCCCC(O)%20.CCCCCCCC/C=C\CCCCCCCCCC(=O)N%30	320	TRUE	TRUE	TRUE		FALSE	FALSE	null	null	100	99.6	87.6	87.6	100	661.67	200227_Ariyasu_HFD_2	1151.70239:4797 1152.70574:5915 1153.7091:2719	77.41423:10 290.06638:12 290.0831:244 860.52551:12 860.59961:24 1107.69238:12 1151.70691:1350	0	4477	4688	5284	2942	4797	4871	4556	4892	4631	4009	4776	0	4816.12	4203.42	4693.12	4392.53	0
4509	8.679	1179.74	GM3 36:1;2O	[M-H]-		0.583	TRUE	8.38	1179.74	C59H108N2O21	GM3	IBYFJBLHBFJQPE-HNENSFHCNA-N	CC(=O)NC1C(O)CC(OC2C(O)C(CO)OC(OC3C(O)C(O)C(OCC%20%30)OC3CO)C2O)(OC1C(O)C(O)CO)C(O)=O.CCCCCCCCCCCC(O)%20.CCCCCCCCCC/C=C\CCCCCCCCCC(=O)N%30	320	TRUE	TRUE	TRUE		FALSE	FALSE	null	null	94.9	98.1	82.2	87.3	100	95.38	200227_Ariyasu_CE2_1	1179.73132:521 1180.73467:533 1181.73803:260	168.0677:10 290.08026:24 961.56287:10 1179.60498:12 1179.72058:104 1179.73022:195	0	521	355	552	402	632	585	646	617	627	473	370	0	475.958	539.625	630.312	421.406	0
4277	13.216	985.742	HBMP 50:1|HBMP 16:0_16:0_18:1	[M-H]-		0.583	TRUE	13.37	985.748	C56H107O11P	HBMP	ZTKAVUHMYZIMMT-QPLCGJKRNA-N	CCCCCCCCCCCCCCCC(=O)OC(CO)COP(O)(=O)OCC(COC(=O)CCCCCCC\C=C/CCCCCCCC)OC(=O)CCCCCCCCCCCCCCC	310	TRUE	TRUE	TRUE		FALSE	FALSE	null	null	100	99.5	52.4	89	100	127.38	200227_Ariyasu_HFD_2	985.74194:746 986.74529:895 987.74865:760	113.02014:12 255.23189:36 281.22537:12 281.24655:24 651.43488:10 742.57166:12 787.68445:10 801.633:10 813.68921:24 835.56287:10 891.63348:12 925.65955:24 985.49121:12 985.73792:118	11	534	510	629	458	746	741	633	590	500	421	568	10.9375	557.958	648.521	574.292	494.781	0
4341	13.119	1009.75	HBMP 52:3|HBMP 16:0/18:1_18:2	[M-H]-		0.917	TRUE	13.08	1009.75	C58H107O11P	HBMP	UQYUNYMCCUMKBC-FBSASISJNA-N	CCCCCCCCCCCCCCCC(=O)OC(CO)COP(O)(=O)OCC(COC(=O)CCCCCCC\C=C/C\C=C/CCCCC)OC(=O)CCCCCCC\C=C/CCCCCCCC	310	TRUE	TRUE	TRUE		FALSE	FALSE	null	null	100	100	95.2	90.4	100	172.83	200227_Ariyasu_HFD_3	1009.74933:1327 1010.75268:2203 1011.75604:1778	152.99843:10 255.22484:24 255.24277:24 268.11786:10 279.22824:71 281.24387:60 391.21756:12 415.21811:12 1009.70477:161 1009.74042:296 1009.77612:217	5	1225	1346	1728	1067	1332	1327	1628	1199	1343	1180	1346	5.3125	1433.27	1241.85	1389.88	1263	0
4377	13.977	1033.74	HBMP 54:5|HBMP 18:1_18:2_18:2	[M-H]-		0.75	TRUE	13.13	1033.75	C60H107O11P	HBMP	TURNLVJIOWZZIU-MVRVGECWNA-N	CCCCCCCC\C=C/CCCCCCCC(=O)OCC(COP(O)(=O)OCC(CO)OC(=O)CCCCCCC\C=C/C\C=C/CCCCC)OC(=O)CCCCCCC\C=C/C\C=C/CCCCC	410	TRUE	TRUE	TRUE		FALSE	FALSE	null	null	100	85.3	15.6	86.5	100	283.43	200227_Ariyasu_HFD_avs_low_1	1033.74585:908 1034.7492:1260 1035.75256:644	199.16821:10 200.72792:10 257.24237:10 279.22858:10 281.2489:10 328.24017:10 863.68463:10 941.75348:10 944.80072:10 951.4682:10 955.81915:10 969.79681:10 1033.67212:10 1033.79395:10	2	3660	2528	2988	1914	1682	1400	908	400	308	1586	1763	2.25	3058.85	1665.42	538.562	1674.81	0
4500	12.52	1166.78	Hex2Cer 53:11;2O	[M+CH3COO]-	ion correlated with 4499; ion correlated with 4405	0.333	TRUE	12.2	1166.77	C65H105NO13	Hex2Cer	LLSOGVNESPFAEC-TVPQBHPBNA-N	CCCCCCCCCCCC\C=C\CC\C=C\C(O)C(COC1OC(CO)C(OC2OC(CO)C(O)C(O)C2O)C(O)C1O)NC(=O)CCC\C=C/C\C=C/C\C=C/C\C=C/C\C=C/C\C=C/C\C=C/C\C=C/C\C=C/CC	310	TRUE	TRUE	TRUE		FALSE	FALSE	null	null	100	97.9	72.8	89	100	77.18	200227_Ariyasu_QC_2	1166.7771:589 1167.78045:624 1168.78381:263	77.54982:10 620.58295:10 782.58746:12 782.65417:24 944.68628:12 1106.69385:48 1106.74988:233 1166.672:12 1166.7583:48	0	657	520	605	326	660	658	685	409	478	398	589	0	594.167	547.771	524.062	493.438	0
2620	9.387	758.577	HexCer 34:1;2O|HexCer 18:1;2O/16:0	[M+CH3COO]-		0.917	TRUE	9.01	758.579	C40H77NO8	HexCer_NS	VJLLLMIZEJJZTE-ORIPQNMZNA-N	CCCCCCCCCCCCCCCC(=O)NC(COC1OC(CO)C(O)C(O)C1O)C(O)\C=C\CCCCCCCCCCCCC	310	TRUE	TRUE	TRUE		FALSE	FALSE	null	null	100	96.8	86.2	93.6	100	98.2	200227_Ariyasu_HFD_avs_low_2	758.56665:786 759.57:588 760.57336:140	89.01469:12 237.20067:12 254.23544:12 280.24512:12 294.20731:10 536.46411:12 536.50311:60 698.47778:12 698.53339:60 698.56677:48	2	922	948	821	683	793	826	715	786	779	807	821	2.25	897.146	767.125	760	814.156	0
3045	11.72	814.637	HexCer 38:1;2O	[M+CH3COO]-		0.833	TRUE	11.01	814.641	C44H85NO8	HexCer_NDS	WLJMCEQQRBKWLB-VLGSPTGONA-N	CCCCCCCCCCCCCCCCCCC(O)C(COC1OC(CO)C(O)C(O)C1O)NC(=O)CCCCCCC\C=C/CCCCCCC	420	TRUE	TRUE	TRUE		FALSE	FALSE	null	null	90.3	89.6	60.5	87.7	92.9	110.93	200227_Ariyasu_HFD_avs_low_3	814.64508:634 815.64843:417 816.65179:161	101.02296:12 161.03929:12 263.27505:10 281.24588:24 303.22873:12 304.23392:24 482.30246:10 592.55688:60 745.52838:12 746.56329:24 752.5415:10 754.60638:74 754.64874:24 814.57172:24	0	664	608	739	438	671	686	703	714	634	563	688	0	670.083	598.354	683.792	625.25	0
3643	12.162	876.675	HexCer 40:0;4O|HexCer 18:0;3O/22:0;(2OH)	[M+CH3COO]-	adduct linked to 3062_[M-H]-; adduct linked to 3671_[M+C2H3N+Na-2H]-	0.75	TRUE	11.55	876.678	C46H91NO10	HexCer_AP	YTAGQSULOHKBPZ-UHFFFAOYNA-N	CCCCCCCCCCCCCCCCCCCCC(O)C(=O)NC(COC1OC(CO)C(O)C(O)C1O)C(O)C(O)CCCCCCCCCCCCCC	410	TRUE	TRUE	TRUE		FALSE	FALSE	null	null	100	92.3	86.3	95	100	878.04	200227_Ariyasu_CE2_1	876.67749:12134 877.68084:8426 878.6842:2786	89.01313:12 89.01975:63 101.01742:12 101.02448:36 119.03435:77 131.04007:12 149.03754:24 161.04497:24 179.0531:48 309.30063:12 309.30801:24 355.3179:48 380.353:24 392.37659:12 410.36612:318 636.58887:73 654.60583:80 783.6261:36 816.65125:1012 833.21692:10 876.68365:24	2	12134	11676	13313	7249	11260	13031	11844	11034	10507	9253	11655	2.25	12374.5	10513.4	11128.2	10454.1	0
3305	12.948	842.669	HexCer 40:1;2O|HexCer 18:1;2O/22:0	[M+CH3COO]-	adduct linked to 2810_[M-H]-	0.917	TRUE	12.42	842.673	C46H89NO8	HexCer_NS	YIGARKIIFOHVPF-LAPDZXRHNA-N	CCCCCCCCCCCCCCCCCCCCCC(=O)NC(COC1OC(CO)C(O)C(O)C1O)C(O)\C=C\CCCCCCCCCCCCC	410	TRUE	TRUE	TRUE		FALSE	FALSE	null	null	100	94.2	77.8	95	100	713.4	200227_Ariyasu_HFD_avs_low_1	842.67419:8840 843.67754:10440 844.6809:3656	89.01839:12 89.02236:177 101.01879:12 101.02161:69 113.02456:24 119.03278:114 143.0361:12 168.03796:10 179.05681:48 237.22427:24 263.22571:12 281.25375:24 321.31342:24 339.31833:36 364.34189:12 364.35529:48 590.59662:36 618.49164:12 620.59094:371 756.78534:10 768.53186:24 780.10229:24 782.58539:73 782.6521:799 812.61377:12	4	7800	7671	9080	5221	8695	8249	8840	8018	8098	7015	8179	4.5	8183.9	7388.21	8318.6	7596.78	0
3760	13.043	890.703	HexCer 41:0;4O	[M+CH3COO]-		0.167	TRUE	12.75	890.694	C47H93NO10	HexCer_AP	BOUZCHMSDNAECU-UHFFFAOYNA-N	CCCCCCCCCCCCCCCCCCCCCCC(O)C(=O)NC(COC1OC(CO)C(O)C(O)C1O)C(O)C(O)CCCCCCCCCCCCC	320	TRUE	TRUE	TRUE		FALSE	FALSE	null	null	84.3	98.1	6.3	61.6	100	987.04	200227_Ariyasu_HFD_1	890.70312:6539 891.70648:19557 892.70984:14763	78.95672:36 89.0184:12 119.03436:24 168.03992:130 172.80484:10 179.05132:24 281.24704:24 411.4021:24 438.37289:12 666.6178:24 668.63025:24 771.59412:24 785.52209:24 785.6322:158 785.6676:270 786.64343:60 813.57562:12 813.64771:36 815.6424:48 815.67047:83 816.66473:1127 816.71283:462 829.66956:24 830.67236:60 830.67639:77 830.72894:63 831.63525:36 844.6767:69 844.69714:125 890.69366:69	2	10948	11102	12020	6539	9560	9881	9651	7962	8377	8392	9227	2.25	11356.9	8659.81	8663.42	8809.38	0
3757	12.849	890.695	HexCer 41:0;4O|HexCer 18:0;3O/23:0;(2OH)	[M+CH3COO]-	adduct linked to 3192_[M-H]-	0.5	TRUE	12.15	890.694	C47H93NO10	HexCer_AP	MIGCGSNMPJICKZ-UHFFFAOYNA-N	CCCCCCCCCCCCCCCCCCCCCC(O)C(=O)NC(COC1OC(CO)C(O)C(O)C1O)C(O)C(O)CCCCCCCCCCCCCC	410	TRUE	TRUE	TRUE		FALSE	FALSE	null	null	100	89.8	60.8	92.2	100	638.01	200227_Ariyasu_QC_1	890.69379:5464 891.69714:4975 892.7005:1857	78.95631:12 89.02065:36 119.03094:12 119.03706:36 149.04927:12 179.05672:48 309.28134:10 323.33463:24 368.12674:12 394.35645:10 424.38342:193 650.5824:12 650.59314:36 650.64325:12 668.63898:48 700.57086:48 701.54803:113 701.58893:48 727.56982:24 798.65637:24 799.70764:12 816.66687:24 830.50873:12 830.59363:36 830.66241:449	2	6554	7036	7364	4963	6100	4613	7223	5771	5676	5464	6606	2.25	6984.69	5225.38	6223.23	6034.91	0
3441	13.089	856.692	HexCer 41:1;2O|HexCer 18:1;2O/23:0	[M+CH3COO]-		0.833	TRUE	12.96	856.688	C47H91NO8	HexCer_NS	SJGWLQDELUWRDA-JMUUFCRMNA-N	CCCCCCCCCCCCCCCCCCCCCCC(=O)NC(COC1OC(CO)C(O)C(O)C1O)C(O)\C=C\CCCCCCCCCCCCC	310	TRUE	TRUE	TRUE		FALSE	FALSE	null	null	100	99.6	68.1	89.8	100	356.41	200227_Ariyasu_HFD_1	856.68872:1851 857.69207:2860 858.69543:1346	80.96568:10 119.03426:24 168.03979:10 327.21924:12 327.237:36 335.33127:12 353.33685:48 378.37424:24 602.61108:12 616.61597:12 634.59045:68 634.60809:155 796.61249:59 796.67194:289 810.57568:12 810.61963:24 856.63562:36	6	3120	2566	3476	1851	2882	2892	2955	2510	2313	2340	2737	5.625	3054.02	2541.79	2592.65	2538.44	0
3739	13.078	888.712	HexCer 42:0;3O|HexCer 16:0;2O/26:0;O	[M+CH3COO]-	adduct linked to 3165_[M-H]-	0.917	TRUE	13.01	888.715	C48H95NO9	HexCer_HDS	XDLGVHOEYSAYLK-UHFFFAOYNA-N	CCCCCCCCCCCCCCCCCCCCCCCCC(O)C(=O)NC(COC1OC(CO)C(O)C(O)C1O)C(O)CCCCCCCCCCCCC	310	TRUE	TRUE	TRUE		FALSE	FALSE	null	null	100	99.9	61.7	94.8	100	2298.69	200227_Ariyasu_CE2_2	888.70465:16422 889.708:36966 890.71136:17483	71.01216:36 89.02632:240 101.01591:12 113.02148:60 119.01734:12 119.03265:218 143.03253:24 152.99323:10 161.04106:79 179.0414:24 179.05267:91 267.2244:36 281.25052:24 367.36032:36 408.38266:12 410.39297:24 422.39688:169 572.45581:24 604.58356:12 634.61896:24 646.61713:12 648.60986:24 666.59924:48 666.63544:316 740.60492:24 759.15796:10 811.6662:137 811.70221:60 813.66248:36 814.59546:36 814.65149…	1	16445	16422	20143	7008	11015	11280	13440	10679	11261	10671	12134	0.875	17669.8	9767.9	11793.5	11402.6	0
3869	13.032	904.711	HexCer 42:0;4O|HexCer 18:0;3O/24:0;(2OH)	[M+CH3COO]-	adduct linked to 3325_[M-H]-; adduct linked to 4283_[M+CH3COONa-H]-	0.917	TRUE	12.87	904.709	C48H95NO10	HexCer_AP	ODTUNRBWGNXHMQ-UHFFFAOYNA-N	CCCCCCCCCCCCCCCCCCCCCCC(O)C(=O)NC(COC1OC(CO)C(O)C(O)C1O)C(O)C(O)CCCCCCCCCCCCCC	310	TRUE	TRUE	TRUE		FALSE	FALSE	null	null	100	99.4	69.1	93.5	100	3539.69	200227_Ariyasu_HFD_avs_low_2	904.70807:15690 905.71142:18340 906.71478:6417	89.01448:12 89.02243:276 90.43281:10 101.01882:24 113.02158:36 119.03123:182 131.02391:12 143.02763:24 149.04596:48 161.04657:48 168.04509:12 179.05473:233 295.59232:10 337.30685:12 337.33521:36 383.3493:130 408.36899:12 410.35083:24 420.38379:12 438.39462:656 489.34598:10 664.59436:36 664.60883:79 682.52386:12 682.64856:115 714.56012:81 715.57709:263 741.57239:60 741.58386:122 766.5271:12 785.65…	2	21060	20709	24998	12225	18289	19581	17611	15690	15434	16013	17952	2.25	22255.7	16698.7	16245	16982.3	0
3588	13.205	870.703	HexCer 42:1;2O|HexCer 18:1;2O/24:0	[M+CH3COO]-	adduct linked to 3018_[M-H]-	0.917	TRUE	13.06	870.704	C48H93NO8	HexCer_NS	POQRWMRXUOPCLD-MHAUTQJVNA-N	CCCCCCCCCCCCCCCCCCCCCCCC(=O)NC(COC1OC(CO)C(O)C(O)C1O)C(O)\C=C\CCCCCCCCCCCCC	310	TRUE	TRUE	TRUE		FALSE	FALSE	null	null	100	99.6	84.8	92.8	100	4514.25	200227_Ariyasu_QC_1	870.70398:19212 871.70733:29226 872.71069:11018	71.01411:134 87.01167:12 89.02205:282 101.00723:12 101.01993:36 113.01985:83 119.0142:12 119.0387:180 131.02541:12 143.03264:36 149.07338:12 161.04846:60 179.05312:124 237.21385:12 263.22397:12 263.23306:36 337.32144:12 349.33948:48 367.34665:48 392.3862:102 408.38278:36 600.59973:36 612.59302:12 616.62177:36 618.6062:36 630.57971:24 630.59735:24 648.63361:945 796.58813:36 806.51294:12 808.04004:…	5	25119	25901	35585	12780	19300	17799	21074	19230	17642	19212	21407	5.0625	28868.1	16626.3	19315.4	20309.8	0
3722	12.51	886.691	HexCer 42:1;3O|HexCer 16:1;2O/26:0;O	[M+CH3COO]-		0.833	TRUE	12.99	886.699	C48H93NO9	HexCer_HS	DFFBNIJKKUVWPO-JMUUFCRMNA-N	CCCCCCCCCCCCCCCCCCCCCCCCC(O)C(=O)NC(COC1OC(CO)C(O)C(O)C1O)C(O)\C=C\CCCCCCCCCCC	310	TRUE	TRUE	TRUE		FALSE	FALSE	null	null	100	95.2	77	90.8	100	97.94	200227_Ariyasu_HFD_3	886.70337:972 887.70672:1208 888.71008:762	89.02075:24 179.05624:12 352.2496:10 408.38293:10 629.43365:10 664.63062:24 739.54852:10 783.6355:24 824.67297:10 826.63678:60 826.68115:158 886.48944:12	0	998	881	985	647	1016	972	1091	1237	985	811	906	0	954.771	878.375	1104.17	858.781	0
3857	12.168	902.692	HexCer 42:1;4O|HexCer 18:0;3O/24:1;(2OH)	[M+CH3COO]-	adduct linked to 3306_[M-H]-; adduct linked to 3307_[M-H]-	0.917	TRUE	11.53	902.694	C48H93NO10	HexCer_AP	RBGCSJDWRQVXOO-DQRAZIAONA-N	CCCCCCCCCCCCCCC(O)C(O)C(COC1OC(CO)C(O)C(O)C1O)NC(=O)C(O)CCCCCCCC\C=C/CCCCCCCCCCCC	410	TRUE	TRUE	TRUE		FALSE	FALSE	null	null	100	91.8	76.7	84	100	222.41	200227_Ariyasu_CE2_1	902.69586:1824 903.69921:1569 904.70257:589	101.01883:12 119.02975:12 179.04747:12 335.34143:10 436.35315:12 436.3678:79 644.60889:10 662.60815:24 680.60266:24 701.56757:10 813.67029:10 842.57202:12 842.63721:74 842.66162:172 850.4317:10 902.64734:36	0	1824	1640	1917	1282	1920	2247	2204	1869	1682	1494	1985	0	1793.92	1816.44	1918.5	1739.09	0
3560	12.973	868.686	HexCer 42:2;2O|HexCer 21:0;2O/21:2	[M+CH3COO]-	adduct linked to 3001_[M-H]-; adduct linked to 3423_[M+FA-H]-	0.917	TRUE	12.64	868.688	C48H91NO8	HexCer_NDS	HKDKGWOJEZEMMO-RYKNKZFFNA-N	CCCCCCCCCCCCCCCCCCC(O)C(COC1OC(CO)C(O)C(O)C1O)NC(=O)CCCCCCCCC\C=C/C\C=C/CCCCCC	310	TRUE	TRUE	TRUE		FALSE	FALSE	null	null	100	97.6	35.3	86.1	100	469.99	200227_Ariyasu_HFD_1	868.68469:3298 869.68804:2252 870.6914:1094	119.01433:12 168.0361:12 168.03975:36 255.22304:10 281.24908:12 303.23215:36 361.32141:10 646.6203:118 785.63531:333 794.54608:36 794.58563:36 808.65881:187 818.66223:75 822.67841:10	7	5526	5771	6539	3298	5283	5384	5884	5828	5254	4125	5216	6.875	5945.6	4655.08	5655.38	4670.09	0
4047	13.265	932.737	HexCer 44:0;4O	[M+CH3COO]-		0.917	TRUE	13.13	932.741	C50H99NO10	HexCer_AP	LFEYXCVBYKQPHV-UHFFFAOYNA-N	CCCCCCCCCCCCCCCCCCCCCCC(O)C(=O)NC(COC1OC(CO)C(O)C(O)C1O)C(O)C(O)CCCCCCCCCCCCCCCC	320	TRUE	TRUE	TRUE		FALSE	FALSE	null	null	88.3	99.6	47.3	84.2	87.5	177.98	200227_Ariyasu_QC_2	932.73517:1094 933.73852:1807 934.74188:839	119.0276:12 280.23401:10 297.23654:12 438.37253:12 438.39017:36 531.40253:10 710.6095:12 710.66937:24 743.61981:60 743.66193:12 769.64783:24 802.65436:12 813.12073:10 850.57764:12 850.6145:24 872.71851:134 932.67444:24	2	1092	1002	1038	520	964	1670	909	891	731	948	1094	1.6875	1044.15	1051.62	843.812	1021.16	0
911	0.804	347.04	Inosine-5???-monophosphate	[M-H]-		0.75	TRUE	0.74	347.04	C10H13N4O8P	Others	GRSZFWQUAKGDAV-UHFFFAOYNA-N	OC1C(COP(O)(O)=O)OC(C1O)N1C=NC2=C1NC=NC2=O	330	TRUE	TRUE	TRUE		FALSE	FALSE	null	null	89.8	99.9	90.8	75.9	55.6	24.56	200227_Ariyasu_HFD_3	347.03879:1433 348.04214:247 349.0455:18	78.95673:151 92.02512:6 96.96986:24 135.02821:24 138.97687:6	9	2023	1182	1455	1373	1340	1433	1500	1329	1112	1561	1274	9	1553.23	1381.96	1313.54	1417.44	0
2351	10.065	718.541	LNAPE 34:0|LNAPE 16:0/N-18:0	[M-H]-	found in higher mz's MsMs_2875; found in higher mz's MsMs_2772; similar chromatogram in higher mz_2846; found in higher mz's MsMs_2690	0.917	TRUE	9.22	718.539	C39H78NO8P	LNAPE	FCMWIXDLNNYYPR-UHFFFAOYNA-N	CCCCCCCCCCCCCCCCCC(=O)NCCOP(O)(=O)OCC(O)COC(=O)CCCCCCCCCCCCCCC	410	TRUE	TRUE	TRUE		FALSE	FALSE	null	null	100	85.2	63.5	85	100	1196.67	200227_Ariyasu_QC_2	718.53778:9099 719.54113:5353 720.54449:1280	152.98886:12 168.03668:24 224.06129:24 255.22995:1501 462.30078:48 480.27133:12 480.30206:70 718.48914:48 718.53809:225	6	7387	8128	8568	7735	8665	8536	9529	8358	8635	7322	9099	5.625	8027.88	8312.29	8840.6	8210.5	0
2729	12.942	772.588	LNAPE 38:1|LNAPE 20:1/N-18:0	[M-H]-		0.917	TRUE	12.38	772.586	C43H84NO8P	LNAPE	YCLZAPMNHVWHBU-ZPHPHTNENA-N	CCCCCCCCCCCCCCCCCC(=O)NCCOP(O)(=O)OCC(O)COC(=O)CCCCCCCCC\C=C/CCCCCCCC	410	TRUE	TRUE	TRUE		FALSE	FALSE	null	null	100	93.3	76.4	93.3	100	663.65	200227_Ariyasu_HFD_avs_low_1	772.58948:7564 773.59283:6799 774.59619:2215	103.05865:10 152.99348:12 281.24902:330 283.26486:258 309.27835:678 311.29794:120 462.30469:12 480.29077:24 506.32068:24 772.54028:47 772.5871:327 772.60266:312	14	8872	10814	8750	4686	7278	7752	7564	6936	7087	6850	7602	14.25	9478.4	6571.85	7195.9	7226.12	0
2678	9.5	766.537	LNAPE 38:4|LNAPE 20:4/N-18:0	[M-H]-		0.583	TRUE	9.65	766.539	C43H78NO8P	LNAPE	NCWAKCPXXOXGFN-LGHBDAFPNA-N	CCCCCCCCCCCCCCCCCC(=O)NCCOP(O)(=O)OCC(O)COC(=O)CCC\C=C/C\C=C/C\C=C/C\C=C/CCCCC	310	TRUE	TRUE	TRUE		FALSE	FALSE	null	null	100	99.6	66.7	91.9	100	183.82	200227_Ariyasu_HFD_2	766.53705:7056 767.5404:4919 768.54376:1697	152.99507:10 168.0396:60 255.2316:335 256.23022:24 259.23563:24 303.23157:755 328.24738:24 462.28867:36 480.31436:48 528.3197:24 621.48834:10 692.56256:36 766.53558:200	0	5071	5101	5054	4471	7056	6482	6853	6722	6105	4978	6453	0	5075.31	6003.23	6560	5715.12	0
3038	9.811	814.543	LNAPE 42:8|LNAPE 22:6/N-20:2	[M-H]-		0.25	TRUE	9.4	814.539	C47H78NO8P	LNAPE	DNZLCQPAZPLXGW-DZXNONRJNA-N	CCCCC\C=C/C\C=C/CCCCCCCCCC(=O)NCCOP(O)(=O)OCC(O)COC(=O)CC\C=C/C\C=C/C\C=C/C\C=C/C\C=C/C\C=C/CC	310	TRUE	TRUE	TRUE		FALSE	FALSE	null	null	100	96.1	43.3	88.4	100	136.56	200227_Ariyasu_CE2_2	814.54443:1689 815.54778:1484 816.55114:1779	121.99699:10 152.98846:24 279.22632:12 281.23486:10 285.27359:10 307.26276:110 311.27307:12 311.29041:24 327.23413:75 419.23148:12 422.90875:10 447.27826:24 504.30435:24 539.47455:10 727.50507:48 740.56122:24 811.90845:10 814.50165:36 814.52972:87 814.6098:24	2	1831	1689	1557	734	1048	973	920	947	827	982	995	2.25	1692.29	918.375	897.854	988.812	0
3620	8.95	874.561	LNAPS 43:7|LNAPS 17:2/N-26:5	[M-H]-		0.083	TRUE	8.62	874.56	C49H82NO10P	LNAPS	UCJKBWORRRXDNK-KTLABOAHNA-N	CCCC\C=C/C\C=C/CCCCCCCC(=O)OCC(O)COP(O)(=O)OCC(NC(=O)CCCCCCCCC\C=C/C\C=C/C\C=C/C\C=C/C\C=C/CC)C(O)=O	310	TRUE	TRUE	TRUE		FALSE	FALSE	null	null	100	97.6	11.4	87.7	100	32.47	200227_Ariyasu_HFD_1	874.56067:925 875.56402:832 876.56738:597	152.96054:12 249.18591:10 283.22961:12 283.2674:36 303.18344:12 303.2323:48 327.20663:12 327.22693:48 331.14032:10 419.25809:24 420.2644:24 504.29599:12 699.4809:10 723.50415:36 724.49347:60 772.49835:10 811.51105:36 811.57501:36 812.52283:24 814.51611:60 814.54419:60 839.89478:10 862.58539:24 874.53784:48	0	1555	1469	1578	925	969	1098	909	935	980	1018	1167	0	1533.98	997.25	941.542	1092.53	0
1146	6.298	409.234	LPA 16:0	[M-H]-	found in higher mz's MsMs_1835	0.917	TRUE	5.88	409.236	C19H39O7P	LPA	YNDYKPRNFWPPFU-UHFFFAOYNA-N	CCCCCCCCCCCCCCCC(=O)OCC(O)COP(O)(O)=O	310	TRUE	TRUE	TRUE		FALSE	FALSE	null	null	100	96.4	91.1	52.7	100	68.48	200227_Ariyasu_QC_1	409.23502:1849 410.23837:726 411.24173:157	78.95876:65 152.98625:36 152.99146:83	16	2342	2492	2394	1934	2205	2578	2072	1733	1894	1849	2157	16.4375	2409.46	2239.12	1899.56	2003	0
1252	6.926	437.266	LPA 18:0	[M-H]-	found in higher mz's MsMs_1933; found in higher mz's MsMs_3863; found in higher mz's MsMs_3864; found in higher mz's MsMs_2099	0.917	TRUE	7.31	437.267	C21H43O7P	LPA	LAYXSTYJRSVXIH-UHFFFAOYNA-N	CCCCCCCCCCCCCCCCCC(=O)OCC(O)COP(O)(O)=O	310	TRUE	TRUE	TRUE		FALSE	FALSE	null	null	100	96.8	91.6	51.5	100	96.07	200227_Ariyasu_CE2_1	437.26807:1866 438.27142:767 439.27478:151	78.95956:36 152.98372:12 152.99413:60	24	1866	1769	1812	1588	2054	2226	1908	1820	1839	1642	1851	24.3125	1815.54	1955.85	1855.96	1746.62	0
1629	5.953	540.327	LPC 15:0	[M+CH3COO]-		0.5	TRUE	5.87	540.331	C23H48NO7P	LPC	RJZVWDTYEWCUAR-UHFFFAOYNA-N	CCCCCCCCCCCCCCC(=O)OCC(O)COP([O-])(=O)OCC[N+](C)(C)C	310	TRUE	TRUE	TRUE		FALSE	FALSE	null	null	100	99.9	87.3	89.6	100	48.94	200227_Ariyasu_CE2_1	540.33136:975 541.33471:657 542.33807:418	224.06068:12 241.21332:137 356.09814:5 466.28949:24	3	975	978	908	416	711	840	527	551	558	546	749	3.375	953.938	655.604	545.229	647.406	0
1667	6.296	554.344	LPC 16:0	[M+CH3COO]-	adduct linked to 1676_[M+C2H3N+Na-2H]-; adduct linked to 4382_[2M+FA-H]-; found in higher mz's MsMs_4400	0.917	TRUE	6.12	554.346	C24H50NO7P	LPC	ASWBNKHCZGQVJV-UHFFFAOYNA-N	CCCCCCCCCCCCCCCC(=O)OCC(O)COP([O-])(=O)OCC[N+](C)(C)C	310	TRUE	TRUE	TRUE		FALSE	FALSE	null	null	100	99.3	84.7	86.4	100	23864.2	200227_Ariyasu_CE2_3	554.34424:387978 555.34759:216211 556.35095:67062	78.70775:12 78.95695:1268 94.92332:10 96.96454:24 122.98171:12 134.98602:36 146.16664:10 152.99547:842 168.04185:813 171.00182:36 189.87619:10 194.05452:36 223.34128:60 224.0675:4422 237.2094:12 237.2202:36 242.07773:1105 254.40114:125 255.18964:41 255.23222:67225 255.50806:24 255.79079:24 255.99281:24 256.23312:36 256.70282:36 258.3017:48 258.43253:36 258.93359:24 259.97113:24 261.65955:24 267.8…	117	336820	330556	387978	190770	299225	338487	243195	227244	223978	223032	283025	117.188	351785	276161	231473	253028	0
1659	5.766	552.328	LPC 16:1	[M+CH3COO]-		0.917	TRUE	5.78	552.331	C24H48NO7P	LPC	LFUDDCMNKWEORN-KHPPLWFENA-N	CCCCCC\C=C/CCCCCCCC(=O)OCC(O)COP([O-])(=O)OCC[N+](C)(C)C	310	TRUE	TRUE	TRUE		FALSE	FALSE	null	null	100	100	74.9	92.2	100	108.49	200227_Ariyasu_CE2_3	552.32764:1896 553.33099:821 554.33435:459	198.81635:10 224.07188:24 253.20972:210 255.23691:60 414.33044:10 478.2851:60	1	1258	1414	1896	743	1169	1042	698	649	700	856	988	1.125	1522.69	984.625	682.479	922	0
1720	6.617	568.359	LPC 17:0	[M+CH3COO]-	adduct linked to 1733_[M+C2H3N+Na-2H]-	0.917	TRUE	6.28	568.362	C25H52NO7P	LPC	SRRQPVVYXBTRQK-UHFFFAOYNA-N	CCCCCCCCCCCCCCCCC(=O)OCC(O)COP([O-])(=O)OCC[N+](C)(C)C	310	TRUE	TRUE	TRUE		FALSE	FALSE	null	null	100	97.6	91.3	92.7	100	407.07	200227_Ariyasu_CE2_3	568.36261:4458 569.36596:2744 570.36932:1050	81.86877:10 224.05061:12 224.07793:36 269.24329:413 421.28882:10 494.31436:89 494.35181:48	2	5200	4804	4458	2755	5101	5687	4256	3844	4327	3517	4695	2.25	4821.06	4514.27	4142.5	4105.78	0
1774	6.924	582.377	LPC 18:0	[M+CH3COO]-	adduct linked to 4445_[2M+FA-H]-; adduct linked to 4454_[2M+Hac-H]-	0.917	TRUE	6.75	582.378	C26H54NO7P	LPC	IHNKQIMGVNPMTC-UHFFFAOYNA-N	CCCCCCCCCCCCCCCCCC(=O)OCC(O)COP([O-])(=O)OCC[N+](C)(C)C	310	TRUE	TRUE	TRUE		FALSE	FALSE	null	null	100	99.4	89.2	89.8	100	27765.2	200227_Ariyasu_HFD_3	582.37738:319995 583.38073:183191 584.38409:51934	78.9565:897 122.99046:24 128.14178:10 134.97888:24 152.99654:670 168.03932:634 170.19093:24 171.0121:24 176.59174:24 179.00937:24 194.04202:12 194.05569:63 223.34671:36 224.07085:4164 242.07683:1214 265.25067:48 282.33899:172 283.26407:70832 283.54523:24 283.992:60 284.15521:36 284.26166:72 284.37289:36 284.5575:36 284.87244:24 285.35345:36 285.7139:36 286.44022:48 286.94156:24 288.00516:24 290.0…	49	255935	214870	230712	151668	304285	319995	224280	235701	234332	195160	245451	49.0625	233839	258649	231438	220306	0
1766	6.417	580.364	LPC 18:1	[M+CH3COO]-	adduct linked to 1777_[M+C2H3N+Na-2H]-	0.917	TRUE	6.23	580.362	C26H52NO7P	LPC	YAMUFBLWGFFICM-SEYXRHQNNA-N	CCCCCCCC\C=C/CCCCCCCC(=O)OCC(O)COP([O-])(=O)OCC[N+](C)(C)C	310	TRUE	TRUE	TRUE		FALSE	FALSE	null	null	100	99.2	90.3	91.2	100	1450.62	200227_Ariyasu_QC_1	580.36224:21598 581.36559:12220 582.36895:4760	78.95721:48 152.98221:12 152.99435:48 168.03891:60 197.99472:12 224.06848:363 242.0788:48 259.9949:10 280.35223:36 281.24817:3870 506.30115:131 506.32324:731	10	23475	24353	28380	21262	34844	44608	26782	24778	29195	21598	28072	9.5625	25402.6	33571.2	26918.2	24834.8	0
1761	5.979	578.345	LPC 18:2	[M+CH3COO]-	adduct linked to 1771_[M+C2H3N+Na-2H]-	0.917	TRUE	5.89	578.346	C26H50NO7P	LPC	SPJFYYJXNPEZDW-UTJQPWESNA-N	CCCCC\C=C/C\C=C/CCCCCCCC(=O)OCC(O)COP([O-])(=O)OCC[N+](C)(C)C	310	TRUE	TRUE	TRUE		FALSE	FALSE	null	null	100	99.9	90	91.9	100	1321.8	200227_Ariyasu_QC_1	578.3457:13697 579.34905:9368 580.35241:3907	78.96095:60 101.02222:10 152.98915:24 168.01891:12 168.04437:48 172.08511:24 224.06639:258 227.40404:10 242.07007:24 242.08098:60 279.23019:2502 293.86465:10 504.31064:642 505.30383:10 528.29126:24	4	28807	29368	32189	9812	13255	18997	12726	11426	14394	13697	18647	4.5	30121.3	14021.2	12848.5	16171.7	0
1830	7.208	596.396	LPC 19:0	[M+CH3COO]-	adduct linked to 1839_[M+C2H3N+Na-2H]-	0.833	TRUE	7.05	596.393	C27H56NO7P	LPC	WYIMORDZGCUBAA-UHFFFAOYNA-N	CCCCCCCCCCCCCCCCCCC(=O)OCC(O)COP([O-])(=O)OCC[N+](C)(C)C	310	TRUE	TRUE	TRUE		FALSE	FALSE	null	null	100	99.5	55.2	92	100	216.93	200227_Ariyasu_CE2_1	596.3891:1890 597.39245:1171 598.39581:504	168.03442:12 224.05688:12 224.06528:24 279.19601:10 286.2749:60 286.28201:144 297.27713:409 309.2785:193 465.31506:10 522.32886:24 522.35449:83	1	1890	1964	1865	709	963	1294	892	1008	928	992	1149	0.5625	1906.52	988.625	942.458	1070.31	0
1871	7.476	610.411	LPC 20:0	[M+CH3COO]-	adduct linked to 1884_[M+C2H3N+Na-2H]-	0.917	TRUE	7.34	610.409	C28H58NO7P	LPC	UATOAILWGVYRQS-UHFFFAOYNA-N	CCCCCCCCCCCCCCCCCCCC(=O)OCC(O)COP([O-])(=O)OCC[N+](C)(C)C	310	TRUE	TRUE	TRUE		FALSE	FALSE	null	null	100	99.5	92.6	91.6	100	158.41	200227_Ariyasu_CE2_3	610.40753:2000 611.41088:1300 612.41424:597	224.07777:24 311.27554:48 311.29288:314 536.32739:12 536.35992:75	3	2078	1989	2000	748	1373	1508	1182	1166	1211	1107	1446	3.375	2022.33	1209.69	1186.17	1276.66	0
1866	6.99	608.396	LPC 20:1	[M+CH3COO]-		0.917	TRUE	6.86	608.393	C28H56NO7P	LPC	YYSFWGQAKJTHRE-SEYXRHQNNA-N	CCCCCCCC\C=C/CCCCCCCCCC(=O)OCC(O)COP([O-])(=O)OCC[N+](C)(C)C	310	TRUE	TRUE	TRUE		FALSE	FALSE	null	null	100	99.6	93.8	92.8	100	105.36	200227_Ariyasu_HFD_1	608.39459:569 609.39794:305 610.4013:508	224.08261:10 309.26944:61 309.28424:96 534.33289:12 534.35883:48	1	1384	1064	1339	569	998	1192	677	744	790	758	956	0.5625	1262.42	919.604	736.854	857.188	0
1845	5.83	602.347	LPC 20:4	[M+CH3COO]-	adduct linked to 1852_[M+C2H3N+Na-2H]-; adduct linked to 1793_[M+FA-H]-	0.917	TRUE	5.87	602.346	C28H50NO7P	LPC	GOMVPVRDBLLHQC-DOFZRALJNA-N	CC\C=C/C\C=C/C\C=C/C\C=C/CCCCCCC(=O)OCC(O)COP([O-])(=O)OCC[N+](C)(C)C	310	TRUE	TRUE	TRUE		FALSE	FALSE	null	null	100	100	78.9	90.3	100	1035.48	200227_Ariyasu_QC_2	602.34558:10216 603.34893:7460 604.35229:3320	105.07237:12 168.04074:24 217.18759:12 224.06815:36 231.21812:12 242.08488:92 259.2233:12 259.23685:129 279.21304:12 303.23035:1097 528.29181:65 528.30792:163	0	9403	8232	8172	6022	13436	14680	10717	9565	10199	7778	10216	0	8602.35	11379.5	10160.6	8997.16	0
1842	5.43	600.329	LPC 20:5	[M+CH3COO]-		0.25	TRUE	5.54	600.331	C28H48NO7P	LPC	PDIGSOAOQOXRDU-WMPRHZDHNA-N	CC\C=C/C\C=C/C\C=C/C\C=C/C\C=C/CCCC(=O)OCC(O)COP([O-])(=O)OCC[N+](C)(C)C	310	TRUE	TRUE	TRUE		FALSE	FALSE	null	null	100	99.7	71.5	84.9	100	97.91	200227_Ariyasu_CE2_3	600.33252:1009 601.33587:691 602.33923:423	184.96185:10 257.20663:12 259.16614:10 301.2049:78 526.29382:12	0	1086	981	1009	93	143	145	131	110	116	317	359	0	1025.31	126.917	118.812	337.906	0
1980	7.96	638.44	LPC 22:0	[M+CH3COO]-		0.917	TRUE	7.78	638.44	C30H62NO7P	LPC	UIINDYGXBHJQHX-UHFFFAOYNA-N	CCCCCCCCCCCCCCCCCCCCCC(=O)OCC(O)COP([O-])(=O)OCC[N+](C)(C)C	310	TRUE	TRUE	TRUE		FALSE	FALSE	null	null	100	99.3	91.9	91.6	100	128.67	200227_Ariyasu_CE2_1	638.44019:1329 639.44354:1104 640.4469:415	119.87018:10 224.06927:24 339.32336:205 564.40796:135	2	1329	1164	1264	529	1038	987	859	805	837	800	973	1.75	1252.6	851.667	833.792	886.438	0
1967	7.511	636.427	LPC 22:1	[M+CH3COO]-		0.25	TRUE	7.38	636.425	C30H60NO7P	LPC	PAFOXYLFALKPOE-SEYXRHQNNA-N	CCCCCCCC\C=C/CCCCCCCCCCCC(=O)OCC(O)COP([O-])(=O)OCC[N+](C)(C)C	310	TRUE	TRUE	TRUE		FALSE	FALSE	null	null	100	99.7	73.4	92.1	100	156.7	200227_Ariyasu_CE2_1	636.4267:690 637.43005:524 638.43341:209	183.132:12 183.1339:24 224.06084:12 297.24774:24 337.30481:137 480.85342:10 562.39258:36	3	690	627	670	167	323	324	265	313	246	304	368	3.375	662.188	271.271	274.542	336.281	0
1932	5.785	626.347	LPC 22:6	[M+CH3COO]-		0.917	TRUE	5.78	626.346	C30H50NO7P	LPC	LSOWKZULVQWMLY-WSDBEMKQNA-N	CC\C=C/C\C=C/C\C=C/C\C=C/C\C=C/C\C=C/CCC(=O)OCC(O)COP([O-])(=O)OCC[N+](C)(C)C	310	TRUE	TRUE	TRUE		FALSE	FALSE	null	null	100	100	64.7	92.7	100	1074.23	200227_Ariyasu_HFD_3	626.34686:12563 627.35021:8782 628.35357:3621	137.12814:10 152.99486:48 161.12827:12 163.14746:24 168.04121:36 177.16293:24 191.18689:24 215.18681:10 224.06255:36 229.18549:36 242.07912:68 249.16747:12 255.20226:12 255.22467:48 283.2453:262 327.23102:646 333.0932:10 409.24017:24 552.27399:60 552.30365:218 555.38501:10	2	11553	9723	9429	5655	9500	12563	8928	6945	7006	6879	8656	2.25	10235	9239.44	7626.17	7767.25	0
2088	8.436	666.469	LPC 24:0	[M+CH3COO]-	similar chromatogram in higher mz_3206	0.917	TRUE	8.22	666.472	C32H66NO7P	LPC	SKJMUADLQLZAGH-UHFFFAOYNA-N	CCCCCCCCCCCCCCCCCCCCCCCC(=O)OCC(O)COP([O-])(=O)OCC[N+](C)(C)C	310	TRUE	TRUE	TRUE		FALSE	FALSE	null	null	100	99	93.9	92.9	100	258.36	200227_Ariyasu_QC_2	666.47369:931 667.47704:654 668.4804:256	224.06819:24 367.34341:76 367.35416:234 592.40881:60 592.43958:71	2	1296	1496	1354	597	974	974	965	856	990	865	931	2.25	1382.02	848.333	937.021	897.875	0
2077	7.983	664.454	LPC 24:1	[M+CH3COO]-		0.25	TRUE	7.87	664.456	C32H64NO7P	LPC	KXOHZVXBUOQTTL-PFONDFGANA-N	CCCCCCCCCC\C=C/CCCCCCCCCCCC(=O)OCC(O)COP([O-])(=O)OCC[N+](C)(C)C	310	TRUE	TRUE	TRUE		FALSE	FALSE	null	null	100	99.7	74.6	89.6	100	175.37	200227_Ariyasu_CE2_1	664.45422:798 665.45757:650 666.46093:266	157.04723:10 242.07994:24 297.25067:10 365.32333:24 365.34747:103 368.45483:10 543.00171:10 590.41302:48	0	798	703	804	189	436	484	360	375	436	425	449	0	768.271	369.646	390.438	437.031	0
2149	6.892	680.411	LPC 26:7	[M+CH3COO]-		0.917	TRUE	6.44	680.393	C34H56NO7P	LPC	YEYDDNKEBLRGRG-QAYSHOGENA-N	CC\C=C/C\C=C/C\C=C/C\C=C/C\C=C/C\C=C/C\C=C/CCCC(=O)OCC(O)COP([O-])(=O)OCC[N+](C)(C)C	310	TRUE	TRUE	TRUE		FALSE	FALSE	null	null	93.1	95.6	23.2	66.6	100	188.15	200227_Ariyasu_CE2_3	680.4068:1438 681.41015:971 682.41351:465	111.0508:10 115.03894:48 157.11775:10 224.06349:12 224.08029:12 260.00076:10 283.26294:75 381.27081:10 463.27127:12 505.20401:10 508.33469:36 561.30249:10 606.37195:48 614.14429:10	0	982	1104	1438	957	1580	1435	1299	1913	1832	1204	1347	0	1174.65	1324.17	1681.54	1275.19	0
1334	6.61	482.359	LPC O-16:0	[M+H]+		0.917	TRUE	6.45	482.361	C24H52NO6P	EtherLPC	VLBPIWYTPAXCFJ-UHFFFAOYNA-N	CCCCCCCCCCCCCCCCOCC(O)COP([O-])(=O)OCC[N+](C)(C)C	310	TRUE	TRUE	TRUE		FALSE	FALSE	null	null	100	99.4	89.8	95.8	100	136.95	200227_Ariyasu_QC_Pos_2	482.35928:12950 483.36263:7211 484.36599:1415	86.09543:151 104.10722:498 113.23399:10 124.99763:48 156.13156:12 166.06082:36 181.02982:10 184.07448:340 269.22482:10 482.33871:12 482.35104:130	72	14085	10773	10696	9197	13151	15665	12699	13578	12382	12821	12950	71.8125	11851	12671.1	12886.1	12885.5	0
1450	7.212	510.39	LPC O-18:0	[M+H]+		0.917	TRUE	7.13	510.392	C26H56NO6P	EtherLPC	XKBJVQHMEXMFDZ-UHFFFAOYNA-N	CCCCCCCCCCCCCCCCCCOCC(O)COP([O-])(=O)OCC[N+](C)(C)C	310	TRUE	TRUE	TRUE		FALSE	FALSE	null	null	100	99.8	80.8	93.9	100	45.72	200227_Ariyasu_CE2_2_Pos	510.38644:1700 511.38979:963 512.39315:291	104.10252:12 104.10967:60 124.99869:12 166.07274:10 184.07935:36 457.14597:10 510.38678:24	62	2302	1700	1834	1478	2146	2717	1828	2122	1943	1982	2028	61.8125	1945.48	2113.62	1964.44	2004.69	0
1442	6.704	508.375	LPC O-18:1	[M+H]+		0.917	TRUE	6.71	508.376	C26H54NO6P	EtherLPC	XWYSLMAMRKYUFH-SEYXRHQNNA-N	CCCCCCCC\C=C/CCCCCCCCOCC(O)COP([O-])(=O)OCC[N+](C)(C)C	310	TRUE	TRUE	TRUE		FALSE	FALSE	null	null	100	100	87	94.6	100	37.2	200227_Ariyasu_HFD_avs_low_1_Pos	508.37427:3735 509.37762:2357 510.38098:1196	86.09245:12 104.09955:12 104.10814:196 124.99382:12 124.99696:24 184.06378:12 184.06949:48 493.35208:10 508.38397:36	1524	3357	2623	2718	2516	4378	4551	3735	4984	4834	3860	4066	1523.62	2899.17	3814.98	4517.77	3963.06	0
1299	6.365	452.276	LPE 16:0	[M-H]-	adduct linked to 1556_[M+C2H3N+Na-2H]-; similar chromatogram in higher mz_2227; found in higher mz's MsMs_1556; similar chromatogram in higher mz_1838; similar chromatogram in higher mz_2033; found in higher mz's MsMs_1653; similar chromatogram in higher mz_2166	0.917	TRUE	6.25	452.278	C21H44NO7P	LPE	YVYMBNSKXOXSKW-UHFFFAOYNA-N	CCCCCCCCCCCCCCCC(=O)OCC(O)COP(O)(=O)OCCN	310	TRUE	TRUE	TRUE		FALSE	FALSE	null	null	100	99.8	89.9	81.1	100	2414.76	200227_Ariyasu_CE2_1	452.2789:33862 453.28225:14941 454.28561:2930	78.95804:441 121.99687:24 134.98752:24 140.00952:184 152.98665:12 152.99185:36 196.0378:318 198.83189:10 214.04439:48 237.19849:12 254.42343:24 255.23215:3684 256.23303:24 258.47079:24 452.26697:36	96	33862	36544	42794	23529	31115	32128	35681	37493	32665	28664	36498	95.9375	37733.3	28923.9	35279.6	32581.1	0
1295	5.811	450.257	LPE 16:1	[M-H]-		0.083	TRUE	5.75	450.263	C21H42NO7P	LPE	DSOWUEHXZJUNID-FPLPWBNLNA-N	CCCCCC\C=C/CCCCCCCC(=O)OCC(O)COP(O)(=O)OCCN	310	TRUE	TRUE	TRUE		FALSE	FALSE	null	null	100	99.9	87.3	70.1	100	29.35	200227_Ariyasu_CE2_3	450.25696:922 451.26031:506 452.26367:112	78.95924:12 196.03741:24 253.22002:100 326.97733:10	2	529	551	922	322	441	366	328	363	330	309	494	2.25	667.354	376.104	340.479	401.406	0
1354	6.686	466.292	LPE 17:0	[M-H]-		0.917	TRUE	6.53	466.294	C22H46NO7P	LPE	RVNBVQKDPQVSOY-UHFFFAOYNA-N	CCCCCCCCCCCCCCCCC(=O)OCC(O)COP(O)(=O)OCCN	310	TRUE	TRUE	TRUE		FALSE	FALSE	null	null	100	99.5	88.1	90	100	27.47	200227_Ariyasu_HFD_avs_low_2	466.293:1192 467.29635:643 468.29971:132	196.03374:24 228.13976:10 269.24759:60 466.28638:12	18	1195	1228	1196	709	1029	1120	1158	1192	1176	842	1198	17.5625	1206.06	952.729	1175.25	1019.91	0
1399	6.992	480.309	LPE 18:0	[M-H]-	adduct linked to 1637_[M+C2H3N+Na-2H]-; similar chromatogram in higher mz_1710; found in higher mz's MsMs_4185; found in higher mz's MsMs_1710; found in higher mz's MsMs_1637; found in higher mz's MsMs_4426; similar chromatogram in higher mz_1756	0.917	TRUE	6.89	480.31	C23H48NO7P	LPE	BBYWOYAFBUOUFP-UHFFFAOYNA-N	CCCCCCCCCCCCCCCCCC(=O)OCC(O)COP(O)(=O)OCCN	310	TRUE	TRUE	TRUE		FALSE	FALSE	null	null	100	99.7	85.6	87.6	100	5022.58	200227_Ariyasu_QC_1	480.30945:49474 481.3128:21330 482.31616:4094	78.95726:237 140.00864:207 152.97882:12 152.99271:84 196.03691:468 200.88634:10 214.03528:24 214.04759:63 282.33905:24 283.22873:64 283.26416:5635 283.97079:24 438.88025:10 480.30887:185	108	59179	62075	65235	35040	54036	55880	60755	70151	61943	49474	64189	107.938	62163.1	48318.8	64282.8	56831.7	0
1393	6.484	478.293	LPE 18:1	[M-H]-	adduct linked to 1633_[M+C2H3N+Na-2H]-; similar chromatogram in higher mz_2503; found in higher mz's MsMs_1633	0.917	TRUE	6.43	478.294	C23H46NO7P	LPE	PYVRVRFVLRNJLY-KTKRTIGZNA-N	CCCCCCCC\C=C/CCCCCCCC(=O)OCC(O)COP(O)(=O)OCCN	310	TRUE	TRUE	TRUE		FALSE	FALSE	null	null	100	99.9	86.6	90	100	1874.14	200227_Ariyasu_HFD_avs_low_1	478.29327:26851 479.29662:13111 480.29998:2757	78.95838:215 121.99896:12 127.0775:10 134.98811:24 140.00848:191 152.98386:12 152.9908:24 196.03673:307 214.04945:109 217.47333:10 270.4733:10 280.34512:36 281.22226:74 281.24344:3088 478.27475:60 478.29623:72	26	19733	20334	22631	17725	26797	29045	26851	27648	30073	20524	27174	26.125	20899.3	24522.1	28190.9	23848.8	0
1388	6.044	476.275	LPE 18:2	[M-H]-	adduct linked to 1625_[M+C2H3N+Na-2H]-	0.917	TRUE	5.96	476.278	C23H44NO7P	LPE	DBHKHNGBVGWQJE-HZJYTTRNNA-N	CCCCC\C=C/C\C=C/CCCCCCCC(=O)OCC(O)COP(O)(=O)OCCN	310	TRUE	TRUE	TRUE		FALSE	FALSE	null	null	100	99.9	89.6	92.5	100	40.23	200227_Ariyasu_CE2_1	476.27573:4278 477.27908:2237 478.28244:525	78.96077:24 140.00993:12 196.03249:48 214.05528:24 279.18982:12 279.23672:400 293.21738:10 476.27197:24	0	4278	5032	5076	1871	2382	2879	2923	3171	3388	2881	3719	0	4795.5	2377.19	3160.79	3300.06	0
1500	6.006	500.276	LPE 20:4	[M-H]-	adduct linked to 1696_[M+C2H3N+Na-2H]-; found in higher mz's MsMs_1782; found in higher mz's MsMs_1696	0.167	TRUE	5.83	500.278	C25H44NO7P	LPE	JPNPIRVRGLGTRE-LTKCOYKYNA-N	CC\C=C/C\C=C/C\C=C/C\C=C/CCCCCCC(=O)OCC(O)COP(O)(=O)OCCN	310	TRUE	TRUE	TRUE		FALSE	FALSE	null	null	100	99.3	73.6	90	100	1231.79	200227_Ariyasu_QC_2	500.27557:25677 501.27892:13884 502.28228:2445	78.9579:135 109.06727:10 140.0092:86 152.99149:48 168.11954:10 177.0939:48 196.04123:250 197.86098:10 205.19388:60 214.02943:12 214.04587:60 225.20047:12 231.20398:24 257.20367:12 259.23999:70 285.20663:24 303.22894:891 500.2778:36	7	16139	18290	24096	16729	25920	23067	19697	26592	24492	17565	25677	7.3125	19508.4	21905.3	23593.6	21621	0
1501	5.912	500.277	LPE 20:4	[M-H]-	adduct linked to 1698_[M+C2H3N+Na-2H]-; found in higher mz's MsMs_1783; found in higher mz's MsMs_1698	0.75	TRUE	5.83	500.278	C25H44NO7P	LPE	JPNPIRVRGLGTRE-LTKCOYKYNA-N	CC\C=C/C\C=C/C\C=C/C\C=C/CCCCCCC(=O)OCC(O)COP(O)(=O)OCCN	310	TRUE	TRUE	TRUE		TRUE	FALSE	null	null	100	99.8	69.7	87.1	100	2326.33	200227_Ariyasu_HFD_avs_low_2	500.2774:26628 501.28075:10558 502.28411:2092	78.95583:48 122.98341:10 140.00815:48 158.08321:10 179.10039:10 191.10818:24 196.03612:60 205.19469:146 214.04465:114 231.1814:12 259.21609:12 259.23642:98 285.21951:24 303.23001:991 344.00592:10 500.26685:24	46	23481	21668	24638	16020	27765	29420	25868	26628	27027	21856	24391	46.0625	23262.4	24401.6	26507.8	23123.6	0
1496	5.584	498.258	LPE 20:5	[M-H]-		0.5	TRUE	5.51	498.263	C25H42NO7P	LPE	KCWGBXXAJHVZNN-JLNKQSITNA-N	CC\C=C/C\C=C/C\C=C/C\C=C/C\C=C/CCCC(=O)OCC(O)COP(O)(=O)OCCN	310	TRUE	TRUE	TRUE		FALSE	FALSE	null	null	100	99.9	54.3	55.1	100	37.77	200227_Ariyasu_QC_2	498.26028:1429 499.26363:617 500.26699:224	141.0675:10 177.12222:12 214.07703:10 301.20215:12 498.23108:12 498.26868:36	4	1370	1543	1896	230	247	289	1560	1725	1393	1106	1429	3.9375	1603.02	255.271	1559.38	1267.38	0
1497	5.527	498.263	LPE 20:5	[M-H]-		0.167	TRUE	5.51	498.263	C25H42NO7P	LPE	KCWGBXXAJHVZNN-JLNKQSITNA-N	CC\C=C/C\C=C/C\C=C/C\C=C/C\C=C/CCCC(=O)OCC(O)COP(O)(=O)OCCN	310	TRUE	TRUE	TRUE		TRUE	FALSE	null	null	100	100	81.6	66.7	100	106.83	200227_Ariyasu_CE2_2	498.26016:1926 499.26351:1043 500.26687:179	214.03191:4 214.05038:12 255.20049:4 257.21762:16 301.19724:16 301.21426:68	4	1957	1926	1853	222	247	312	1100	939	806	1072	1161	3.9375	1912.23	260.375	948.188	1116.81	0
1591	6.519	528.306	LPE 22:4	[M-H]-		0.25	TRUE	6.4	528.31	C27H48NO7P	LPE	RSVFMXVZJZRSQQ-LTKCOYKYNA-N	CC\C=C/C\C=C/C\C=C/C\C=C/CCCCCCCCC(=O)OCC(O)COP(O)(=O)OCCN	310	TRUE	TRUE	TRUE		FALSE	FALSE	null	null	97.9	99.6	89.7	64.1	100	68.82	200227_Ariyasu_HFD_3	528.30853:692 529.31188:292 530.31524:164	242.97278:12 331.25143:12 331.26932:96	1	321	347	451	358	642	692	519	922	704	472	652	1.125	372.771	564.188	714.812	561.781	0
1579	5.946	524.279	LPE 22:6	[M-H]-	adduct linked to 1790_[M+C2H3N+Na-2H]-	0.917	TRUE	5.73	524.278	C27H44NO7P	LPE	XEVRBOQZSXWGQO-KUBAVDMBNA-N	CC\C=C/C\C=C/C\C=C/C\C=C/C\C=C/C\C=C/CCC(=O)OCC(O)COP(O)(=O)OCCN	310	TRUE	TRUE	TRUE		FALSE	FALSE	null	null	100	98.9	64.4	89.3	100	1550.2	200227_Ariyasu_HFD_3	524.27856:23136 525.28191:12690 526.28527:2621	78.95791:151 121.10088:12 140.01265:81 147.11285:24 152.98991:24 196.03363:243 214.04207:48 229.19012:48 283.20563:12 283.24106:190 327.19095:12 327.22394:183 327.23663:230 524.25769:36	5	18656	17485	20553	14707	19762	23136	17702	20212	20632	15972	22010	5.375	18898.2	19201.8	19515.5	18991	0
1048	6.672	438.296	LPE O-16:1	[M+H]+	similar chromatogram in higher mz_1439; similar chromatogram in higher mz_1569	0.917	TRUE	6.46	438.298	C21H44NO6P	EtherLPE	RRTPYUGIBQLEDN-FPLPWBNLNA-N	CCCCCC\C=C/CCCCCCCCOCC(O)COP(O)(=O)OCCN	310	TRUE	TRUE	TRUE		FALSE	FALSE	null	null	100	99	82.9	91.1	100	66.78	200227_Ariyasu_CE2_1_Pos	438.29556:6631 439.29891:3510 440.30227:2555	84.07921:36 95.08746:12 266.25659:12 266.28635:167 268.31195:10 284.29376:60 438.28317:12	126	6631	5964	7732	5316	7327	7879	6378	6970	6523	6312	7459	125.75	6775.77	6840.56	6623.54	6885.75	0
1237	7.267	466.327	LPE O-18:1	[M+H]+	found in higher mz's MsMs_1280	0.917	TRUE	7.06	466.329	C23H48NO6P	EtherLPE	CDONWGCJDDHTLP-KTKRTIGZNA-N	CCCCCCCC\C=C/CCCCCCCCOCC(O)COP(O)(=O)OCCN	310	TRUE	TRUE	TRUE		FALSE	FALSE	null	null	100	99	80.5	92.9	100	76.69	200227_Ariyasu_HFD_avs_low_3_Pos	466.32632:8647 467.32967:5132 468.33303:2327	84.07865:24 142.02664:10 155.01436:24 277.14099:10 294.31802:321 312.32635:86 339.0354:10 384.25516:10 427.91364:10 466.3331:36	74	6870	5819	6672	6000	9204	9188	7167	8339	8647	7072	8698	74.0625	6453.75	8130.52	8051.29	7885.06	0
1226	6.769	464.311	LPE O-18:2	[M+H]+		0.917	TRUE	6.68	464.314	C23H46NO6P	EtherLPE	DBVHWKABURKXNY-HZJYTTRNNA-N	CCCCC\C=C/C\C=C/CCCCCCCCOCC(O)COP(O)(=O)OCCN	310	TRUE	TRUE	TRUE		FALSE	FALSE	null	null	100	99.9	37.7	93.4	100	78.98	200227_Ariyasu_HFD_1_Pos	464.3136:4999 465.31695:2754 466.32031:1012	80.0494:10 133.0477:10 149.02489:12 207.02614:12 280.95831:10 292.3009:48 310.31256:24 312.09723:10 342.99869:12 361.03033:12 377.1304:10 428.35345:12 428.36215:24 464.30057:12	34	5185	4591	4964	4999	7284	7476	6420	8454	7026	6363	7237	34.0625	4913.31	6586.4	7299.96	6799.84	0
1406	5.854	483.27	LPG 16:0	[M-H]-		0.833	TRUE	5.7	483.273	C22H45O9P	LPG	BVJSKAUUFXBDOB-UHFFFAOYNA-N	CCCCCCCCCCCCCCCC(=O)OCC(O)COP(O)(=O)OCC(O)CO	310	TRUE	TRUE	TRUE		FALSE	FALSE	null	null	100	99.5	69.5	89.3	100	46	200227_Ariyasu_CE2_3	483.27228:766 484.27563:385 485.27899:104	134.98256:10 152.9935:36 171.98474:10 227.0452:12 255.23857:90 279.20273:12 280.23306:24 483.25336:12	70	690	631	766	525	923	1018	834	802	885	674	924	70.3125	695.771	821.812	839.979	799	0
1540	5.853	509.286	LPG 18:1	[M-H]-		0.667	TRUE	5.92	509.288	C24H47O9P	LPG	FQQQKGAFQIIGLQ-KTKRTIGZNA-N	CCCCCCCC\C=C/CCCCCCCC(=O)OCC(O)COP(O)(=O)OCC(O)CO	310	TRUE	TRUE	TRUE		FALSE	FALSE	null	null	100	99.9	88.4	82.8	100	32.29	200227_Ariyasu_HFD_avs_low_1	509.29156:1741 510.29491:984 511.29827:241	152.99437:24 281.22479:12 281.25067:346 388.2478:10 509.28043:24	0	604	531	672	1232	1981	1358	1741	1834	1838	1268	1487	0	602.208	1523.62	1804.56	1377.5	0
1528	5.443	507.269	LPG 18:2	[M-H]-		0.917	TRUE	5.39	507.273	C24H45O9P	LPG	VEEHTGYBVMTAAF-HZJYTTRNNA-N	CCCCC\C=C/C\C=C/CCCCCCCC(=O)OCC(O)COP(O)(=O)OCC(O)CO	310	TRUE	TRUE	TRUE		FALSE	FALSE	null	null	100	99.9	99.4	59.8	100	47.14	200227_Ariyasu_QC_2	507.27109:992 508.27444:717 509.2778:108	152.99141:12 279.23026:160	4	782	576	728	692	1048	883	1161	1099	1047	821	992	4.5	695.229	874.188	1102.44	906.781	0
1597	5.422	531.268	LPG 20:4	[M-H]-		0.917	TRUE	5.36	531.273	C26H45O9P	LPG	IBHAQCAKDSJHDI-LTKCOYKYNA-N	CC\C=C/C\C=C/C\C=C/C\C=C/CCCCCCC(=O)OCC(O)COP(O)(=O)OCC(O)CO	310	TRUE	TRUE	TRUE		FALSE	FALSE	null	null	100	99.9	98.9	69.3	100	24.7	200227_Ariyasu_HFD_avs_low_1	531.27332:1006 532.27667:789 533.28003:186	152.99207:12 227.03519:10 245.03459:12 303.23026:174	0	679	520	567	527	1029	1280	1006	910	1150	680	835	0	588.562	945.208	1022.12	757.5	0
1669	5.396	555.265	LPG 22:6	[M-H]-		0.917	TRUE	5.32	555.273	C28H45O9P	LPG	MGCOSBZSSKOQOR-KUBAVDMBNA-N	CC\C=C/C\C=C/C\C=C/C\C=C/C\C=C/C\C=C/CCC(=O)OCC(O)COP(O)(=O)OCC(O)CO	310	TRUE	TRUE	TRUE		FALSE	FALSE	null	null	100	99.8	66.9	95.7	100	216.95	200227_Ariyasu_HFD_2	555.26996:3074 556.27331:1977 557.27667:435	78.9594:18 129.06697:5 143.04471:6 152.99022:47 211.15324:5 227.02859:6 229.19473:18 245.0387:18 271.18109:5 283.23669:24 289.86197:5 327.20148:6 327.23193:70 371.92963:5 481.30637:5 555.26398:24	2	3036	3037	2768	2393	3074	3902	2810	2256	2340	2160	2964	1.75	2946.75	3123	2468.67	2561.88	0
1732	5.758	571.289	LPI 16:0	[M-H]-	found in higher mz's MsMs_2185	0.917	TRUE	5.6	571.289	C25H49O12P	LPI	UOXRPRZMAROFPH-UHFFFAOYNA-N	CCCCCCCCCCCCCCCC(=O)OCC(O)COP(O)(=O)OC1C(O)C(O)C(O)C(O)C1O	310	TRUE	TRUE	TRUE		FALSE	FALSE	null	null	100	99.4	92.9	96.4	100	359.7	200227_Ariyasu_QC_1	571.29004:3078 572.29339:2170 573.29675:625	78.95858:43 152.99458:160 223.00087:12 241.01482:147 255.21132:50 255.23151:324 294.267:5 315.05255:113 391.21805:18 571.24042:49 571.28064:128	27	5042	4766	4574	2089	3166	4995	3920	2997	3663	3078	4217	26.75	4794.17	3416.5	3526.65	3647.72	0
1838	6.373	599.321	LPI 18:0	[M-H]-	adduct linked to 1910_[M+CH3COONa-H]-; found in higher mz's MsMs_2227; found in higher mz's MsMs_2166	0.917	TRUE	6.27	599.32	C27H53O12P	LPI	MXAFDFDAIFZFET-UHFFFAOYNA-N	CCCCCCCCCCCCCCCCCC(=O)OCC(O)COP(O)(=O)OC1C(O)C(O)C(O)C(O)C1O	310	TRUE	TRUE	TRUE		FALSE	FALSE	null	null	100	99.7	93.2	98.9	100	3563.23	200227_Ariyasu_CE2_1	599.32019:46773 600.32354:24645 601.3269:6068	77.65908:10 78.95928:438 83.77666:10 96.96577:60 111.10973:10 150.97462:24 152.99359:1957 171.00902:24 222.97639:12 222.99527:90 241.00894:1661 246.43996:10 259.00577:24 259.01932:60 283.2225:45 283.26266:4400 284.41879:24 285.79312:24 315.04562:1010 333.02756:12 333.06342:60 333.0762:36 419.25504:293 437.24493:12 437.25372:36 437.26547:36 597.34479:60 599.26019:34 599.32202:3810	144	46773	36247	34244	21587	33229	51283	38787	31663	32477	32070	38186	143.75	39087.8	35366.3	34308.9	35128.3	0
1832	5.882	597.301	LPI 18:1	[M-H]-		0.917	TRUE	5.74	597.305	C27H51O12P	LPI	UGDOFRYHDCDVHD-KTKRTIGZNA-N	CCCCCCCC\C=C/CCCCCCCC(=O)OCC(O)COP(O)(=O)OC1C(O)C(O)C(O)C(O)C1O	310	TRUE	TRUE	TRUE		FALSE	FALSE	null	null	100	99.6	92.8	98.7	100	123.5	200227_Ariyasu_HFD_2	597.30353:1465 598.30688:1100 599.31024:308	152.98824:6 152.9917:32 171.01067:12 241.00859:38 281.237:63 315.0177:6 315.03516:18 595.34229:6 597.27844:24 597.30933:51	2	1134	1054	1015	925	1465	1922	1682	1307	1656	1169	1411	2.25	1067.67	1437.48	1548.21	1289.94	0
1822	5.332	595.29	LPI 18:2	[M-H]-		0.833	TRUE	5.15	595.289	C27H49O12P	LPI	SAHCQBPGXQFTRA-HZJYTTRNNA-N	CCCCC\C=C/C\C=C/CCCCCCCC(=O)OCC(O)COP(O)(=O)OC1C(O)C(O)C(O)C(O)C1O	310	TRUE	TRUE	TRUE		FALSE	FALSE	null	null	100	99.2	93.9	97.5	100	59.88	200227_Ariyasu_CE2_3	595.29089:984 596.29424:655 597.2976:220	78.96193:6 152.98505:6 152.99199:84 223.00375:18 241.0112:50 279.23596:81 315.03571:6 315.04068:24 595.2713:30 595.28503:47	0	1102	917	984	394	561	763	634	809	591	649	739	0	1001.19	572.625	677.75	693.875	0
1911	5.582	621.302	LPI 20:3	[M-H]-		0.833	TRUE	5.51	621.305	C29H51O12P	LPI	BNXYBNVTWAMAER-PDBXOOCHNA-N	CC\C=C/C\C=C/C\C=C/CCCCCCCCCC(=O)OCC(O)COP(O)(=O)OC1C(O)C(O)C(O)C(O)C1O	310	TRUE	TRUE	TRUE		FALSE	FALSE	null	null	100	99.9	87.5	98.7	100	127.2	200227_Ariyasu_HFD_avs_low_2	621.30426:1337 622.30761:1055 623.31097:329	78.95948:12 141.93913:5 152.4977:12 152.99373:97 178.97064:5 212.02689:5 222.99739:30 240.98062:6 241.00894:30 255.21194:6 305.24667:123 306.63104:5 315.04797:30 405.11798:6 536.28534:5 621.30731:127	0	1866	1560	1708	488	666	1053	1278	1337	1228	1083	1295	0	1711.4	735.646	1281	1189.09	0
1903	5.319	619.291	LPI 20:4	[M-H]-	found in higher mz's MsMs_2263; similar chromatogram in higher mz_2263	0.917	TRUE	5.16	619.289	C29H49O12P	LPI	BAWAZBRKENFJED-LTKCOYKYNA-N	CC\C=C/C\C=C/C\C=C/C\C=C/CCCCCCC(=O)OCC(O)COP(O)(=O)OC1C(O)C(O)C(O)C(O)C1O	310	TRUE	TRUE	TRUE		FALSE	FALSE	null	null	100	99.5	88.8	98.2	100	940.25	200227_Ariyasu_QC_1	619.28931:9691 620.29266:7303 621.29602:1943	78.95897:162 96.96967:24 152.99361:462 163.07454:12 170.99812:24 205.19673:36 210.09444:10 223.00615:94 231.20934:12 241.01164:375 255.235:10 259.24136:104 303.23074:727 315.02423:24 315.05411:221 333.04663:12 333.05429:36 619.28076:220 619.28772:358	2	11212	9822	9745	7720	12865	16213	12530	10864	11146	9691	12257	2.25	10259.5	12266.2	11513.2	10974	0
1999	5.291	643.288	LPI 22:6	[M-H]-		0.917	TRUE	5.2	643.289	C31H49O12P	LPI	CAPHXUZAFHNJAV-KUBAVDMBNA-N	CC\C=C/C\C=C/C\C=C/C\C=C/C\C=C/C\C=C/CCC(=O)OCC(O)COP(O)(=O)OC1C(O)C(O)C(O)C(O)C1O	310	TRUE	TRUE	TRUE		FALSE	FALSE	null	null	100	99.8	83	96.1	100	340.76	200227_Ariyasu_HFD_2	643.28882:3478 644.29217:2705 645.29553:805	78.95559:24 152.99356:124 175.15369:12 207.47823:5 223.00351:33 229.19876:12 241.00879:71 249.19019:6 283.22229:6 283.24826:50 315.04785:87 321.88208:5 327.22913:94 330.58603:5 333.05286:18 583.31024:5 643.27289:108 643.29785:163	2	3749	3291	3070	2420	3478	5122	3431	2995	2894	2961	3144	2.25	3370.04	3673.15	3106.67	3052.66	0
1492	5.766	496.267	LPS 16:0	[M-H]-		0.917	TRUE	5.57	496.268	C22H44NO9P	LPS	XIVOBOJQPNEUSC-UHFFFAOYNA-N	CCCCCCCCCCCCCCCC(=O)OCC(O)COP(O)(=O)OCC(N)C(O)=O	310	TRUE	TRUE	TRUE		FALSE	FALSE	null	null	100	99.1	92.6	92.6	100	17.3	200227_Ariyasu_HFD_3	496.26675:2332 497.2701:1278 498.27346:252	78.96038:174 96.96697:12 152.99507:308 255.23401:36 409.21234:12 409.23508:60	11	2137	2275	2475	1243	2267	2332	1961	2017	2314	1568	2442	11.0625	2295.48	1947.73	2097.5	2004.59	0
1580	6.387	524.297	LPS 18:0	[M-H]-	similar chromatogram in higher mz_2166; similar chromatogram in higher mz_1814	0.917	TRUE	6.25	524.299	C24H48NO9P	LPS	ZPDQFUYPBVXUKS-UHFFFAOYNA-N	CCCCCCCCCCCCCCCCCC(=O)OCC(O)COP(O)(=O)OCC(N)C(O)=O	310	TRUE	TRUE	TRUE		FALSE	FALSE	null	null	100	99.6	79.8	84.7	100	888.77	200227_Ariyasu_CE2_1	524.29944:10620 525.30279:4728 526.30615:992	78.95812:222 96.96311:12 96.96725:36 150.98341:24 152.99376:1127 171.00737:48 283.27005:48 437.25711:128 447.87912:10 524.30377:24	207	10620	10484	11380	5731	10436	11555	9173	10394	11238	7452	10679	206.75	10828	9240.67	10268.2	9065.53	0
1567	5.766	522.283	LPS 18:1	[M-H]-		0.917	TRUE	5.77	522.284	C24H46NO9P	LPS	JZWNYZVVZXZRRH-KTKRTIGZNA-N	CCCCCCCC\C=C/CCCCCCCC(=O)OCC(O)COP(O)(=O)OCC(N)C(O)=O	310	TRUE	TRUE	TRUE		FALSE	FALSE	null	null	100	100	85.3	76	100	41.49	200227_Ariyasu_QC_1	522.28491:642 523.28826:361 524.29162:109	152.99699:60 262.121:10 435.22998:24	0	707	805	857	589	895	895	821	975	842	642	989	0	789.604	792.875	879.729	815.281	0
1640	5.33	544.269	LPS 20:4	[M-H]-		0.917	TRUE	5.37	544.268	C26H44NO9P	LPS	XKQPGKKDUSIGIL-LTKCOYKYNA-N	CC\C=C/C\C=C/C\C=C/C\C=C/CCCCCCC(=O)OCC(O)COP(O)(=O)OCC(N)C(O)=O	310	TRUE	TRUE	TRUE		FALSE	FALSE	null	null	100	100	76.2	81.8	100	250.11	200227_Ariyasu_CE2_1	544.26764:2914 545.27099:1622 546.27435:366	78.95444:36 150.97836:12 152.99736:394 157.02106:10 170.99834:24 303.23773:24 457.23254:36	5	2914	2886	2904	2274	4132	4694	3852	3272	3534	2684	3792	5.1875	2901.42	3700.27	3552.62	3237.59	0
1718	5.297	568.266	LPS 22:6	[M-H]-		0.917	TRUE	5.16	568.268	C28H44NO9P	LPS	FZUFCKYWYUGORZ-KUBAVDMBNA-N	CC\C=C/C\C=C/C\C=C/C\C=C/C\C=C/C\C=C/CCC(=O)OCC(O)COP(O)(=O)OCC(N)C(O)=O	310	TRUE	TRUE	TRUE		FALSE	FALSE	null	null	100	99.6	88.1	87.1	100	84.55	200227_Ariyasu_CE2_3	568.26794:1127 569.27129:885 570.27465:243	78.95937:36 152.99011:176 327.23166:10 481.22278:24	2	1278	1052	1127	548	982	1167	893	810	782	743	991	2	1152.42	899.083	828.479	867.062	0
583	6.962	348.309	MG 16:0	[M+NH4]+	adduct linked to 448_[M+H-H2O]+; adduct linked to 528_[M+H]+; adduct linked to 597_[M+Na]+; adduct linked to 1900_[2M+Na]+	1	TRUE	6.5	348.311	C19H38O4	MG	QHZLMUACJMDIAE-UHFFFAOYNA-N	CCCCCCCCCCCCCCCC(=O)OCC(O)CO	310	TRUE	TRUE	TRUE		FALSE	FALSE	null	null	98.5	95.6	40.7	75.6	100	86.98	200227_Ariyasu_HFD_avs_low_2_Pos	348.31137:2806 349.31472:1215 350.31808:509	81.06986:24 85.09962:24 95.08577:36 98.9903:24 113.12778:10 220.12672:10 313.25977:12 313.27963:24	7376	3176	2788	2507	2623	3017	3034	3016	2806	3457	2882	2986	7376.5	2823.69	2891.52	3092.85	2934.41	0
714	7.537	376.342	MG 18:0	[M+NH4]+	adduct linked to 562_[M+H-H2O]+; adduct linked to 626_[M+H]+; adduct linked to 743_[M+Na]+; adduct linked to 2069_[2M+Na]+	1	TRUE	7.47	376.342	C21H42O4	MG	VBICKXHEKHSIBG-UHFFFAOYNA-N	CCCCCCCCCCCCCCCCCC(=O)OCC(O)CO	310	TRUE	TRUE	TRUE		FALSE	FALSE	null	null	99	99.9	38.9	75.7	100	341.35	200227_Ariyasu_HFD_avs_low_2_Pos	376.34119:13968 377.34454:6525 378.3479:1197	71.08616:60 81.07117:36 83.086:48 85.09966:60 89.73552:10 95.08583:48 97.10223:24 109.10053:24 157.1252:10 277.14151:10 341.28485:24 341.30557:48	39642	14677	11026	10791	11858	13830	16762	15110	13968	18187	13580	14009	39641.7	12164.6	14149.9	15754.9	13794.7	0
935	7.555	416.371	MG 21:1	[M+NH4]+	similar chromatogram in higher mz_1311	1	TRUE	7.61	416.373	C24H46O4	MG	NPKJCMUDVRGHAG-KHPPLWFENA-N	CCCCCCCCC\C=C/CCCCCCCCCC(=O)OCC(O)CO	310	TRUE	TRUE	TRUE		FALSE	FALSE	null	null	95.4	99.9	22	75.8	100	20.48	200227_Ariyasu_HFD_3_Pos	416.36957:5803 417.37292:3292 418.37628:1009	90.08686:10 101.05612:12 104.10866:12 131.08296:10 149.02075:12 185.13631:10 213.16136:12 285.00125:10 381.31378:12	4275	3261	4344	5411	3684	4821	5803	3520	4969	6280	3045	8107	4275.31	4338.67	4769.4	4922.98	5576.09	0
1326	8.054	480.403	MG 26:4	[M+NH4]+		1	TRUE	8.02	480.405	C29H50O4	MG	HZZOQGNNMUPCCV-LTKCOYKYNA-N	CC\C=C/C\C=C/C\C=C/C\C=C/CCCCCCCCCCCCC(=O)OCC(O)CO	310	TRUE	TRUE	TRUE		FALSE	FALSE	null	null	98.5	100	35.2	75.9	100	9.35	200227_Ariyasu_CE2_2_Pos	480.40326:841 481.40661:748 482.40997:246	111.12033:10 139.07069:12 165.05812:12 324.97446:10 445.3638:12	897	928	841	1300	1036	1192	1236	1274	1376	1667	1352	1422	896.688	1023	1154.81	1438.94	1387.06	0
4514	10.994	1187.74	MLCL 54:5|MLCL 18:1_36:4	[M-H]-		0.917	TRUE	9.81	1187.75	C63H114O16P2	MLCL	LKULZYCPFBKXJL-GGDOOUPINA-N	CCCCCCCC\C=C/CCCCCCCC(=O)OC(COC(=O)CCCCCCC\C=C/C\C=C/CCCCC)COP(O)(=O)OCC(O)COP(O)(=O)OCC(O)COC(=O)CCCCCCC\C=C/C\C=C/CCCCC	410	TRUE	TRUE	TRUE		FALSE	FALSE	null	null	100	72.7	76.7	97.9	100	201.41	200227_Ariyasu_HFD_2	1187.74146:1780 1188.74481:1688 1189.74817:865	78.95779:24 152.99124:36 279.24167:12 415.22559:36 433.23187:85 489.27377:24 697.42584:12 697.45184:48 697.48889:48 771.52283:12 1071.67529:36 1071.79016:24 1187.75452:402	2	810	812	1004	1178	1780	1751	1451	1075	1053	914	1244	2.25	875.458	1569.62	1192.92	1079	0
4513	10.27	1185.73	MLCL 54:6|MLCL 18:2_18:2_18:2	[M-H]-		0.917	TRUE	9.4	1185.74	C63H112O16P2	MLCL	XGVZPSSAPUZKKQ-BBWANDEANA-N	CCCCC\C=C/C\C=C/CCCCCCCC(=O)OCC(O)COP(O)(=O)OCC(O)COP(O)(=O)OCC(COC(=O)CCCCCCC\C=C/C\C=C/CCCCC)OC(=O)CCCCCCC\C=C/C\C=C/CCCCC	410	TRUE	TRUE	TRUE		FALSE	FALSE	null	null	100	84.5	53	95.3	100	151.07	200227_Ariyasu_HFD_avs_low_1	1185.74316:1048 1186.74651:1254 1187.74987:628	153.00598:12 279.23871:12 433.22888:48 695.45673:36 1185.67944:64 1185.71326:140 1185.7616:197	0	956	983	934	797	1250	1470	1048	831	716	948	917	0	957.833	1172.38	864.792	932.438	0
2030	8.304	653.503	NAGlySer 32:0|NAGlySer 15:0/17:0	[M-H]-	ion correlated with 1664	0.083	TRUE	8.48	653.511	C37H70N2O7	NAGlySer	LXDFIAPIXQCQPG-UHFFFAOYNA-N	CCCCCCCCCCCCCCC(=O)OC(CCCCCCCC)CCCCCCCC(=O)NCC(=O)NC(CO)C(O)=O	310	TRUE	TRUE	TRUE		FALSE	FALSE	null	null	100	99.3	68.5	99.6	100	121.43	200227_Ariyasu_CE2_1	653.50256:888 654.50591:811 655.50927:294	113.90199:10 143.9135:10 241.21352:36 290.23685:10 306.22549:12 306.24271:24 308.65164:10 324.25555:24 342.2637:10 349.2753:36 367.29956:12 381.2482:12 381.27835:60 399.26123:12 411.28745:36 635.50543:10 653.48566:48	149	888	23	21	15	40	34	81	27	22	144	180	149.438	310.375	29.7917	43.4375	161.75	0
2109	8.761	671.461	PA 34:2|PA 16:0_18:2	[M-H]-	similar chromatogram in higher mz_2373; similar chromatogram in higher mz_4062; similar chromatogram in higher mz_2237	0.667	TRUE	8.41	671.466	C37H69O8P	PA	YQMUIZXKIKXZHD-BCTRXSSUNA-N	CCCCCCCCCCCCCCCC(=O)OCC(COP(O)(O)=O)OC(=O)CCCCCCC\C=C/C\C=C/CCCCC	310	TRUE	TRUE	TRUE		FALSE	FALSE	null	null	100	97.3	75.4	79.7	100	62.66	200227_Ariyasu_HFD_avs_low_3	671.4635:859 672.46685:485 673.47021:578	152.99342:36 255.22939:48 279.22827:36 364.34921:12 391.20627:36 409.24588:24 605.2265:10 671.46423:24	2	534	1022	1024	206	567	751	590	676	859	29	944	2.25	860.188	508.312	708.292	486.406	0
2221	8.74	695.464	PA 36:4|PA 16:0_20:4	[M-H]-		0.583	TRUE	8.62	695.466	C39H69O8P	PA	WZKHHBHWAXZUGV-JAXHXWBXNA-N	CCCCCCCCCCCCCCCC(=O)OCC(COP(O)(O)=O)OC(=O)CCCCCC\C=C/C\C=C/C\C=C/C\C=C/CC	310	TRUE	TRUE	TRUE		FALSE	FALSE	null	null	100	99.7	75.3	82.6	100	69.61	200227_Ariyasu_HFD_avs_low_2	695.46332:747 696.46667:539 697.47003:264	152.99683:48 255.22253:12 255.22926:36 255.83046:10 303.22653:24 391.20886:12 439.21176:12 632.36615:10 695.427:12	0	427	717	706	274	748	1058	580	747	862	72	962	0	616.75	693.167	729.354	517.156	0
2354	8.687	719.465	PA 38:6|PA 16:0_22:6	[M-H]-		0.417	TRUE	8.6	719.466	C41H69O8P	PA	NXXSEGVRTTVEEI-LGFBOSHVNA-N	CCCCCCCCCCCCCCCC(=O)OCC(COP(O)(O)=O)OC(=O)CC\C=C/C\C=C/C\C=C/C\C=C/C\C=C/C\C=C/CC	310	TRUE	TRUE	TRUE		FALSE	FALSE	null	null	100	99.8	76.3	79.6	100	130.49	200227_Ariyasu_CE2_3	719.46167:1972 720.46502:1072 721.46838:919	78.96068:12 152.99545:76 255.23444:165 281.23511:10 327.2243:36 391.22943:60 409.22986:24 463.21646:24 659.51947:12 719.43976:24	7	1039	2494	1972	624	1789	2460	1508	1514	1712	137	2038	6.75	1835.21	1624.12	1578.12	1087.66	0
2663	8.636	764.539	PC 30:0	[M+CH3COO]-		0.167	TRUE	8.9	764.545	C38H76NO8P	PC	LJARBVLDSOWRJT-UHFFFAOYNA-N	CCCCCCCCCCCCCCC(=O)OCC(COP([O-])(=O)OCC[N+](C)(C)C)OC(=O)CCCCCCCCCCCCCC	320	TRUE	TRUE	TRUE		FALSE	FALSE	null	null	80.8	98.3	18.7	53.2	83.3	93.77	200227_Ariyasu_CE2_1	764.54297:2036 765.54632:650 766.54968:1057	123.72838:10 168.03841:48 192.0834:10 301.22012:12 303.23041:12 436.26035:10 559.33344:10 644.4964:10 685.48584:89 685.51892:188 685.52991:165 687.5155:104 690.53241:60 702.63635:10 764.55121:87 764.57062:60	0	2036	2146	2316	2880	3592	3208	2953	3105	3406	2552	2848	0	2165.71	3226.71	3154.58	2700.03	0
2664	9.182	764.555	PC 30:0|PC 14:0_16:0	[M+CH3COO]-		0.667	TRUE	8.92	764.545	C38H76NO8P	PC	RFVFQQWKPSOBED-UHFFFAOYNA-N	CCCCCCCCCCCCCCCC(=O)OC(COC(=O)CCCCCCCCCCCCC)COP([O-])(=O)OCC[N+](C)(C)C	310	TRUE	TRUE	TRUE		FALSE	FALSE	null	null	100	98.4	29.8	90.5	100	1606.95	200227_Ariyasu_CE2_3	764.54114:32264 765.54449:19441 766.54785:6852	142.00908:10 168.03787:48 224.06285:12 227.18677:36 227.19734:60 255.216:36 255.22722:147 257.22421:12 279.21429:12 281.22751:24 295.26932:12 301.1922:24 301.21411:48 303.21948:36 478.27454:12 617.44385:60 643.45013:24 643.4679:24 685.22565:10 687.53455:103 688.54681:36 689.53772:48 690.48138:48 690.50354:128 690.53302:253 702.54767:24 764.43134:12 764.49341:60 764.53998:89	31	28511	26743	32264	43526	44118	36476	39739	40594	39555	33007	38404	31	29172.5	41373.7	39962.8	35705.7	0
2775	9.584	778.559	PC 31:0|PC 15:0_16:0	[M+CH3COO]-		0.917	TRUE	9.25	778.56	C39H78NO8P	PC	LLHISNQVRRYJGL-UHFFFAOYNA-N	CCCCCCCCCCCCCCCC(=O)OC(COC(=O)CCCCCCCCCCCCCC)COP([O-])(=O)OCC[N+](C)(C)C	310	TRUE	TRUE	TRUE		FALSE	FALSE	null	null	100	97.5	94.7	93.2	100	392.84	200227_Ariyasu_HFD_avs_low_1	778.56152:8066 779.56487:5939 780.56823:1856	152.99429:12 241.21489:777 255.23334:557 448.25803:12 462.28903:24 466.30469:24 480.3425:36 704.50702:410 704.52191:594 729.63129:10 778.59027:36	4	6440	7196	5934	6079	7574	7432	8066	8162	8056	6099	7480	3.9375	6523.38	7028.4	8094.29	6789.44	0
2875	10.061	792.58	PC 32:0|PC 16:0_16:0	[M+CH3COO]-	adduct linked to 2772_[M-H]-	0.917	TRUE	9.71	792.576	C40H80NO8P	PC	KILNVBDSWZSGLL-UHFFFAOYNA-N	CCCCCCCCCCCCCCCC(=O)OCC(COP([O-])(=O)OCC[N+](C)(C)C)OC(=O)CCCCCCCCCCCCCCC	310	TRUE	TRUE	TRUE		FALSE	FALSE	null	null	100	97.4	93.2	83.6	100	25607	200227_Ariyasu_HFD_avs_low_2	792.57623:588808 793.57958:403095 794.58294:106758	78.95812:126 152.9935:63 162.78059:24 168.0416:949 169.19873:24 206.05748:36 220.28526:10 224.0713:732 227.19318:48 237.21112:36 242.08165:60 254.38947:117 254.40067:347 255.21382:1074 255.23175:94407 256.0148:62 256.08215:36 256.18097:36 256.22815:60 257.258:24 257.48538:24 257.69034:36 257.82101:24 258.10501:24 258.22452:24 258.27866:36 258.29669:36 258.599:24 259.64264:24 283.23621:12 300.6566…	232	530695	557574	605197	537580	619577	627805	659191	588808	651758	524938	609593	232.062	564488	594987	633252	567266	0
2853	9.311	790.553	PC 32:1|PC 16:0_16:1	[M+CH3COO]-		0.833	TRUE	9.05	790.56	C40H78NO8P	PC	QIBZFHLFHCIUOT-ZPHPHTNENA-N	CCCCCCCCCCCCCCCC(=O)OCC(COP([O-])(=O)OCC[N+](C)(C)C)OC(=O)CCCCCCC\C=C/CCCCCC	310	TRUE	TRUE	TRUE		FALSE	FALSE	null	null	100	98.6	87.8	95.5	100	2172.87	200227_Ariyasu_HFD_avs_low_3	790.55823:41450 791.56158:26398 792.56494:8978	168.04146:115 222.05069:10 224.06694:75 227.20781:237 249.94576:10 253.21777:2294 254.38927:36 255.23155:2525 256.4122:24 281.2438:215 283.24069:60 311.28989:10 327.20059:24 327.22852:209 398.6102:24 460.27505:60 462.30048:48 478.29556:85 480.26797:12 480.30487:259 506.31931:24 713.53644:12 714.19635:24 716.52716:1945 731.48755:48 790.52118:94 790.54877:184	10	30591	38228	61642	23074	46930	31711	38737	31708	41450	30621	32617	10.5	43487.2	33905	37298.2	31618.9	0
2833	8.786	788.542	PC 32:2|PC 14:0_18:2	[M+CH3COO]-		0.417	TRUE	8.55	788.545	C40H76NO8P	PC	IWXJKHSPEQSQMD-YPRCPECBNA-N	CCCCCCCCCCCCCC(=O)OCC(COP([O-])(=O)OCC[N+](C)(C)C)OC(=O)CCCCCCC\C=C/C\C=C/CCCCC	310	TRUE	TRUE	TRUE		FALSE	FALSE	null	null	100	98.9	80.8	93.3	100	131.49	200227_Ariyasu_QC_1	788.54449:3133 789.54784:2843 790.5512:1178	168.03194:12 190.034:10 227.1971:238 253.21332:60 279.22366:241 281.25104:24 303.22446:12 327.22391:12 405.16324:10 434.26263:12 464.31662:10 486.30075:24 504.27057:12 504.30524:24 686.52533:10 712.16467:10 714.49219:208 719.82123:10 785.93896:12 788.50616:36 788.53375:48	4	4481	4688	5250	2493	4316	3831	4106	4255	3983	3133	4575	4.5	4806.33	3546.58	4114.81	3854.09	0
2977	9.471	806.586	PC 33:0	[M+CH3COO]-		0.333	TRUE	10.04	806.592	C41H82NO8P	PC	CNHYMCCAIZQMPA-UHFFFAOYNA-N	CCCCCCCCCCCCCCCCC(=O)OC(COC(=O)CCCCCCCCCCCCCCC)COP([O-])(=O)OCC[N+](C)(C)C	420	TRUE	TRUE	TRUE		FALSE	FALSE	null	null	93.9	92.9	80	74.7	100	249.73	200227_Ariyasu_CE2_1	806.59418:4367 807.59753:3354 808.60089:993	171.00761:10 255.1476:12 255.23055:654 281.23578:12 281.24521:36 281.27579:12 283.27045:103 476.31158:36 494.30341:36 732.55133:327 806.53101:12 806.59076:24	2	4367	4372	5023	863	1039	1134	1178	1296	1058	1635	2069	2.25	4587.33	1011.81	1177.33	1852.06	0
2976	10.365	806.585	PC 33:0|PC 16:0_17:0	[M+CH3COO]-		0.667	TRUE	10.04	806.592	C41H82NO8P	PC	CNHYMCCAIZQMPA-UHFFFAOYNA-N	CCCCCCCCCCCCCCCCC(=O)OC(COC(=O)CCCCCCCCCCCCCCC)COP([O-])(=O)OCC[N+](C)(C)C	310	TRUE	TRUE	TRUE		FALSE	FALSE	null	null	100	97.6	40.8	92.1	100	317.64	200227_Ariyasu_HFD_2	806.59094:5945 807.59429:3879 808.59765:1388	224.08105:12 255.23315:248 269.25122:622 476.30484:12 480.27927:24 481.32858:12 494.32144:36 645.45752:10 732.50372:59 732.54169:365 743.5481:12 746.52057:24 806.59229:36	0	1735	1848	1824	4331	5945	5312	5506	5953	6444	3732	4597	0	1802.23	5195.98	5967.73	4164.72	0
2959	9.712	804.574	PC 33:1|PC 16:0_17:1	[M+CH3COO]-		0.917	TRUE	9.38	804.576	C41H80NO8P	PC	ASFWPRURQHKRSL-ZZEZOPTANA-N	CCCCCCCCCCCCCCCC(=O)OCC(COP([O-])(=O)OCC[N+](C)(C)C)OC(=O)CCCCCCC\C=C/CCCCCCC	310	TRUE	TRUE	TRUE		FALSE	FALSE	null	null	100	97.5	61.9	92.7	100	335.49	200227_Ariyasu_CE2_1	804.57336:4045 805.57671:2530 806.58007:1029	232.20265:10 241.21426:75 255.23042:233 256.23355:24 267.2305:181 270.00198:10 279.22943:36 281.24036:60 281.24271:213 282.24854:48 303.22556:24 304.23807:48 480.29507:12 492.31149:24 730.5545:323 731.55237:24 734.35248:10 741.50787:36 745.47211:24 804.55902:24	4	4045	4376	4180	3375	4025	4168	4166	4619	4519	3594	3901	3.5	4200.23	3856.21	4434.38	3747.34	0
2940	9.129	802.558	PC 33:2|PC 15:0_18:2	[M+CH3COO]-		0.917	TRUE	8.85	802.56	C41H78NO8P	PC	DGBYUHHIADYUMU-AKMCNLDWNA-N	CCCCCCCCCCCCCCC(=O)OCC(COP([O-])(=O)OCC[N+](C)(C)C)OC(=O)CCCCCCC\C=C/C\C=C/CCCCC	310	TRUE	TRUE	TRUE		FALSE	FALSE	null	null	100	98.3	80	93.8	100	198.85	200227_Ariyasu_CE2_1	802.55756:2487 803.56091:2055 804.56427:1058	224.03221:12 241.20996:126 255.21254:12 255.23273:12 265.22931:12 279.22714:179 448.26285:12 728.40936:12 728.51166:155 728.56842:48 802.56226:36	8	2487	2682	2282	1184	1407	1650	1778	1708	1808	1300	2030	8.25	2483.58	1413.85	1764.75	1665.12	0
3095	11.284	820.611	PC 34:0|PC 16:0_18:0	[M+CH3COO]-	adduct linked to 2978_[M+FA-H]-	0.917	TRUE	10.6	820.607	C42H84NO8P	PC	PZNPLUBHRSSFHT-UHFFFAOYNA-N	CCCCCCCCCCCCCCCCCC(=O)OC(COC(=O)CCCCCCCCCCCCCCC)COP([O-])(=O)OCC[N+](C)(C)C	410	TRUE	TRUE	TRUE		FALSE	FALSE	null	null	100	90.4	90.4	96.3	100	4111.54	200227_Ariyasu_QC_1	820.60767:66149 821.61102:43459 822.61438:13871	115.48573:10 168.03963:166 224.06943:109 254.39886:48 255.18961:23 255.23444:4380 281.25171:12 283.26047:2038 372.25238:12 462.29694:60 480.25525:12 480.30447:71 490.32092:86 508.3389:285 672.54913:36 673.52844:60 699.53473:24 699.56073:36 743.60455:258 744.1098:24 745.6073:36 746.57715:3911 747.60895:24 749.9245:24 758.63098:36 761.54431:36 820.5976:217 820.63776:205 820.67395:36	6	82448	81608	83981	55436	74648	80809	86673	86162	82309	66149	79287	6.4375	82678.9	70297.8	85047.8	72717.7	0
3075	10.201	818.591	PC 34:1|PC 16:0_18:1	[M+CH3COO]-		0.917	TRUE	9.66	818.592	C42H82NO8P	PC	WTJKGGKOPKCXLL-MRCUWXFGNA-N	CCCCCCCCCCCCCCCC(=O)OCC(COP([O-])(=O)OCC[N+](C)(C)C)OC(=O)CCCCCCC\C=C/CCCCCCCC	410	TRUE	TRUE	TRUE		FALSE	FALSE	null	null	100	93.8	91.7	91.5	100	33185.7	200227_Ariyasu_HFD_3	818.59143:531035 819.59478:343034 820.59814:96087	78.95911:70 150.93985:10 152.9933:60 160.32072:10 168.03958:766 200.19528:10 206.04726:24 215.50418:24 224.06909:664 237.2348:12 242.07939:48 246.48799:10 253.21121:114 254.39165:68 255.23169:21503 255.69374:24 256.23709:24 256.86871:24 257.68127:36 258.28986:24 259.99323:24 280.3316:132 281.24872:42576 281.59949:24 282.24274:48 283.2598:48 283.29996:36 283.45349:24 283.7749:36 284.8634:24 285.43…	19	429357	440382	470320	422225	459083	531035	514841	516444	529755	422920	508816	19.375	446686	470781	520347	465868	0
3060	9.535	816.575	PC 34:2|PC 16:0_18:2	[M+CH3COO]-		0.917	TRUE	9.27	816.576	C42H80NO8P	PC	JLPULHDHAOZNQI-AKMCNLDWNA-N	CCCCCCCCCCCCCCCC(=O)OCC(COP([O-])(=O)OCC[N+](C)(C)C)OC(=O)CCCCCCC\C=C/C\C=C/CCCCC	310	TRUE	TRUE	TRUE		FALSE	FALSE	null	null	100	98.5	92	92.5	100	18872.5	200227_Ariyasu_HFD_avs_low_2	816.57574:276172 817.57909:204204 818.58245:58780	78.95686:60 152.99521:48 168.04338:451 206.05341:36 224.06497:434 242.06851:48 253.21346:104 254.40958:65 255.2317:11576 256.00577:24 257.50336:24 259.42557:24 261.21201:36 278.32156:75 278.33563:80 279.23303:23849 280.23996:48 280.81815:36 281.0722:24 281.24396:153 281.6748:24 283.24323:24 283.94983:24 303.21213:12 303.23166:60 391.20361:24 391.22583:69 406.2338:12 409.23749:24 415.22372:36 430.…	52	425382	455863	410587	190355	194004	228470	289509	276172	272376	267090	308513	51.9375	430611	204276	279352	287802	0
3042	9.172	814.558	PC 34:3|PC 16:0_18:3	[M+CH3COO]-		0.417	TRUE	8.9	814.56	C42H78NO8P	PC	JMAYDGBZRHQJAT-XSMZTDTHNA-N	CCCCCCCCCCCCCCCC(=O)OCC(COP([O-])(=O)OCC[N+](C)(C)C)OC(=O)CCCCCCC\C=C/C\C=C/C\C=C/CC	310	TRUE	TRUE	TRUE		FALSE	FALSE	null	null	100	98.4	78.1	94.2	100	911.59	200227_Ariyasu_HFD_avs_low_2	814.5603:8148 815.56365:5317 816.56701:1580	99.22588:10 224.06317:24 253.21156:69 255.23428:459 266.0451:10 277.211:273 279.22403:60 285.26416:36 305.23431:24 420.24075:12 480.29965:36 502.31161:24 726.49884:24 727.5318:48 740.5271:409 814.52203:24 814.59412:24	0	8550	9178	8701	5314	7251	7002	8410	8148	9102	6390	8442	0	8809.38	6522.23	8553.23	7415.84	0
3043	8.876	814.561	PC 34:3|PC 16:1_18:2	[M+CH3COO]-		0.083	TRUE	8.65	814.56	C42H78NO8P	PC	QJWDAOSZZYVBJZ-BOAYSYCPNA-N	CCCCCC\C=C/CCCCCCCC(=O)OCC(COP([O-])(=O)OCC[N+](C)(C)C)OC(=O)CCCCCCC\C=C/C\C=C/CCCCC	310	TRUE	TRUE	TRUE		FALSE	FALSE	null	null	100	98.9	82.8	91.6	100	856.84	200227_Ariyasu_CE2_3	814.56079:4208 815.56414:3686 816.5675:1323	82.70888:10 152.98831:24 224.0714:12 253.21809:309 279.2309:455 283.23871:24 284.26938:36 285.26636:24 286.28409:24 303.24411:36 306.23282:10 478.28406:36 669.44128:12 727.51276:48 740.53082:376 814.5379:48	0	3426	3859	4208	1637	1975	1896	2170	1695	1627	2153	2504	0	3830.96	1835.81	1830.81	2328.59	0
3230	10.46	834.618	PC 35:0	[M+CH3COO]-	similar chromatogram in higher mz_3833	0.417	TRUE	11.27	834.623	C43H86NO8P	PC	DRHYTKZTKWDSBJ-UHFFFAOYNA-N	CCCCCCCCCCCCCCCCCCC(=O)OC(COC(=O)CCCCCCCCCCCCCCC)COP([O-])(=O)OCC[N+](C)(C)C	420	TRUE	TRUE	TRUE		FALSE	FALSE	null	null	94.3	86.4	88.4	77.2	100	105.76	200227_Ariyasu_CE2_2	834.62421:2072 835.62756:1641 836.63092:512	255.23174:266 283.26453:24 504.3511:24 522.3692:36 760.58295:180 834.45862:12 834.60858:24	0	2092	2072	2310	919	1172	1172	1236	1033	1095	1143	1435	0	2158.23	1087.46	1121.25	1289.25	0
3213	10.822	832.603	PC 35:1|PC 17:0_18:1	[M+CH3COO]-		0.75	TRUE	10.2	832.607	C43H84NO8P	PC	SXNXGNVZTLZDHE-XDOYNYLZNA-N	CCCCCCCCCCCCCCCCC(=O)OCC(COP([O-])(=O)OCC[N+](C)(C)C)OC(=O)CCCCCCC\C=C/CCCCCCCC	410	TRUE	TRUE	TRUE		FALSE	FALSE	null	null	100	91.7	76.5	92.3	100	356.3	200227_Ariyasu_HFD_avs_low_2	832.60394:4856 833.60729:4076 834.61065:1748	224.07195:12 255.23471:60 267.23486:24 269.25055:172 281.24246:472 282.25299:24 283.24878:24 295.2316:12 295.26053:60 303.21301:12 304.2402:36 308.27026:12 494.29611:12 494.3273:24 506.33374:24 758.46198:12 758.55475:368 769.51672:12 769.52838:48 832.57715:36	2	3638	3918	3749	3810	5066	5008	5054	4856	4818	3779	4948	2.25	3768.4	4628.17	4909.29	4363.66	0
3189	9.979	830.592	PC 35:2|PC 17:0_18:2	[M+CH3COO]-		0.417	TRUE	9.49	830.592	C43H82NO8P	PC	ZSKWZJYUVZYDQU-DYMXKLMANA-N	CCCCCCCCCCCCCCCCC(=O)OCC(COP([O-])(=O)OCC[N+](C)(C)C)OC(=O)CCCCCCC\C=C/C\C=C/CCCCC	310	TRUE	TRUE	TRUE		FALSE	FALSE	null	null	100	94.8	84	87.3	100	182.37	200227_Ariyasu_CE2_2	830.59216:5378 831.59551:4712 832.59887:1590	143.08694:10 168.04576:24 255.23701:24 269.25061:270 279.23157:719 281.24017:24 293.24811:24 367.24112:10 436.29202:12 486.29172:12 494.31802:89 756.49225:47 756.55402:511 830.56189:24	3	5347	5378	4418	2087	2116	2608	3339	3172	3642	2672	3547	2.8125	5047.62	2270.27	3384.35	3109.44	0
3188	9.814	830.589	PC 35:2|PC 17:1_18:1	[M+CH3COO]-		0.5	TRUE	9.5	830.592	C43H82NO8P	PC	CWDLNVPVXRALIK-WRBBJXAJNA-N	CCCCCCCC\C=C/CCCCCCCC(=O)OC(COC(=O)CCCCCCC\C=C/CCCCCCC)COP([O-])(=O)OCC[N+](C)(C)C	310	TRUE	TRUE	TRUE		FALSE	FALSE	null	null	100	97.9	72.2	77.4	100	149.66	200227_Ariyasu_HFD_3	830.59021:2488 831.59356:2221 832.59692:686	267.22668:73 267.2565:12 269.24466:48 279.23019:220 281.2482:187 303.23361:24 305.24078:36 756.52448:118 756.55145:264 767.51843:24 770.5072:24	2	2225	2676	2035	1853	2266	2488	2896	2886	3070	2143	2074	2.25	2312.23	2202.52	2950.98	2108.38	0
3374	11.492	848.641	PC 36:0|PC 18:0_18:0	[M+CH3COO]-		0.083	TRUE	11.92	848.639	C44H88NO8P	PC	NRJAVPSFFCBXDT-UHFFFAOYNA-N	CCCCCCCCCCCCCCCCCC(=O)OCC(COP([O-])(=O)OCC[N+](C)(C)C)OC(=O)CCCCCCCCCCCCCCCCC	310	TRUE	TRUE	TRUE		FALSE	FALSE	null	null	100	96	41	93.8	100	735.68	200227_Ariyasu_HFD_1	848.64105:8004 849.6444:2613 850.64776:1255	96.95606:24 163.00465:12 168.04543:24 196.03006:10 224.05916:24 226.07605:10 255.23235:36 281.24945:722 282.23642:195 282.24585:502 283.25348:343 284.25815:133 285.26932:85 309.28622:24 391.24939:12 419.22971:12 447.26169:24 447.27057:73 465.29755:24 486.29211:36 490.32349:24 508.31296:24 509.34494:48 700.4765:12 701.55402:24 727.54175:122 728.53381:48 752.54236:24 752.56934:12 772.5614:36 773.57…	0	11078	7518	9499	8004	10114	9402	12767	11541	10478	11138	7646	0	9365.06	9173.46	11595.3	9391.81	0
3349	11.48	846.621	PC 36:1|PC 18:0_18:1	[M+CH3COO]-	ion correlated with 3348; adduct linked to 3214_[M-H]-	0.5	TRUE	10.85	846.623	C44H86NO8P	PC	ATHVAWFAEPLPPQ-LNVKXUELNA-N	CCCCCCCCCCCCCCCCCC(=O)OCC(COP([O-])(=O)OCC[N+](C)(C)C)OC(=O)CCCCCCC\C=C/CCCCCCCC	410	TRUE	TRUE	TRUE		FALSE	FALSE	null	null	100	91.7	89	93.1	100	13899.3	200227_Ariyasu_HFD_avs_low_1	846.6239:177558 847.62725:111224 848.63061:37602	78.95947:48 168.04396:227 224.06798:129 228.07062:10 255.22383:235 280.32812:60 281.24756:12029 283.23032:56 283.26102:3576 283.54926:24 285.22238:24 286.45853:24 303.23306:36 309.2818:384 315.60214:10 419.19867:12 419.24466:36 432.61319:12 437.25488:12 488.31567:109 490.32413:209 501.49619:10 506.3223:89 506.69498:12 508.33261:682 514.58795:10 534.33917:12 699.52313:12 701.53253:36 725.55292:24 …	0	154434	150112	169340	115754	162466	169440	177558	174622	179004	135884	170120	0	157962	149220	177061	153002	0
3323	10.549	844.609	PC 36:2|PC 18:0_18:2	[M+CH3COO]-	adduct linked to 3187_[M+FA-H]-	0.917	TRUE	9.89	844.607	C44H84NO8P	PC	FORFDCPQKJHEBF-IUFKAHDJNA-N	CCCCCCCCCCCCCCCCCC(=O)OCC(COP([O-])(=O)OCC[N+](C)(C)C)OC(=O)CCCCCCC\C=C/C\C=C/CCCCC	410	TRUE	TRUE	TRUE		TRUE	FALSE	null	null	100	91.2	92.6	92.2	100	11960.8	200227_Ariyasu_CE2_1	844.60571:248357 845.60906:165418 846.61242:48051	78.95545:60 108.06867:10 152.9882:24 168.0397:308 224.06924:277 238.44476:10 255.21391:12 255.22513:122 278.31708:48 279.23322:18836 280.35999:36 280.70547:24 281.24417:140 282.34665:48 283.26233:7158 284.6741:24 303.22946:77 307.24792:60 307.25531:203 419.26031:48 430.2738:36 433.23056:24 486.20117:12 486.3002:185 490.32538:292 490.36267:60 504.19431:12 504.30774:139 508.33383:878 699.49817:36 7…	13	248357	260689	241995	102812	104761	130611	173483	169944	183664	152314	189732	12.75	250347	112728	175697	171023	0
3321	10.348	844.6	PC 36:2|PC 18:1_18:1	[M+CH3COO]-	adduct linked to 3186_[M+FA-H]-	0.667	TRUE	9.82	844.607	C44H84NO8P	PC	SNKAWJBJQDLSFF-YEUCEMRANA-N	CCCCCCCC\C=C/CCCCCCCC(=O)OCC(COP([O-])(=O)OCC[N+](C)(C)C)OC(=O)CCCCCCC\C=C/CCCCCCCC	410	TRUE	TRUE	TRUE		FALSE	FALSE	null	null	100	94.1	86.9	89.3	100	8644.35	200227_Ariyasu_QC_1	844.60785:114164 845.6112:77048 846.61456:23012	152.99988:24 168.04108:253 224.04584:24 224.06683:119 242.08366:12 255.23389:146 279.22607:111 280.32697:36 280.34338:84 281.18991:23 281.22757:429 281.2464:12944 281.78088:24 283.25986:36 284.43964:24 303.21719:12 307.26019:416 413.57913:10 417.24023:48 480.30341:60 488.30209:183 506.27377:47 506.33377:500 699.49609:68 757.56293:24 768.02765:36 770.57715:8156 771.11481:36 785.51831:36 785.53796:…	2	58197	52261	71563	111332	137192	156163	154790	166989	153983	114164	131953	2.25	60673.7	134896	158587	123059	0
3304	9.819	842.59	PC 36:3|PC 16:0_20:3	[M+CH3COO]-	adduct linked to 3160_[M+FA-H]-	0.25	TRUE	9.52	842.592	C44H82NO8P	PC	FHYXYDNOQOCPNC-XSMZTDTHNA-N	CCCCCCCCCCCCCCCC(=O)OCC(COP([O-])(=O)OCC[N+](C)(C)C)OC(=O)CCCCCCCCC\C=C/C\C=C/C\C=C/CC	310	TRUE	TRUE	TRUE		FALSE	FALSE	null	null	100	98.2	87.7	91.3	100	5312.7	200227_Ariyasu_CE2_1	842.58923:76794 843.59258:56625 844.59594:19564	78.95681:48 152.9971:24 163.8065:10 168.03995:93 224.06956:189 255.19409:23 255.22997:2537 258.32196:24 261.26245:48 277.2182:60 279.23129:547 281.24457:245 283.26981:24 287.24219:12 303.23724:36 304.24979:96 305.20761:44 305.24686:6243 305.68344:24 308.7211:24 369.31995:10 391.23239:36 406.29144:12 456.31403:24 462.25073:12 462.28394:86 480.30344:447 495.26688:12 504.3179:12 506.31476:36 512.287…	4	76794	85021	81119	27711	32194	38342	56849	51360	62175	45193	45010	4.5	80977.9	32749.4	56794.6	45101.2	0
3303	9.632	842.59	PC 36:3|PC 18:1_18:2	[M+CH3COO]-		0.917	TRUE	9.26	842.592	C44H82NO8P	PC	GDWULUGDXGHJIJ-RWLIYIGXNA-N	CCCCCCCC\C=C/CCCCCCCC(=O)OCC(COP([O-])(=O)OCC[N+](C)(C)C)OC(=O)CCCCCCC\C=C/C\C=C/CCCCC	310	TRUE	TRUE	TRUE		FALSE	FALSE	null	null	100	97	95	95.8	100	6681.33	200227_Ariyasu_HFD_1	842.59235:91872 843.5957:62986 844.59906:20543	152.98978:12 168.04318:105 200.63232:10 224.06699:227 242.08376:36 255.23619:60 256.2326:36 278.30057:12 278.31226:36 279.23544:5072 280.34573:36 281.20166:57 281.24405:3718 281.71964:24 285.4772:24 303.21957:48 303.23666:149 304.23697:67 305.23648:36 373.79617:10 417.23978:36 430.27374:24 482.32547:12 486.29706:48 486.31253:48 488.31378:103 504.23523:12 504.30142:186 506.32666:282 697.51398:24 7…	11	114506	120124	121091	91872	90082	106654	116305	124257	119833	98257	120391	10.5625	118574	96202.9	120132	109324	0
3281	9.489	840.575	PC 36:4|PC 16:0_20:4	[M+CH3COO]-	adduct linked to 3136_[M+FA-H]-	0.917	TRUE	9.14	840.576	C44H80NO8P	PC	JAVWFBAAZSHHAD-KKILVFCFNA-N	CCCCCCCCCCCCCCCC(=O)OCC(COP([O-])(=O)OCC[N+](C)(C)C)OC(=O)CCCCCC\C=C/C\C=C/C\C=C/C\C=C/CC	310	TRUE	TRUE	TRUE		FALSE	FALSE	null	null	100	97.4	92	91.4	100	25213.8	200227_Ariyasu_HFD_2	840.57471:528634 841.57806:376774 842.58142:112590	78.948:12 78.96047:124 93.07001:12 122.97984:12 151.14514:12 152.99335:74 163.07599:24 167.49977:24 168.03961:660 177.06416:12 177.08844:80 179.17868:24 183.1357:24 184.5056:24 187.31065:10 191.10951:24 195.1817:24 205.19002:530 206.05531:48 217.19676:36 224.06697:773 225.48714:24 231.19348:12 231.21056:60 242.0575:12 242.07715:48 254.36919:12 254.38933:60 255.17332:24 255.23161:15439 257.22635:3…	8	364057	367137	400608	374467	528634	504902	467921	468327	392146	385207	440445	7.875	377267	469334	442798	412826	0
3279	9.086	840.572	PC 36:4|PC 18:2_18:2	[M+CH3COO]-		0.5	TRUE	8.8	840.576	C44H80NO8P	PC	FVXDQWZBHIXIEJ-ZPPAUJSGNA-N	CCCCC\C=C/C\C=C/CCCCCCCC(=O)OCC(COP([O-])(=O)OCC[N+](C)(C)C)OC(=O)CCCCCCC\C=C/C\C=C/CCCCC	310	TRUE	TRUE	TRUE		FALSE	FALSE	null	null	100	98.3	85.7	88.9	100	2757.13	200227_Ariyasu_HFD_avs_low_3	840.57501:33595 841.57836:30211 842.58172:9756	168.02895:12 168.04349:74 224.06723:125 255.22067:24 257.25137:24 277.21783:36 279.19336:56 279.22855:4447 280.23309:24 281.24652:93 301.22403:48 302.22345:36 303.22699:78 393.30786:10 486.26578:12 486.28436:60 504.30103:263 695.49835:12 764.03577:24 765.495:24 766.52814:2115 768.54205:24 774.80664:24 781.43402:12 781.4693:36 781.50854:36 781.62622:12 790.53796:36 818.41907:10 840.42487:36 840.57…	0	72371	78535	58552	18285	21673	28715	35494	31439	33595	32758	47184	0	69819.2	22891.1	33509.2	39971.3	0
3262	9.047	838.547	PC 36:5|PC 16:0_20:5	[M+CH3COO]-	similar chromatogram in higher mz_3515	0.25	TRUE	8.8	838.56	C44H78NO8P	PC	KLTHQSWIRFFBRI-KOQZQRJKNA-N	CCCCCCCCCCCCCCCC(=O)OCC(COP([O-])(=O)OCC[N+](C)(C)C)OC(=O)CCC\C=C/C\C=C/C\C=C/C\C=C/C\C=C/CC	310	TRUE	TRUE	TRUE		FALSE	FALSE	null	null	100	98.8	84.9	95.1	100	5209.64	200227_Ariyasu_CE2_1	838.56177:72688 839.56512:60562 840.56848:66745	121.095:12 149.13368:24 151.1507:24 152.99026:60 163.1517:24 168.02188:12 168.0437:73 177.16176:24 203.17731:185 223.16106:12 224.06763:222 253.21414:24 255.23463:2376 257.2294:652 283.26056:60 284.26526:68 285.26459:48 295.22433:10 300.22208:36 301.21497:4609 303.23746:36 330.2627:24 339.31369:10 391.216:36 419.24969:60 420.25601:48 425.9744:10 438.27005:36 462.24503:12 462.26617:36 462.29028:11…	0	72688	81117	82302	6622	10486	11066	8506	8564	8891	13831	21604	0	78702.4	9391.38	8653.21	17717.7	0
3263	8.825	838.555	PC 36:5|PC 16:1_20:4	[M+CH3COO]-	found in higher mz's MsMs_3828	0.5	TRUE	8.85	838.56	C44H78NO8P	PC	NJKOHDXHBBUJBZ-LMRIPGBINA-N	CCCCCC\C=C/CCCCCCCC(=O)OCC(COP([O-])(=O)OCC[N+](C)(C)C)OC(=O)CCCCCC\C=C/C\C=C/C\C=C/C\C=C/CC	310	TRUE	TRUE	TRUE		FALSE	FALSE	null	null	100	100	73.7	89.3	100	205.22	200227_Ariyasu_QC_1	838.55457:3250 839.55792:2249 840.56128:1010	134.98531:10 152.98956:24 155.00096:12 224.0649:12 253.21356:118 259.23587:12 283.22699:24 283.24823:72 284.27893:24 303.22964:198 327.23438:36 419.24374:24 478.2699:12 751.49982:48 764.48541:75 764.51257:157 838.47321:12 838.52606:36 838.55853:113	2	3785	4126	5416	2619	4258	3308	3539	3229	2742	3250	3616	2.25	4442.1	3394.83	3170.1	3433.06	0
3248	8.799	836.539	PC 36:6|PC 14:0_22:6	[M+CH3COO]-	found in higher mz's MsMs_3249	0.417	TRUE	8.53	836.545	C44H76NO8P	PC	HAIPHKFLSXSDAN-FEOZPROANA-N	CCCCCCCCCCCCCC(=O)OCC(COP([O-])(=O)OCC[N+](C)(C)C)OC(=O)CC\C=C/C\C=C/C\C=C/C\C=C/C\C=C/C\C=C/CC	310	TRUE	TRUE	TRUE		FALSE	FALSE	null	null	100	98.2	46.5	56.1	100	1312.6	200227_Ariyasu_HFD_avs_low_1	836.54205:21552 837.5454:6606 838.54876:4863	152.98746:12 152.9944:70 177.15506:12 222.99016:12 222.99644:60 224.07069:12 227.20316:196 241.00804:128 242.00688:60 255.23126:159 256.23215:79 281.246:184 282.2471:101 283.23819:105 297.0199:12 297.03198:48 303.22412:60 316.05194:10 327.22861:238 342.12573:10 391.21774:67 392.22876:101 418.23212:36 452.27838:36 553.28485:60 554.27222:93 571.27026:24 579.28107:36 762.41345:24 762.49097:180 762.5…	0	23511	24990	23106	14508	22441	24548	21552	18304	23201	16148	22688	0	23869	20498.7	21019	19417.7	0
3473	12.323	860.635	PC 37:1|PC 19:0_18:1	[M+CH3COO]-		0.917	TRUE	11.36	860.639	C45H88NO8P	PC	WMCPHMOQTITNBG-LNVKXUELNA-N	CCCCCCCCCCCCCCCCCCC(=O)OCC(COP([O-])(=O)OCC[N+](C)(C)C)OC(=O)CCCCCCC\C=C/CCCCCCCC	410	TRUE	TRUE	TRUE		FALSE	FALSE	null	null	100	81.4	43.3	85	100	440.91	200227_Ariyasu_QC_1	860.63611:4043 861.63946:3139 862.64282:1627	119.03707:10 168.03784:24 196.04161:10 281.24475:84 285.62735:10 295.2533:24 297.2702:36 304.23291:10 508.32953:12 658.40546:10 713.55664:36 719.57843:10 739.55774:24 770.59851:10 783.6452:151 786.59039:91 786.61401:126 786.64154:88 797.55029:12 798.71191:24 824.68317:12 860.57397:24 860.63983:107	2	5355	5070	5684	3586	5794	6276	4191	4690	5125	4043	6148	2.25	5369.81	5218.56	4668.75	5095.75	0
3458	11.189	858.621	PC 37:2|PC 19:0_18:2	[M+CH3COO]-		0.917	TRUE	10.64	858.623	C45H86NO8P	PC	LOOVXTAPKGYHKO-IUFKAHDJNA-N	CCCCCCCCCCCCCCCCCCC(=O)OCC(COP([O-])(=O)OCC[N+](C)(C)C)OC(=O)CCCCCCC\C=C/C\C=C/CCCCC	410	TRUE	TRUE	TRUE		FALSE	FALSE	null	null	100	93.1	75.6	84	100	60.06	200227_Ariyasu_CE2_2	858.62103:2864 859.62438:2237 860.62774:801	224.06697:12 267.27982:24 269.26114:12 279.23526:302 293.25665:12 297.27884:65 307.27948:12 389.83621:10 464.30313:24 470.33707:10 486.28683:48 486.29611:122 522.34003:24 776.52533:24 776.57227:24 784.5705:175 784.61377:164 858.62506:24	0	2486	2864	1999	775	821	936	1122	871	1005	1065	1393	0	2449.38	844.021	999.479	1228.97	0
3436	9.948	856.591	PC 37:3|PC 17:0_20:3	[M+CH3COO]-		0.333	TRUE	10.01	856.607	C45H84NO8P	PC	VJODNNQZGFWVNO-JOIBFBEQNA-N	CCCCCCCCCCCCCCCCC(=O)OCC(COP([O-])(=O)OCC[N+](C)(C)C)OC(=O)CCCCCCCCC\C=C/C\C=C/C\C=C/CC	310	TRUE	TRUE	TRUE		FALSE	FALSE	null	null	89.3	99.9	18.7	75.9	100	68.19	200227_Ariyasu_CE2_2	856.59442:1334 857.59777:472 858.60113:352	197.04167:10 269.24155:24 270.25336:24 295.25351:12 295.26315:12 304.22821:48 305.24976:24 465.22177:10 709.47797:10 780.53424:24 782.51544:60 782.55859:75 782.61359:36 791.95343:10 810.57562:10	4	1125	1334	1290	1058	1446	1387	1245	1411	1337	1097	1277	4.5	1249.69	1297	1330.92	1186.94	0
3420	9.932	854.587	PC 37:4|PC 17:0_20:4	[M+CH3COO]-		0.25	TRUE	9.52	854.592	C45H82NO8P	PC	HTEFXTFZCGTMAC-PHEBCRHUNA-N	CCCCCCCCCCCCCCCCC(=O)OCC(COP([O-])(=O)OCC[N+](C)(C)C)OC(=O)CCCCCC\C=C/C\C=C/C\C=C/C\C=C/CC	310	TRUE	TRUE	TRUE		FALSE	FALSE	null	null	100	96.2	87.7	91.5	100	322.65	200227_Ariyasu_HFD_2	854.58679:11356 855.59014:6843 856.5935:2627	259.22729:12 269.24347:99 281.2258:12 303.22995:316 476.32269:24 494.32095:36 732.50385:10 764.49146:24 780.56122:295 791.51465:12 854.59082:36	2	7899	9783	8983	9543	11356	10322	10547	10486	10626	8370	9106	2.25	8888.42	10407.3	10552.9	8737.78	0
3364	9.224	848.537	PC 37:7	[M+CH3COO]-		0.167	TRUE	8.48	848.545	C45H76NO8P	PC	XNZFLHDUNBGYBT-QFFQNTSZNA-N	CCCCC\C=C/CCCCCCCC(=O)OCC(COP([O-])(=O)OCC[N+](C)(C)C)OC(=O)CC\C=C/C\C=C/C\C=C/C\C=C/C\C=C/C\C=C/CC	420	TRUE	TRUE	TRUE		FALSE	FALSE	null	null	90.5	88.7	71.9	82	100	80.84	200227_Ariyasu_CE2_3	848.5365:1096 849.53985:690 850.54321:3821	133.10132:5 168.04184:6 205.1945:5 249.19261:6 255.22098:12 259.24979:12 281.23511:12 283.24377:46 301.20981:24 303.22983:118 325.21686:18 327.22937:135 446.27618:6 446.2999:18 460.21915:5 464.30444:35 464.36792:6 470.29883:6 472.32175:6 490.31021:12 774.54236:287 776.69977:5 789.47833:12 848.41504:6 848.59082:24	4	819	785	1096	752	954	839	622	693	710	795	908	3.9375	899.729	848.354	675.146	851.5	0
3607	11.79	872.633	PC 38:2|PC 18:0_20:2	[M+CH3COO]-		0.25	TRUE	11.3	872.639	C46H88NO8P	PC	ZQLPLCXRBVPKGP-DYMXKLMANA-N	CCCCCCCCCCCCCCCCCC(=O)OCC(COP([O-])(=O)OCC[N+](C)(C)C)OC(=O)CCCCCCCCC\C=C/C\C=C/CCCCC	310	TRUE	TRUE	TRUE		FALSE	FALSE	null	null	100	94.5	55.9	92.7	100	136.62	200227_Ariyasu_CE2_2	872.63269:11762 873.63604:9479 874.6394:3660	112.04805:10 152.99519:12 168.0379:60 224.06912:12 255.23613:36 263.11151:10 279.23297:48 281.24625:198 283.25967:156 307.22543:12 307.26233:477 309.28027:89 335.28421:24 508.32657:36 514.33679:12 549.82288:24 706.56628:12 724.52826:24 725.55603:60 727.56842:10 751.59186:48 795.54816:48 795.64709:275 795.69061:59 796.62512:24 797.65527:60 798.60278:786 810.60034:12 810.65228:48 813.55963:24 872.5…	2	11414	11762	12696	3872	6974	7598	6612	8142	8289	6380	8378	2.25	11957.1	6148.06	7680.81	7379	0
3609	11.593	872.636	PC 38:2|PC 18:1_20:1	[M+CH3COO]-		0.25	TRUE	11.03	872.639	C46H88NO8P	PC	JLDQDLKBBDQYDE-IQDNDYAFNA-N	CCCCCCCC\C=C/CCCCCCCCCC(=O)OC(COC(=O)CCCCCCC\C=C/CCCCCCCC)COP([O-])(=O)OCC[N+](C)(C)C	410	TRUE	TRUE	TRUE		FALSE	FALSE	null	null	100	93.1	51.5	91.1	100	329.38	200227_Ariyasu_CE2_2	872.63214:11319 873.63549:9912 874.63885:3346	78.96449:24 125.00064:36 168.04184:48 255.22986:12 281.24203:468 283.25546:24 309.27097:148 311.29303:24 335.28479:12 488.28589:12 515.37256:24 534.35657:83 724.53333:24 725.55353:97 750.5509:12 751.53546:36 751.58551:102 752.57452:24 787.55835:10 795.59308:78 795.61682:249 796.61859:60 796.66217:36 797.62897:60 798.52887:47 798.61218:597 810.64569:60 813.5611:24 872.64825:211	4	11527	11319	15393	8611	12319	12432	7820	15124	13119	10273	16542	4.5	12746.4	11120.6	12020.7	13407.2	0
3583	10.961	870.62	PC 38:3|PC 18:0_20:3	[M+CH3COO]-	similar chromatogram in higher mz_4431	0.917	TRUE	10.31	870.623	C46H86NO8P	PC	LLUINWFQEIMZRU-JOIBFBEQNA-N	CCCCCCCCCCCCCCCCCC(=O)OCC(COP([O-])(=O)OCC[N+](C)(C)C)OC(=O)CCCCCCCCC\C=C/C\C=C/C\C=C/CC	410	TRUE	TRUE	TRUE		FALSE	FALSE	null	null	100	91	94.5	94.1	100	4057.49	200227_Ariyasu_HFD_avs_low_3	870.62311:58777 871.62646:43822 872.62982:16377	168.03923:113 177.1646:10 224.04118:12 224.06639:60 242.08087:12 255.23541:36 261.25659:24 283.25888:1875 287.23355:24 304.22125:24 304.23837:36 304.2702:48 305.25015:5310 305.50763:24 307.25903:24 310.87823:24 333.27942:36 419.26138:24 490.32315:60 508.341:405 512.27515:12 512.30688:60 530.31335:48 725.539:24 793.9754:36 796.5517:1466 796.58344:4870 797.51447:24 807.58844:36 811.56537:60 816.177…	2	70064	71232	68042	22561	31577	37031	50544	41848	58777	40310	49117	2.25	69779.5	30389.4	50389.9	44713.4	0
3557	10.483	868.608	PC 38:4|PC 18:0_20:4	[M+CH3COO]-	adduct linked to 3421_[M+FA-H]-; similar chromatogram in higher mz_3921; found in higher mz's MsMs_4138	0.917	TRUE	9.93	868.607	C46H84NO8P	PC	HAKKEJDMTIQLJH-WKUHSSGJNA-N	CCCCCCCCCCCCCCCCCC(=O)OCC(COP([O-])(=O)OCC[N+](C)(C)C)OC(=O)CCCCCC\C=C/C\C=C/C\C=C/C\C=C/CC	410	TRUE	TRUE	TRUE		FALSE	FALSE	null	null	100	93.5	91.8	92.7	100	27564.5	200227_Ariyasu_CE2_2	868.60797:275322 869.61132:215270 870.61468:69695	78.95565:60 83.03342:12 122.98934:24 152.98137:12 152.99352:36 159.39297:12 168.03978:459 170.73923:10 177.08487:24 187.25127:10 205.19418:254 223.34506:24 224.065:532 231.20642:36 242.06854:12 259.24481:973 282.33234:36 283.21729:33 283.26215:6564 285.22351:48 285.77362:24 299.42664:10 301.20926:48 302.2428:77 303.23169:22517 303.86984:24 305.30014:24 306.51263:24 310.19916:24 327.22366:24 419.2…	0	305269	275322	344936	313454	458580	423809	391682	389130	358251	309484	375815	0	308509	398614	379688	342649	0
3556	9.911	868.606	PC 38:4|PC 18:1_20:3	[M+CH3COO]-		0.333	TRUE	9.54	868.607	C46H84NO8P	PC	JNKAOGSDBBXHEP-SAUDALOUNA-N	CCCCCCCC\C=C/CCCCCCCC(=O)OCC(COP([O-])(=O)OCC[N+](C)(C)C)OC(=O)CCCCCCCCC\C=C/C\C=C/C\C=C/CC	310	TRUE	TRUE	TRUE		FALSE	FALSE	null	null	100	96.7	82.6	91.3	100	1103.08	200227_Ariyasu_HFD_avs_low_1	868.60864:12370 869.61199:9036 870.61535:2921	168.0441:24 205.11472:10 256.22717:24 257.24805:10 279.23453:36 281.25018:489 283.26364:24 302.19806:12 304.24341:24 305.24536:1013 307.25671:24 329.20343:12 330.2482:108 331.26398:24 488.29437:12 506.30377:24 506.31958:78 512.31799:24 533.2243:10 748.51093:12 792.52863:24 793.53241:36 794.55267:1023 795.62897:24 809.55963:24 868.4917:12 868.59918:48	2	12002	17130	16947	6483	8471	8439	12370	9692	13339	9746	11174	2.25	15359.9	7797.71	11800.2	10459.9	0
3539	9.866	866.593	PC 38:5|PC 18:0_20:5	[M+CH3COO]-		0.417	TRUE	9.37	866.592	C46H82NO8P	PC	ZMNDHWFRGYCJKG-AASFMASFNA-N	CCCCCCCCCCCCCCCCCC(=O)OCC(COP([O-])(=O)OCC[N+](C)(C)C)OC(=O)CCC\C=C/C\C=C/C\C=C/C\C=C/C\C=C/CC	310	TRUE	TRUE	TRUE		FALSE	FALSE	null	null	100	95	86.1	95	100	1913.66	200227_Ariyasu_CE2_1	866.59253:41193 867.59588:31542 868.59924:24747	139.27986:10 152.99361:36 165.15811:12 168.03992:76 171.23483:10 203.17914:48 223.17136:24 224.06323:88 255.22321:72 257.23141:312 281.24689:24 282.34937:24 283.26031:1111 285.24539:36 301.18304:71 301.21472:2319 303.22986:48 326.19705:12 329.24307:94 341.24454:24 448.30051:12 466.31769:24 480.29108:12 480.30338:36 490.32599:73 495.33237:10 508.2522:24 508.33765:226 526.27167:12 526.30707:36 731.…	5	41193	43295	46321	11583	21823	13226	15669	12325	14830	18165	21605	4.625	43602.6	15543.8	14274.3	19885	0
3537	9.591	866.589	PC 38:5|PC 18:1_20:4	[M+CH3COO]-	adduct linked to 3406_[M+FA-H]-	0.917	TRUE	9.21	866.592	C46H82NO8P	PC	SWOKEJBWARJLGN-LTLPGSJDNA-N	CCCCCCCC\C=C/CCCCCCCC(=O)OCC(COP([O-])(=O)OCC[N+](C)(C)C)OC(=O)CCCCCC\C=C/C\C=C/C\C=C/C\C=C/CC	310	TRUE	TRUE	TRUE		FALSE	FALSE	null	null	100	96.9	87.1	92.9	100	8196.76	200227_Ariyasu_HFD_1	866.59198:161270 867.59533:118337 868.59869:41001	78.95782:36 152.98984:24 163.07776:24 168.04506:280 177.09032:24 191.09984:12 205.19008:99 217.19685:24 224.06287:229 228.21384:10 242.07948:24 255.2318:692 259.2381:420 275.19107:10 281.24884:3401 285.2142:48 285.25449:71 293.27863:10 302.23813:48 302.26007:36 303.16592:24 303.2319:9573 303.7135:24 304.99884:24 327.22903:24 329.207:23 329.24774:1611 417.22272:24 439.22751:24 462.24118:12 462.286…	1	107756	111296	118344	161270	222628	219651	201290	200397	186013	140491	180694	1.125	112465	201183	195900	160593	0
3518	9.37	864.575	PC 38:6|PC 16:0_22:6	[M+CH3COO]-	adduct linked to 4114_[M+CH3COONa-H]-	0.917	TRUE	8.88	864.576	C46H80NO8P	PC	IESVDEZGAHUQJU-SYGPSSPWNA-N	CCCCCCCCCCCCCCCC(=O)OCC(COP([O-])(=O)OCC[N+](C)(C)C)OC(=O)CC\C=C/C\C=C/C\C=C/C\C=C/C\C=C/C\C=C/CC	310	TRUE	TRUE	TRUE		FALSE	FALSE	null	null	100	94.9	89.7	91.4	100	45172.6	200227_Ariyasu_QC_1	864.57562:815407 865.57897:546344 866.58233:171247	78.9575:210 81.06886:36 91.0539:36 93.06956:60 95.08678:36 105.06667:12 107.0858:112 109.10069:63 117.06548:24 119.0829:48 121.09594:71 123.1165:60 131.08945:36 133.10396:70 135.11426:72 137.13632:48 143.08612:24 145.10252:36 147.11432:65 149.13139:83 149.40228:12 151.14668:36 152.9949:71 157.09949:24 159.11639:36 161.12479:48 163.07408:159 163.14577:96 165.17033:24 167.11122:36 168.04134:910 172…	14	917263	938859	950482	762144	988195	953012	924546	819833	863594	815407	953355	13.6875	935535	901117	869324	884381	0
3515	9.054	864.564	PC 38:6|PC 18:2_20:4	[M+CH3COO]-		0.917	TRUE	8.82	864.576	C46H80NO8P	PC	RUHBZJXWUDKAMZ-ODAJXHQSNA-N	CCCCC\C=C/C\C=C/CCCCCCCC(=O)OCC(COP([O-])(=O)OCC[N+](C)(C)C)OC(=O)CCCCCC\C=C/C\C=C/C\C=C/C\C=C/CC	310	TRUE	TRUE	TRUE		FALSE	FALSE	null	null	100	98.9	93.2	96	100	3399.74	200227_Ariyasu_HFD_1	864.57782:42872 865.58117:39081 866.58453:13632	150.14792:10 163.0779:12 168.03973:107 205.19025:36 224.05464:12 224.06516:60 232.16568:10 257.22675:24 259.24734:277 273.23227:10 279.23343:1309 281.2467:48 285.21915:36 301.21942:48 303.23459:2834 308.20578:24 327.22675:24 329.24292:24 387.23428:10 482.56339:10 486.29144:48 504.22952:12 504.302:306 510.29163:48 523.20807:10 528.30176:60 787.87897:24 790.54401:3510 791.32544:24 805.46942:24 846.…	0	69658	75523	78387	42872	69610	77427	67850	63630	72265	54902	69738	0	74522.9	63302.7	67915.1	62319.8	0
3488	8.798	862.561	PC 38:7|PC 16:1_22:6	[M+CH3COO]-		0.5	TRUE	8.63	862.56	C46H78NO8P	PC	DLRNZUPJXRVWRW-LKDYKOESNA-N	CCCCCC\C=C/CCCCCCCC(=O)OCC(COP([O-])(=O)OCC[N+](C)(C)C)OC(=O)CC\C=C/C\C=C/C\C=C/C\C=C/C\C=C/C\C=C/CC	310	TRUE	TRUE	TRUE		FALSE	FALSE	null	null	100	99.3	84.7	89	100	1329.78	200227_Ariyasu_HFD_2	862.5611:18496 863.56445:13691 864.56781:4810	109.10403:24 135.11945:24 149.13506:12 168.04329:24 191.17357:12 206.05534:10 224.07541:48 229.19424:36 241.00632:60 249.1788:24 253.21788:526 281.24396:106 283.23849:213 297.03464:24 301.20679:12 301.22137:36 303.23654:24 309.22607:24 327.23633:920 328.22968:24 404.12659:10 417.23941:48 418.2605:24 436.29956:10 460.27844:24 478.29599:134 510.28412:10 552.31049:24 579.3103:24 580.31726:48 788.522…	0	13493	15765	14689	11414	18496	15832	14112	11516	13002	12651	13383	0	14649.2	15247.2	12876.5	13017	0
3487	8.691	862.554	PC 38:7|PC 18:2_20:5	[M+CH3COO]-		0.25	TRUE	8.56	862.56	C46H78NO8P	PC	HRBNRYBXXRPMKP-OMCHRGCMNA-N	CCCCC\C=C/C\C=C/CCCCCCCC(=O)OCC(COP([O-])(=O)OCC[N+](C)(C)C)OC(=O)CCC\C=C/C\C=C/C\C=C/C\C=C/C\C=C/CC	310	TRUE	TRUE	TRUE		FALSE	FALSE	null	null	100	99.6	87.4	96.5	100	2263.8	200227_Ariyasu_CE2_1	862.55963:20772 863.56298:11401 864.56634:4571	123.1236:10 168.03313:12 168.04041:48 224.06389:60 253.21019:24 257.22092:172 277.21899:48 279.17108:12 279.23441:765 283.24698:24 284.82922:10 301.22046:953 302.215:24 303.23318:112 327.22784:24 486.28986:36 502.29807:24 504.29724:148 526.26355:12 526.29254:36 788.43274:47 788.52728:1097 803.48151:24 862.5213:48 862.55841:103	0	20772	21558	24118	3783	5168	5350	3799	3424	4695	7287	9127	0	22149.3	4767.17	3972.62	8206.78	0
3690	11.096	882.632	PC 39:4|PC 19:0_20:4	[M+CH3COO]-		0.167	TRUE	10.25	882.623	C47H86NO8P	PC	QUWIPEXOTVGONJ-LGUFLKDENA-N	CCCCCCCCCCCCCCCCCCC(=O)OCC(COP([O-])(=O)OCC[N+](C)(C)C)OC(=O)CCCCCC\C=C/C\C=C/C\C=C/C\C=C/CC	410	TRUE	TRUE	TRUE		FALSE	FALSE	null	null	100	85	84.6	89.5	100	316.57	200227_Ariyasu_HFD_1	882.63379:1194 883.63714:744 884.6405:412	297.28104:36 303.23621:60 385.19516:10 522.34991:24 556.33124:10 792.62256:10 808.58868:60 808.62061:36 882.60034:12	0	2104	1909	1732	1194	1472	1594	1886	1373	1397	1368	1253	0	1914.88	1419.94	1551.69	1310.78	0
3678	9.257	880.606	PC 39:5	[M+CH3COO]-		0.917	TRUE	9.43	880.607	C47H84NO8P	PC	ZKWCPMUWIPOTEW-WUBJTOBLNA-N	CCCCCC\C=C/C\C=C/CCCCCCCC(=O)OCC(COP([O-])(=O)OCC[N+](C)(C)C)OC(=O)CCCCCCCCC\C=C/C\C=C/C\C=C/CC	320	TRUE	TRUE	TRUE		FALSE	FALSE	null	null	87	99.3	54.4	71	83.3	606.45	200227_Ariyasu_HFD_avs_low_2	880.60577:6290 881.60912:6098 882.61248:2393	255.23203:884 260.80652:10 283.25775:48 305.25391:24 327.23166:36 550.31415:36 568.28497:12 568.32178:48 568.35522:90 806.57526:646 877.70477:10 880.56744:48	1	10562	10766	11599	5058	6409	7048	6806	6290	6095	6204	7876	0.5625	10975.6	6171.81	6397.06	7039.75	0
3657	8.904	878.595	PC 39:6	[M+CH3COO]-		0.25	TRUE	9.28	878.592	C47H82NO8P	PC	KSRURLYJRNYEOH-CRVSLQDRNA-N	CCCCCCCCCCCCCCCCC(=O)OCC(COP([O-])(=O)OCC[N+](C)(C)C)OC(=O)CC\C=C/C\C=C/C\C=C/C\C=C/C\C=C/C\C=C/CC	320	TRUE	TRUE	TRUE		FALSE	FALSE	null	null	96.5	97.1	90.4	81	100	231.74	200227_Ariyasu_CE2_2	878.5946:3332 879.59795:3014 880.60131:1162	283.23642:97 327.22903:356 476.31879:48 494.32004:48 801.99414:12 804.51178:68 804.54364:347 878.586:36	0	3464	3332	3462	590	854	944	891	768	711	1245	1530	0	3419.29	795.979	790.083	1387.44	0
3834	11.927	898.647	PC 40:3|PC 22:1_18:2	[M+CH3COO]-		0.667	TRUE	11.24	898.654	C48H90NO8P	PC	QITWVLBMWWSFPO-XFFQZVSLNA-N	CCCCCCCC\C=C/CCCCCCCCCCCC(=O)OCC(COP([O-])(=O)OCC[N+](C)(C)C)OC(=O)CCCCCCC\C=C/C\C=C/CCCCC	410	TRUE	TRUE	TRUE		FALSE	FALSE	null	null	100	89.7	58.7	92.5	100	115.15	200227_Ariyasu_CE2_2	898.64697:2501 899.65032:1588 900.65368:979	147.12289:10 224.06033:12 279.19965:12 279.22543:64 279.2489:24 303.2164:12 303.23349:60 304.22644:48 305.24802:24 307.26672:36 309.27728:24 311.2944:24 337.31152:48 375.90076:10 524.31354:10 552.28601:10 562.38385:24 750.55597:12 777.5177:24 822.5329:12 824.60291:188 836.57019:24 848.62781:24 898.65027:36	2	2347	2501	2406	869	1516	1644	1473	1473	1500	1422	1586	2.25	2418.08	1342.94	1482.12	1504.03	0
3818	11.46	896.639	PC 40:4|PC 18:0_22:4	[M+CH3COO]-		0.917	TRUE	10.83	896.639	C48H88NO8P	PC	WUIUYHXOIXOMHN-SHJNOZFHNA-N	CCCCCCCCCCCCCCCCCC(=O)OCC(COP([O-])(=O)OCC[N+](C)(C)C)OC(=O)CCCCCCCC\C=C/C\C=C/C\C=C/C\C=C/CC	410	TRUE	TRUE	TRUE		FALSE	FALSE	null	null	100	90.9	94.7	92	100	159.22	200227_Ariyasu_HFD_2	896.63916:3885 897.64251:2865 898.64587:1265	168.0338:12 281.25504:12 283.25906:231 303.24072:12 309.27963:12 331.25882:315 490.30188:12 508.33203:24 822.60565:384 896.61151:24	2	1821	1818	1818	2232	3885	3683	3297	3742	3172	2401	3106	2.25	1819.23	3266.6	3403.71	2753.84	0
3817	11.877	896.635	PC 40:4|PC 20:0_20:4	[M+CH3COO]-	similar chromatogram in higher mz_3994; similar chromatogram in higher mz_4073	0.917	TRUE	11.05	896.639	C48H88NO8P	PC	DDIJTWRVGORCFN-QXTOGSPWNA-N	CCCCCCCCCCCCCCCCCCCC(=O)OCC(COP([O-])(=O)OCC[N+](C)(C)C)OC(=O)CCCCCC\C=C/C\C=C/C\C=C/C\C=C/CC	410	TRUE	TRUE	TRUE		FALSE	FALSE	null	null	100	86.1	93.8	92.6	100	306.17	200227_Ariyasu_HFD_avs_low_2	896.63947:4255 897.64282:3626 898.64618:2451	152.99527:10 224.07346:24 259.24487:36 303.23422:339 311.29266:99 510.30951:12 536.3399:12 536.35291:36 822.59943:344 896.6134:36	2	5106	5760	6023	2560	5482	5408	4627	4255	4094	3823	4732	2.25	5629.27	4482.92	4325.29	4277.41	0
3805	11.056	894.62	PC 40:5|PC 18:0_22:5	[M+CH3COO]-		0.917	TRUE	10.12	894.623	C48H86NO8P	PC	MAAMGQXOTCBPFS-CYDMDVBXNA-N	CCCCCCCCCCCCCCCCCC(=O)OCC(COP([O-])(=O)OCC[N+](C)(C)C)OC(=O)CCCCC\C=C/C\C=C/C\C=C/C\C=C/C\C=C/CC	410	TRUE	TRUE	TRUE		FALSE	FALSE	null	null	100	81.6	83.6	90.1	100	172.39	200227_Ariyasu_HFD_2	894.61963:8118 895.62298:6581 896.62634:3215	192.17993:12 192.25191:24 224.07745:12 283.25964:182 285.25421:75 289.80872:10 327.22101:12 329.20917:12 329.24734:632 467.59918:10 490.31845:24 508.32361:60 508.34573:36 524.34039:10 759.54248:36 803.5802:10 818.63153:24 820.56799:681 839.39966:10 894.61011:36	2	1767	1828	1762	2658	8118	4940	3153	3871	4207	2703	3599	2.25	1785.77	5238.6	3743.6	3151	0
3804	10.577	894.619	PC 40:5|PC 20:1_20:4	[M+CH3COO]-		0.917	TRUE	10.05	894.623	C48H86NO8P	PC	SFSJJONFWFZOGW-UNBGXMKUNA-N	CCCCCCCC\C=C/CCCCCCCCCC(=O)OCC(COP([O-])(=O)OCC[N+](C)(C)C)OC(=O)CCCCCC\C=C/C\C=C/C\C=C/C\C=C/CC	410	TRUE	TRUE	TRUE		FALSE	FALSE	null	null	100	93.5	78.9	96.9	100	663.7	200227_Ariyasu_CE2_3	894.61938:11690 895.62273:9128 896.62609:3034	168.03241:6 224.02083:6 224.06914:24 259.23346:18 283.25739:156 285.25668:24 303.23413:356 309.27298:224 327.22366:6 329.2449:419 445.25903:6 480.30527:6 490.31546:12 508.31107:24 508.33954:52 510.29678:12 516.32819:12 528.31989:12 534.36566:37 773.48285:5 820.57623:907 830.92383:12 835.52148:12 894.51794:6 894.61865:187	2	10495	10573	11690	6901	8901	7506	8791	6293	6039	7138	6913	2.25	10919	7769.56	7040.98	7025.53	0
3777	10.336	892.61	PC 40:6|PC 18:0_22:6	[M+CH3COO]-	found in higher mz's MsMs_4064	0.917	TRUE	9.72	892.607	C48H84NO8P	PC	FAUYAENFVCNTAL-UFTZFNJNNA-N	CCCCCCCCCCCCCCCCCC(=O)OCC(COP([O-])(=O)OCC[N+](C)(C)C)OC(=O)CC\C=C/C\C=C/C\C=C/C\C=C/C\C=C/C\C=C/CC	410	TRUE	TRUE	TRUE		FALSE	FALSE	null	null	100	92.2	96.2	96.8	100	11929.3	200227_Ariyasu_HFD_avs_low_3	892.60541:159763 893.60876:121369 894.61212:44862	78.96432:24 105.07005:12 121.10101:12 131.08662:12 131.08984:24 135.11789:36 145.10115:12 149.0563:24 152.99345:24 157.09799:24 159.07416:12 163.07251:24 168.0397:210 175.14424:12 177.15764:60 191.17749:105 203.18282:24 215.17268:12 224.06493:204 229.19002:268 234.99651:10 241.18065:24 249.16995:12 249.18102:60 279.22595:10 282.30396:24 283.24789:2206 283.2597:3489 284.58151:24 285.96811:24 294.1…	2	249024	247350	228362	145964	175110	198301	160612	140146	159763	157017	179778	2.25	241579	173125	153507	168398	0
3775	9.772	892.606	PC 40:6|PC 20:2_20:4	[M+CH3COO]-		0.917	TRUE	9.46	892.607	C48H84NO8P	PC	DWNZYUCWYBDRIX-WOVKMZFMNA-N	CCCCC\C=C/C\C=C/CCCCCCCCCC(=O)OCC(COP([O-])(=O)OCC[N+](C)(C)C)OC(=O)CCCCCC\C=C/C\C=C/C\C=C/C\C=C/CC	310	TRUE	TRUE	TRUE		FALSE	FALSE	null	null	100	97.8	76	89.2	100	205.56	200227_Ariyasu_HFD_avs_low_2	892.60474:3468 893.60809:2855 894.61145:1066	259.23596:6 259.24274:12 281.2442:63 284.24338:6 303.20749:6 303.2319:95 307.26514:53 329.25534:108 331.26242:12 506.31686:24 514.3374:6 532.31775:12 818.55573:140 818.56775:244 818.63202:48 892.5802:30 892.58856:60 892.65143:30	0	6188	5395	6752	2560	3422	3541	3346	3468	2672	3491	3794	0	6111.42	3174.06	3162.12	3642.5	0
3753	9.454	890.587	PC 40:7|PC 18:1_22:6	[M+CH3COO]-		0.917	TRUE	9.06	890.592	C48H82NO8P	PC	FPEVDFOXMCHLKL-MIIHFGKENA-N	CCCCCCCC\C=C/CCCCCCCC(=O)OCC(COP([O-])(=O)OCC[N+](C)(C)C)OC(=O)CC\C=C/C\C=C/C\C=C/C\C=C/C\C=C/C\C=C/CC	310	TRUE	TRUE	TRUE		FALSE	FALSE	null	null	100	96.5	87.6	95.9	100	3042.41	200227_Ariyasu_HFD_2	890.59253:39705 891.59588:38941 892.59924:12642	168.04651:68 177.15527:12 177.16463:36 191.16922:24 191.18086:36 224.06647:48 229.19156:93 243.13234:12 249.18484:48 281.24796:1166 283.23779:607 297.21533:12 303.22604:36 309.21793:24 327.20761:81 327.23047:1826 329.24408:24 417.24985:24 481.24878:12 488.29034:36 501.47046:10 506.29327:148 506.31854:240 532.30646:12 534.28333:48 534.30927:24 552.31903:36 771.52301:24 813.88269:36 813.94275:24 81…	2	31147	34014	29303	34977	39705	43444	40573	37586	38931	31127	39105	2.25	31488	39375.4	39030.4	35115.8	0
3752	9.216	890.583	PC 40:7|PC 20:3_20:4	[M+CH3COO]-		0.083	TRUE	8.98	890.592	C48H82NO8P	PC	QFOVTMHNARYFIU-HYOAFMAGNA-N	CC\C=C/C\C=C/C\C=C/CCCCCCCCCC(=O)OCC(COP([O-])(=O)OCC[N+](C)(C)C)OC(=O)CCCCCC\C=C/C\C=C/C\C=C/C\C=C/CC	310	TRUE	TRUE	TRUE		FALSE	FALSE	null	null	100	98.8	49	87.2	100	265.25	200227_Ariyasu_CE2_1	890.58313:5667 891.58648:2715 892.58984:1683	203.18303:12 224.06522:24 257.23355:12 259.24286:24 279.24283:36 281.23965:24 301.17801:12 301.21457:76 303.23459:284 305.2442:101 307.258:66 329.24799:24 504.30811:10 528.3241:12 530.32587:36 816.55902:391 890.47845:24 890.54126:74 890.55383:132 890.58313:168 890.646:24	0	5667	6424	7032	2732	4678	4572	4822	4930	5168	4325	5018	0	6374.4	3993.83	4973.1	4671.06	0
3717	8.62	886.554	PC 40:9|PC 20:4_20:5	[M+CH3COO]-		0.417	TRUE	8.47	886.56	C48H78NO8P	PC	VZHJGZIHURTYOK-VEJLKNSKNA-N	CC\C=C/C\C=C/C\C=C/C\C=C/CCCCCCC(=O)OCC(COP([O-])(=O)OCC[N+](C)(C)C)OC(=O)CCC\C=C/C\C=C/C\C=C/C\C=C/C\C=C/CC	310	TRUE	TRUE	TRUE		FALSE	FALSE	null	null	100	99.5	53	73	100	227.76	200227_Ariyasu_QC_1	886.55841:3778 887.56176:2034 888.56512:1073	152.98604:12 236.04529:10 241.01503:48 277.19208:12 277.20844:36 279.23087:10 281.22531:24 283.23398:24 283.2623:24 301.21683:36 303.21976:48 303.23685:72 305.2514:36 325.22678:12 327.22919:60 417.24036:24 495.34827:10 528.31512:24 580.29224:24 604.28357:12 686.51105:12 811.61993:36 812.49969:96 812.53973:159 812.56769:87 812.61969:36 886.54443:422	0	7144	6461	6567	2434	3681	3780	4288	3909	4337	3778	4961	0	6723.96	3298.15	4178.31	4369.91	0
3884	9.69	906.619	PC 41:6	[M+CH3COO]-		0.25	TRUE	10.48	906.623	C49H86NO8P	PC	MCBZZOAHAMROOU-DSFOIJQZNA-N	CCCCCCCCCCCCCCCCCCC(=O)OCC(COP([O-])(=O)OCC[N+](C)(C)C)OC(=O)CC\C=C/C\C=C/C\C=C/C\C=C/C\C=C/C\C=C/CC	420	TRUE	TRUE	TRUE		FALSE	FALSE	null	null	91.4	86.4	91.5	79.5	94.4	63.88	200227_Ariyasu_CE2_1	906.61902:1218 907.62237:1064 908.62573:525	283.24423:36 327.21219:12 327.23505:60 522.36188:24 829.93262:12 832.56659:104 832.599:185 906.60834:36	4	1218	1126	1136	345	574	494	509	431	482	557	689	3.5	1159.71	471.083	473.958	623.125	0
4046	13.612	932.73	PC 42:0|PC 16:0_26:0	[M+CH3COO]-		0.333	TRUE	13.37	932.732	C50H100NO8P	PC	FVPIUJLJGKDJQN-UHFFFAOYNA-N	CCCCCCCCCCCCCCCCCCCCCCCCCC(=O)OC(COC(=O)CCCCCCCCCCCCCCC)COP([O-])(=O)OCC[N+](C)(C)C	310	TRUE	TRUE	TRUE		FALSE	FALSE	null	null	100	98.8	83.9	87.8	100	158.46	200227_Ariyasu_CE2_1	932.72998:902 933.73333:1678 934.73669:1017	255.22498:117 283.28815:12 367.36118:36 395.37561:24 855.75079:12 858.70087:136 932.73492:36	9	902	855	876	419	746	489	585	632	440	626	598	8.5625	877.979	551.458	552.375	611.938	0
4020	13.219	928.7	PC 42:2|PC 24:0_18:2	[M+CH3COO]-		0.917	TRUE	13.14	928.701	C50H96NO8P	PC	IIGQXTIUKKRHCT-KVIQUQEHNA-N	CCCCCCCCCCCCCCCCCCCCCCCC(=O)OCC(COP([O-])(=O)OCC[N+](C)(C)C)OC(=O)CCCCCCC\C=C/C\C=C/CCCCC	310	TRUE	TRUE	TRUE		FALSE	FALSE	null	null	100	99.8	91.1	91.2	100	471.28	200227_Ariyasu_CE2_2	928.69977:4306 929.70312:5552 930.70648:2188	279.23526:204 367.35272:119 504.28781:12 546.40588:10 592.43793:36 850.66211:24 854.63281:213 854.66565:373 898.23102:10 928.69574:48	6	4004	4306	3882	1277	1880	2021	2209	1891	2239	2168	2687	6.3125	4063.73	1725.94	2113.04	2427.34	0
3994	11.888	922.649	PC 42:5|PC 22:1_20:4	[M+CH3COO]-	adduct linked to 4008_[M+C2H3N+Na-2H]-	0.917	TRUE	11.08	922.654	C50H90NO8P	PC	WEJRANQJEZOPOW-FNDBXICPNA-N	CCCCCCCC\C=C/CCCCCCCCCCCC(=O)OCC(COP([O-])(=O)OCC[N+](C)(C)C)OC(=O)CCCCCC\C=C/C\C=C/C\C=C/C\C=C/CC	410	TRUE	TRUE	TRUE		FALSE	FALSE	null	null	100	86.2	89.3	95.2	100	237.61	200227_Ariyasu_HFD_avs_low_3	922.65552:2180 923.65887:1942 924.66223:720	146.95961:6 168.05408:6 224.06468:12 303.23373:189 337.27313:6 337.3092:102 357.27698:12 544.34082:6 562.37103:24 848.54266:43 848.604:305 922.65363:43	4	3164	3165	3152	1805	3418	3423	2765	2872	2180	2346	2937	3.5	3160.15	2881.75	2605.4	2641.38	0
3983	11.696	920.64	PC 42:6|PC 20:0_22:6	[M+CH3COO]-		0.417	TRUE	10.75	920.639	C50H88NO8P	PC	WAFWSBFKIPCFOF-ZOHKZEOUNA-N	CCCCCCCCCCCCCCCCCCCC(=O)OCC(COP([O-])(=O)OCC[N+](C)(C)C)OC(=O)CC\C=C/C\C=C/C\C=C/C\C=C/C\C=C/C\C=C/CC	410	TRUE	TRUE	TRUE		FALSE	FALSE	null	null	100	82	68.2	75.7	100	178.17	200227_Ariyasu_CE2_3	920.63953:2232 921.64288:1483 922.64624:1483	161.1342:10 249.17267:10 283.23669:36 311.28821:48 327.18875:12 327.21921:48 516.84906:12 516.85223:12 796.62732:10 843.7738:10 846.56433:66 846.5929:121 846.646:36 920.60785:81 920.63342:146	0	2160	2057	2232	861	1431	1672	1100	1262	1120	1139	1565	0	2149.65	1321.48	1160.54	1351.78	0
3970	10.379	918.622	PC 42:7|PC 20:1_22:6	[M+CH3COO]-	similar chromatogram in higher mz_4366	0.917	TRUE	10.04	918.623	C50H86NO8P	PC	FYVDGOCCFDKYOR-GXLBXUGMNA-N	CCCCCCCC\C=C/CCCCCCCCCC(=O)OCC(COP([O-])(=O)OCC[N+](C)(C)C)OC(=O)CC\C=C/C\C=C/C\C=C/C\C=C/C\C=C/C\C=C/CC	310	TRUE	TRUE	TRUE		FALSE	FALSE	null	null	100	97.7	88.8	91.2	100	150.96	200227_Ariyasu_QC_1	918.62506:1084 919.62841:853 920.63177:708	177.15904:10 224.05838:12 309.28299:24 327.23151:104 534.28601:12 833.56677:10 844.59106:181 859.54681:10 918.60992:24	0	1747	1992	1669	867	1144	1208	1142	931	1055	1084	1293	0	1802.77	1073	1042.79	1188.53	0
3959	9.652	916.607	PC 42:8|PC 20:2_22:6	[M+CH3COO]-	ion correlated with 2527	0.25	TRUE	9.29	916.607	C50H84NO8P	PC	YBAVZMWJCPETFA-YJENULLPNA-N	CCCCC\C=C/C\C=C/CCCCCCCCCC(=O)OCC(COP([O-])(=O)OCC[N+](C)(C)C)OC(=O)CC\C=C/C\C=C/C\C=C/C\C=C/C\C=C/C\C=C/CC	310	TRUE	TRUE	TRUE		FALSE	FALSE	null	null	100	97	82.6	89.7	100	12.34	200227_Ariyasu_CE2_2	916.60724:1037 917.61059:992 918.61395:474	204.99388:10 283.22766:12 283.23709:24 307.26099:36 327.23743:60 452.27328:10 506.24234:10 532.33844:24 824.62347:10 842.53162:60 842.55609:130 850.17834:10 916.59772:36	0	947	1037	854	345	449	512	405	425	374	457	555	0	946.083	435.208	401.396	505.875	0
3939	9.128	914.581	PC 42:9|PC 20:3_22:6	[M+CH3COO]-		0.667	TRUE	8.91	914.592	C50H82NO8P	PC	UOHAUYMPRRFULX-WJAHOPGDNA-N	CC\C=C/C\C=C/C\C=C/CCCCCCCCCC(=O)OCC(COP([O-])(=O)OCC[N+](C)(C)C)OC(=O)CC\C=C/C\C=C/C\C=C/C\C=C/C\C=C/C\C=C/CC	310	TRUE	TRUE	TRUE		FALSE	FALSE	null	null	100	99	92.2	91.2	100	21.23	200227_Ariyasu_CE2_1	914.58954:2099 915.59289:1643 916.59625:641	211.08839:10 283.23495:36 305.23032:24 305.24255:60 327.23013:185 512.28558:12 530.29498:24 530.30145:24 840.55499:169 914.5871:48	0	2099	1993	2274	1032	1128	1446	1353	920	1093	1219	1584	0	2121.81	1201.77	1121.79	1401.25	0
4018	8.813	928.601	PC 43:9	[M+CH3COO]-		0.25	TRUE	9.21	928.607	C51H84NO8P	PC	FSIWNQMKLNLRCX-LLBBQNGGNA-N	CCCC\C=C/C\C=C/CCCCCCCC(=O)OCC(COP([O-])(=O)OCC[N+](C)(C)C)OC(=O)CCC\C=C/C\C=C/C\C=C/C\C=C/C\C=C/C\C=C/C\C=C/CC	320	TRUE	TRUE	TRUE		FALSE	FALSE	null	null	80.5	96.5	44.3	66.4	72.2	51.12	200227_Ariyasu_CE2_3	928.60132:657 929.60467:895 930.60803:452	259.25177:12 303.22461:102 550.38324:12 808.4776:12 808.52942:36 808.55341:36 854.47864:12 854.52783:36 854.57709:143 854.63452:24 928.3598:12 928.56934:24	0	569	600	657	250	353	385	388	381	318	366	452	0	608.708	329.25	362.396	409.219	0
4172	13.638	958.729	PC 44:1	[M+CH3COO]-	ion correlated with 4163; adduct linked to 4163_[M+Hac-H]-	0.25	TRUE	13.38	958.748	C52H102NO8P	PC	QYSJKJRONZHWQS-OFWBYEQRNA-N	CCCCCCCCCCCCCCCCCCCCCCCCCC(=O)OCC(COP([O-])(=O)OCC[N+](C)(C)C)OC(=O)CCCCCCC\C=C/CCCCCCCC	320	TRUE	TRUE	TRUE		FALSE	FALSE	null	null	80.2	98.5	29.5	78.2	83.3	113.15	200227_Ariyasu_HFD_avs_low_2	958.73627:810 959.73962:915 960.74298:698	309.26761:10 395.3804:12 884.65088:12 884.68011:24 958.76813:12	6	346	311	478	247	838	1037	398	810	299	372	474	5.625	378.188	707.125	502.542	422.562	0
4062	8.768	936.572	PC 44:12|PC 22:6_22:6	[M+CH3COO]-		0.917	TRUE	8.48	936.576	C52H80NO8P	PC	XLKQWAMTMYIQMG-MYZZJVRYNA-N	CC\C=C/C\C=C/C\C=C/C\C=C/C\C=C/C\C=C/CCC(=O)OCC(COP([O-])(=O)OCC[N+](C)(C)C)OC(=O)CC\C=C/C\C=C/C\C=C/C\C=C/C\C=C/C\C=C/CC	310	TRUE	TRUE	TRUE		FALSE	FALSE	null	null	100	98.2	86.3	98.6	100	256.9	200227_Ariyasu_HFD_3	936.57227:3881 937.57562:4625 938.57898:2121	224.07314:12 281.23672:12 283.24304:125 327.22607:353 534.30084:24 552.2973:36 859.62183:12 862.43433:12 862.54559:418 877.5174:24 936.55713:60	0	7313	6617	6028	3061	3976	3881	2465	1881	1963	3461	4094	0	6652.77	3639.6	2103.27	3777.12	0
4156	13.221	952.701	PC 44:4|PC 24:0_20:4	[M+CH3COO]-		0.917	TRUE	13.08	952.701	C52H96NO8P	PC	GGJWAWMDDPNXCZ-RUKQXJHINA-N	CCCCCCCCCCCCCCCCCCCCCCCC(=O)OCC(COP([O-])(=O)OCC[N+](C)(C)C)OC(=O)CCCCCC\C=C/C\C=C/C\C=C/C\C=C/CC	310	TRUE	TRUE	TRUE		FALSE	FALSE	null	null	100	99.6	81.2	88.4	100	384.65	200227_Ariyasu_CE2_3	952.70105:4401 953.7044:7452 954.70776:3021	141.01712:24 259.23062:12 303.22119:168 308.00751:10 367.34674:124 574.43512:24 592.41663:24 814.61957:10 854.6933:12 878.63776:397 878.65857:507 878.72925:36 952.64636:36 952.6767:24 952.7113:36	3	3466	3409	4401	1795	3039	3280	3062	2390	2611	2722	3190	2.8125	3758.48	2704.79	2688.06	2956.03	0
4139	12.979	950.684	PC 44:5|PC 24:1_20:4	[M+CH3COO]-		0.917	TRUE	12.47	950.686	C52H94NO8P	PC	BUYSFNDFDVKAFR-SVAIAZDFNA-N	CCCCCCCCCC\C=C/CCCCCCCCCCCC(=O)OCC(COP([O-])(=O)OCC[N+](C)(C)C)OC(=O)CCCCCC\C=C/C\C=C/C\C=C/C\C=C/CC	410	TRUE	TRUE	TRUE		FALSE	FALSE	null	null	100	94.5	59.8	89.1	100	353.51	200227_Ariyasu_HFD_2	950.68445:2164 951.6878:2517 952.69116:1364	168.03212:12 303.23608:209 365.30304:12 365.33789:36 590.42401:36 818.67468:108 818.70276:48 876.49756:12 876.59314:59 876.64716:314 876.72192:59 950.67743:36	1	2716	2681	2956	1286	2164	2366	1876	1640	1786	1642	2069	0.5625	2784.29	1938.69	1767.52	1855.34	0
4492	14.3	1144.91	PC 58:6	[M+CH3COO]-		0.333	TRUE	13.56	1144.89	C66H120NO8P	PC	XOMQBEHPBQKQHE-LGCDBHAXNA-N	CCCCCCCCCCCCCCCC(=O)OCC(COP([O-])(=O)OCC[N+](C)(C)C)OC(=O)CCCCCCCCCCCCCCCCCCCCCC\C=C/C\C=C/C\C=C/C\C=C/C\C=C/C\C=C/CC	420	TRUE	TRUE	TRUE		FALSE	FALSE	null	null	80.9	88.7	93.8	72.6	83.3	70.02	200227_Ariyasu_HFD_avs_low_1	1144.90601:548 1145.90936:622 1146.91272:365	255.23186:36 981.78613:10 1070.85315:136 1144.89648:36	5	240	250	175	275	502	547	548	599	633	398	306	5.1875	221.583	441.354	593.458	351.938	0
4498	13.741	1162.86	PC 60:11	[M+CH3COO]-		0.417	TRUE	13.44	1162.84	C68H114NO8P	PC	FAHKNQJOXZAKAT-QCRZSKODNA-N	CC\C=C/C\C=C/C\C=C/C\C=C/C\C=C/CCCCCCCCCCCCCCCCCCCCCC(=O)OCC(COP([O-])(=O)OCC[N+](C)(C)C)OC(=O)CC\C=C/C\C=C/C\C=C/C\C=C/C\C=C/C\C=C/CC	320	TRUE	TRUE	TRUE		FALSE	FALSE	null	null	86.1	98.1	78	72	83.3	99.1	200227_Ariyasu_HFD_avs_low_3	1162.85205:619 1163.8554:774 1164.85876:403	174.035:10 255.23332:24 279.23001:12 327.23553:24 1088.79089:67 1088.828:136 1103.771:12 1162.85254:63 1162.90515:36	2	413	395	271	377	677	749	474	514	619	455	546	2.25	359.854	601.104	535.771	500.562	0
4515	13.752	1188.88	PC 62:12	[M+CH3COO]-		0.583	TRUE	13.4	1188.86	C70H116NO8P	PC	ZFOPNPSSPPNWAX-PFSPCOKDNA-N	CC\C=C/C\C=C/C\C=C/C\C=C/C\C=C/C\C=C/CCCCCCCCCCCCCCCCCCCCC(=O)OC(COC(=O)CC\C=C/C\C=C/C\C=C/C\C=C/C\C=C/C\C=C/CC)COP([O-])(=O)OCC[N+](C)(C)C	320	TRUE	TRUE	TRUE		FALSE	FALSE	null	null	84.7	97.3	76.9	72.5	83.3	114.6	200227_Ariyasu_QC_2	1188.86987:727 1189.87322:770 1190.87658:610	255.22589:48 327.21945:12 327.22708:24 1114.83228:197 1114.91187:48 1179.67432:10 1188.88867:68	2	294	407	282	380	774	899	690	693	742	572	727	2.25	327.938	684.188	708.542	649.75	0
4529	14.02	1216.9	PC 64:12	[M+CH3COO]-		0.25	TRUE	13.57	1216.89	C72H120NO8P	PC	BQLIJSDVYNHLFD-MYZZJVRYNA-N	CC\C=C/C\C=C/C\C=C/C\C=C/C\C=C/C\C=C/CCCCCCCCCCCCC(=O)OCC(COP([O-])(=O)OCC[N+](C)(C)C)OC(=O)CCCCCCCCCCCC\C=C/C\C=C/C\C=C/C\C=C/C\C=C/C\C=C/CC	320	TRUE	TRUE	TRUE		FALSE	FALSE	null	null	85	95.8	67.4	75.9	83.3	136.23	200227_Ariyasu_HFD_avs_low_3	1216.90027:672 1217.90362:956 1218.90698:619	283.24054:10 327.22836:48 1032.47314:10 1117.86462:10 1142.78979:36 1142.84668:71 1142.87512:137 1142.96057:48 1216.88269:36	3	267	292	252	207	422	622	338	648	672	322	490	3.375	270.729	417.229	552.562	405.844	0
2168	6.265	684.408	PC O-26:5|PC O-20:5_6:0	[M+CH3COO]-	adduct linked to 2186_[M+C2H3N+Na-2H]-	0.917	TRUE	6.14	684.425	C34H60NO7P	EtherPC	AWLNMANCRBJVNV-HJNKVCFRNA-N	CCCCCC(=O)OC(COCCCC\C=C/C\C=C/C\C=C/C\C=C/C\C=C/CC)COP([O-])(=O)OCC[N+](C)(C)C	310	TRUE	TRUE	TRUE		FALSE	FALSE	null	null	87.6	99.7	17.6	59.8	100	426.8	200227_Ariyasu_QC_2	684.41211:2854 685.41546:2562 686.41882:795	115.03685:48 224.05821:12 255.22897:125 281.04111:24 340.11908:10 428.14734:10 462.27292:12 480.28601:36 514.3299:10 578.36395:76 592.37262:24 610.36707:36 652.36487:10	2	2228	2357	3409	1910	2990	2946	2775	4002	3638	2397	2854	2.25	2664.46	2615.21	3471.71	2625.25	0
2310	6.861	712.439	PC O-28:5|PC O-22:5_6:0	[M+CH3COO]-	adduct linked to 2087_[M-H]-; adduct linked to 2231_[M+FA-H]-	0.917	TRUE	6.61	712.456	C36H64NO7P	EtherPC	MNSWQSBKKDJDBE-HJNKVCFRNA-N	CCCCCC(=O)OC(COCCCCCC\C=C/C\C=C/C\C=C/C\C=C/C\C=C/CC)COP([O-])(=O)OCC[N+](C)(C)C	310	TRUE	TRUE	TRUE		FALSE	FALSE	null	null	82.6	98.7	27.1	57.7	100	337.48	200227_Ariyasu_HFD_1	712.44214:1529 713.44549:1212 714.44885:474	115.03568:48 283.26529:60 434.26334:10 508.34778:24 606.36224:36 638.38293:24	5	1892	1916	2506	1529	2785	2331	2267	3275	2940	1910	2383	5.0625	2104.4	2215.23	2827.31	2146.66	0
2578	9.684	750.568	PC O-30:0|PC O-14:0_16:0	[M+CH3COO]-		0.833	TRUE	9.46	750.565	C38H78NO7P	EtherPC	BYMZZQJJOHDZOU-UHFFFAOYNA-N	CCCCCCCCCCCCCCCC(=O)OC(COCCCCCCCCCCCCCC)COP([O-])(=O)OCC[N+](C)(C)C	310	TRUE	TRUE	TRUE		FALSE	FALSE	null	null	100	99	76.2	85.9	100	254.17	200227_Ariyasu_HFD_avs_low_3	750.56067:1484 751.56402:1022 752.56738:344	227.19098:12 227.19522:48 255.23839:258 263.83362:10 303.21207:24 303.22672:90 438.28317:12 466.26181:12 676.52478:93 676.53943:129 750.51904:24	0	1131	950	1151	1104	1398	1538	1384	1766	1484	1111	1391	0	1077.25	1346.62	1544.38	1251.12	0
2781	10.808	778.597	PC O-32:0|PC O-16:0_16:0	[M+CH3COO]-	similar chromatogram in higher mz_2945	0.917	TRUE	10.19	778.597	C40H82NO7P	EtherPC	WOTHHEHCEYHCFE-UHFFFAOYNA-N	CCCCCCCCCCCCCCCCOCC(COP([O-])(=O)OCC[N+](C)(C)C)OC(=O)CCCCCCCCCCCCCCC	410	TRUE	TRUE	TRUE		FALSE	FALSE	null	null	100	91.8	89.3	89.1	100	747.82	200227_Ariyasu_HFD_3	778.59711:15827 779.60046:10049 780.60382:2783	255.23117:1426 272.1723:10 279.22076:60 283.23795:12 331.25137:10 405.26932:10 448.29584:36 448.31366:60 466.33105:78 704.55695:810 719.50916:12 778.58765:48	5	8721	9672	9744	11900	14172	15827	14168	15345	11816	11781	13762	5.0625	9379.06	13966.2	13776.4	12771.3	0
2740	9.196	774.568	PC O-32:2|PC O-14:0_18:2	[M+CH3COO]-		0.333	TRUE	9.42	774.565	C40H78NO7P	EtherPC	IWGRIIUADPXTSC-AKMCNLDWNA-N	CCCCCCCCCCCCCCOCC(COP([O-])(=O)OCC[N+](C)(C)C)OC(=O)CCCCCCC\C=C/C\C=C/CCCCC	310	TRUE	TRUE	TRUE		FALSE	FALSE	null	null	97.6	98.9	19.9	55.3	100	128.56	200227_Ariyasu_HFD_3	774.56842:709 775.57177:520 776.57513:181	152.99652:84 196.84157:10 255.21782:24 255.23352:60 256.22769:36 267.24969:12 269.24701:202 279.19275:12 279.23495:137 280.23953:115 281.24356:65 283.25461:48 284.26639:111 307.26447:100 308.26401:128 313.63632:10 405.18192:12 405.2384:137 417.2533:12 423.23993:24 423.26013:24 466.26764:10 511.28271:12 687.47888:96 687.52301:36 700.52148:48 774.49359:101 774.52094:370	0	789	680	608	508	574	709	604	640	571	542	728	0	692.417	596.896	605.312	635.094	0
2984	12.258	806.622	PC O-34:0|PC O-18:0_16:0	[M+CH3COO]-	similar chromatogram in higher mz_4360	0.333	TRUE	11.38	806.628	C42H86NO7P	EtherPC	GTFLTTXDLGEBAI-UHFFFAOYNA-N	CCCCCCCCCCCCCCCCCCOCC(COP([O-])(=O)OCC[N+](C)(C)C)OC(=O)CCCCCCCCCCCCCCC	410	TRUE	TRUE	TRUE		FALSE	FALSE	null	null	100	84.8	95.2	86.9	100	350.57	200227_Ariyasu_CE2_1	806.62366:2718 807.62701:1707 808.63037:786	169.16618:10 255.23015:491 494.33386:12 494.36505:48 732.5578:48 732.59576:265 806.60944:36	2	2718	2547	2964	2721	5073	5255	4097	5306	4844	3024	4344	2.25	2742.96	4349.38	4748.83	3683.94	0
2961	10.899	804.609	PC O-34:1|PC O-18:1_16:0	[M+CH3COO]-		0.917	TRUE	10.47	804.612	C42H84NO7P	EtherPC	IQLHTKSHLGLPMG-MRCUWXFGNA-N	CCCCCCCCCCCCCCCC(=O)OC(COCCCCCCCC\C=C/CCCCCCCC)COP([O-])(=O)OCC[N+](C)(C)C	310	TRUE	TRUE	TRUE		FALSE	FALSE	null	null	100	95.9	85.3	87	100	6115.69	200227_Ariyasu_HFD_3	804.61206:98630 805.61541:65598 806.61877:18807	78.95513:24 168.03726:12 253.21939:12 254.40431:36 255.23317:9695 257.33597:24 258.33871:24 267.46732:10 279.22284:24 281.25021:897 282.25369:24 283.25186:36 297.25156:12 327.21771:12 403.20642:12 403.26279:92 448.32513:36 466.3367:125 472.80478:12 474.33786:338 492.35181:734 728.18854:48 728.8703:24 729.74579:24 730.57245:6649 731.58173:36 732.67151:24 734.78882:24 742.51599:24 745.52466:24 768.…	2	37502	43377	44194	59316	96201	98630	83522	111021	82378	63473	79117	2.25	41691.1	84715.7	92307	71294.9	0
2944	10.088	802.595	PC O-34:2|PC O-16:0_18:2	[M+CH3COO]-		0.917	TRUE	9.8	802.597	C42H82NO7P	EtherPC	IQACMFWAGALEAQ-DYMXKLMANA-N	CCCCCCCCCCCCCCCCOCC(COP([O-])(=O)OCC[N+](C)(C)C)OC(=O)CCCCCCC\C=C/C\C=C/CCCCC	310	TRUE	TRUE	TRUE		FALSE	FALSE	null	null	100	98.3	52.7	93.8	100	457.66	200227_Ariyasu_CE2_1	802.5954:6536 803.59875:4413 804.60211:2904	224.05498:12 255.23012:1173 279.2291:380 283.23926:24 295.25565:12 327.22458:48 448.30084:24 466.32712:60 490.32944:24 524.30365:10 718.51514:24 728.55981:398 740.10516:12 802.56903:36	0	6536	6237	5545	3299	3656	4298	4455	5201	4724	4208	5268	0	6106.04	3750.85	4793.4	4737.69	0
2945	10.802	802.601	PC O-34:2|PC O-16:1_18:1	[M+CH3COO]-		0.333	TRUE	10.17	802.597	C42H82NO7P	EtherPC	WDQJCKHLEYAETE-MGXYOJEMNA-N	CCCCCCCC\C=C/CCCCCCCC(=O)OC(COCCCCCCCC\C=C/CCCCCC)COP([O-])(=O)OCC[N+](C)(C)C	410	TRUE	TRUE	TRUE		FALSE	FALSE	null	null	100	91.2	72.3	91.1	100	473.82	200227_Ariyasu_HFD_avs_low_1	802.60132:6934 803.60467:5545 804.60803:47404	224.07188:24 255.20781:12 255.23022:211 281.24957:714 283.2583:36 303.23511:36 446.27988:12 446.32138:48 464.31125:101 480.32242:24 490.31418:12 726.18719:12 728.51099:47 728.53748:394 728.56024:461 766.50385:12 766.53107:36 802.54962:24 802.60529:24	0	4416	5228	4246	5773	6117	6382	6934	5362	6318	4885	4744	0	4629.98	6090.75	6204.62	4814.53	0
2931	9.974	800.58	PC O-34:3|PC O-16:1_18:2	[M+CH3COO]-		0.917	TRUE	9.66	800.581	C42H80NO7P	EtherPC	AXCLECQLCBWNLZ-DZELQHPSNA-N	CCCCCC\C=C/CCCCCCCCOCC(COP([O-])(=O)OCC[N+](C)(C)C)OC(=O)CCCCCCC\C=C/C\C=C/CCCCC	310	TRUE	TRUE	TRUE		FALSE	FALSE	null	null	100	98	38.7	93.6	100	404.68	200227_Ariyasu_CE2_1	800.5824:3765 801.58575:3155 802.58911:4833	224.06989:24 239.24139:12 255.2281:48 269.23456:12 279.22699:663 303.21811:12 446.30969:36 464.29935:72 726.49377:88 726.51648:359 800.56335:36	0	3765	4178	3989	1808	1562	2190	2709	2769	2700	2160	2949	0	3977.38	1853.38	2725.73	2554.22	0
2919	9.168	798.558	PC O-34:4|PC O-14:0_20:4	[M+CH3COO]-	similar chromatogram in higher mz_2951; adduct linked to 4177_[M-H]-	0.917	TRUE	9.49	798.565	C42H78NO7P	EtherPC	WYJWCFOCATYWQT-LTFXTMEVNA-N	CCCCCCCCCCCCCCOCC(COP([O-])(=O)OCC[N+](C)(C)C)OC(=O)CCCCCC\C=C/C\C=C/C\C=C/C\C=C/CC	310	TRUE	TRUE	TRUE		FALSE	FALSE	null	null	100	97.7	89.9	91.2	100	223.94	200227_Ariyasu_HFD_2	798.56244:1592 799.56579:1369 800.56915:895	283.25974:24 284.26675:12 303.22919:151 303.25363:48 404.25916:10 438.28333:36 724.51752:124 739.51099:12 798.52026:24 798.5639:48	2	1066	964	1169	1153	1592	1670	1460	1731	1292	1177	1526	2.25	1066.27	1471.62	1494.33	1351.38	0
3235	13.042	834.662	PC O-36:0|PC O-20:0_16:0	[M+CH3COO]-		0.25	TRUE	12.91	834.659	C44H90NO7P	EtherPC	LYTUERCDYBANSA-UHFFFAOYNA-N	CCCCCCCCCCCCCCCCCCCCOCC(COP([O-])(=O)OCC[N+](C)(C)C)OC(=O)CCCCCCCCCCCCCCC	310	TRUE	TRUE	TRUE		FALSE	FALSE	null	null	100	99.6	56.4	89.9	100	287.94	200227_Ariyasu_HFD_avs_low_3	834.66187:2203 835.66522:4941 836.66858:2709	150.9774:10 255.23077:114 283.254:24 309.24469:12 309.27676:24 332.26547:24 419.23813:12 513.3299:10 522.35767:24 642.55432:24 747.51685:24 760.56085:48 760.63055:141 771.5957:12 774.61188:24 834.60962:36	28	1349	1513	1437	1428	2356	2158	2160	1820	2203	1643	1904	28.25	1432.88	1980.38	2061.21	1773.34	0
3191	11.045	830.624	PC O-36:2|PC O-18:1_18:1	[M+CH3COO]-	similar chromatogram in higher mz_3886	0.333	TRUE	10.75	830.628	C44H86NO7P	EtherPC	SLADRSJRKVHHAA-YEUCEMRANA-N	CCCCCCCC\C=C/CCCCCCCCOCC(COP([O-])(=O)OCC[N+](C)(C)C)OC(=O)CCCCCCC\C=C/CCCCCCCC	310	TRUE	TRUE	TRUE		FALSE	FALSE	null	null	100	98.3	71.1	90.6	100	342.47	200227_Ariyasu_HFD_avs_low_3	830.62708:4226 831.63043:3299 832.63379:1533	281.24387:463 282.24261:24 303.20956:12 304.2392:24 325.28693:12 461.30237:12 474.37531:24 492.29031:12 492.3526:60 743.55347:24 754.09082:12 756.59003:384 756.66724:36 767.51447:12 767.52612:36 770.59283:24 830.59949:24	0	1438	1645	1592	2432	4029	4444	3691	5081	4226	2587	3525	0	1558.17	3635.33	4332.77	3056	0
3163	10.203	828.611	PC O-36:3|PC O-18:1_18:2	[M+CH3COO]-		0.167	TRUE	10.48	828.612	C44H84NO7P	EtherPC	MFZLAZYUXHHSIA-RWLIYIGXNA-N	CCCCCCCC\C=C/CCCCCCCCOCC(COP([O-])(=O)OCC[N+](C)(C)C)OC(=O)CCCCCCC\C=C/C\C=C/CCCCC	310	TRUE	TRUE	TRUE		FALSE	FALSE	null	null	100	98.2	54.3	77.6	100	420.22	200227_Ariyasu_CE2_1	828.61072:2967 829.61407:1967 830.61743:1098	255.20107:12 255.22797:140 279.1987:12 279.23154:328 281.24481:506 303.24728:24 462.24814:12 474.37115:12 492.34222:48 744.5177:12 754.56067:223 768.61096:24 778.63055:12	0	2967	3343	2807	2206	2432	3172	3054	3747	3080	2726	3185	0	3039.31	2603.4	3293.62	2955.44	0
3162	10.937	828.61	PC O-36:3|PC O-18:2_18:1	[M+CH3COO]-		0.667	TRUE	10.43	828.612	C44H84NO7P	EtherPC	DDVFWABSEXWNFM-UQNIBARNNA-N	CCCCCCCC\C=C/CCCCCCCC(=O)OC(COCCCCCCCC\C=C/C\C=C/CCCCC)COP([O-])(=O)OCC[N+](C)(C)C	410	TRUE	TRUE	TRUE		FALSE	FALSE	null	null	100	94.2	73.9	94.7	100	84.22	200227_Ariyasu_HFD_3	828.61035:2189 829.6137:1552 830.61706:2621	279.23904:10 281.24765:281 283.26346:24 303.23547:60 472.32547:24 488.73358:10 490.30466:24 490.33884:24 754.55194:170 766.57251:48 828.43164:12 828.59729:24	0	1033	1100	832	1316	2114	2189	2054	1979	1937	1428	1716	0	988.229	1873.15	1990.23	1572.44	0
3138	10.047	826.597	PC O-36:4|PC O-16:0_20:4	[M+CH3COO]-	adduct linked to 3026_[M+FA-H]-	0.917	TRUE	9.77	826.597	C44H82NO7P	EtherPC	SOUZQPFUXRVDGK-SHJNOZFHNA-N	CCCCCCCCCCCCCCCCOCC(COP([O-])(=O)OCC[N+](C)(C)C)OC(=O)CCCCCC\C=C/C\C=C/C\C=C/C\C=C/CC	310	TRUE	TRUE	TRUE		FALSE	FALSE	null	null	100	98.4	82.8	95.5	100	507.8	200227_Ariyasu_HFD_1	826.59827:24513 827.60162:17110 828.60498:5374	137.02135:10 205.19388:24 224.03952:12 255.23601:593 259.2446:132 267.1926:12 279.19772:24 303.23157:2028 304.22452:24 377.23322:24 400.56299:24 448.31442:93 466.32278:258 490.34985:24 750.11658:24 752.47449:47 752.5553:1370 756.78052:24 794.57227:24 826.59387:60 826.61804:168	2	19658	19962	18469	24513	33204	30161	27973	29370	27231	21910	26847	2.25	19362.9	29292.5	28191.4	24378.5	0
3123	9.916	824.582	PC O-36:5|PC O-16:1_20:4	[M+CH3COO]-	similar chromatogram in higher mz_3582	0.917	TRUE	9.63	824.581	C44H80NO7P	EtherPC	VXQMCPDKMGAOGH-LNJNMWSONA-N	CCCCCC\C=C/CCCCCCCCOCC(COP([O-])(=O)OCC[N+](C)(C)C)OC(=O)CCCCCC\C=C/C\C=C/C\C=C/C\C=C/CC	310	TRUE	TRUE	TRUE		FALSE	FALSE	null	null	100	98	86.3	89.8	100	1511.4	200227_Ariyasu_CE2_2	824.58105:30940 825.5844:25090 826.58776:8418	168.03467:12 168.04195:48 193.3866:10 205.19258:83 217.19528:12 224.06335:36 239.23244:36 259.2363:227 280.23114:10 287.88232:10 302.24829:24 303.2323:2532 320.62976:12 375.22513:36 446.29688:111 464.31039:611 464.32553:360 723.48022:12 748.05066:24 750.50909:333 750.5437:2230 751.91687:24 765.48431:36 824.57812:68 824.60632:67	0	26696	30940	36414	29476	38616	37336	37492	35743	32846	29865	35577	0	31349.9	35142.7	35360.4	32721.1	0
3105	9.067	822.562	PC O-36:6|PC O-14:0_22:6	[M+CH3COO]-	adduct linked to 2997_[M-H]-; adduct linked to 3129_[M+C2H3N+Na-2H]-	0.917	TRUE	8.92	822.565	C44H78NO7P	EtherPC	YWKMWEOXAHPOFW-UTPQGYPWNA-N	CCCCCCCCCCCCCCOCC(COP([O-])(=O)OCC[N+](C)(C)C)OC(=O)CC\C=C/C\C=C/C\C=C/C\C=C/C\C=C/C\C=C/CC	310	TRUE	TRUE	TRUE		FALSE	FALSE	null	null	100	99.6	84.6	91.5	100	303.06	200227_Ariyasu_HFD_avs_low_3	822.5658:12010 823.56915:11220 824.57251:6229	107.0834:10 149.1317:12 177.16884:24 203.10881:10 229.19214:60 241.01939:12 283.23846:252 309.22601:12 327.22867:817 420.27753:71 438.29492:168 748.52887:806 822.55872:48	2	8610	8374	9241	10322	14393	16606	13618	15865	12010	9873	13698	2.25	8741.44	13773.4	13830.8	11785.9	0
3106	9.389	822.563	PC O-36:6|PC O-16:1_20:5	[M+CH3COO]-		0.333	TRUE	9.28	822.565	C44H78NO7P	EtherPC	YHOIJVHLDXTLSX-VCFWMXEANA-N	CCCCCC\C=C/CCCCCCCCOCC(COP([O-])(=O)OCC[N+](C)(C)C)OC(=O)CCC\C=C/C\C=C/C\C=C/C\C=C/C\C=C/CC	310	TRUE	TRUE	TRUE		FALSE	FALSE	null	null	100	99.7	91.8	90.8	100	70.46	200227_Ariyasu_CE2_3	822.56342:3207 823.56677:1843 824.57013:1764	257.22214:24 301.21432:211 327.22137:12 405.27026:10 464.31598:60 735.54803:12 748.51843:217 822.5639:48	0	1965	2523	3207	777	737	725	905	792	770	1178	1310	0	2564.75	746.312	822.542	1243.78	0
3353	11.505	846.641	PC O-37:1|PC O-19:0_18:1	[M+CH3COO]-		0.5	TRUE	12.81	846.659	C45H90NO7P	EtherPC	DIUMXZNPHOYMGC-FLFQWRMENA-N	CCCCCCCCCCCCCCCCCCCOCC(COP([O-])(=O)OCC[N+](C)(C)C)OC(=O)CCCCCCC\C=C/CCCCCCCC	410	TRUE	TRUE	TRUE		FALSE	FALSE	null	null	100	68.7	80	87.6	100	5873.09	200227_Ariyasu_HFD_2	846.64392:21723 847.64727:42537 848.65063:18896	168.04132:310 224.07312:169 242.08791:24 255.23369:125 280.30783:24 280.32428:36 280.33603:60 281.20605:43 281.24606:12365 282.34384:36 282.37686:24 283.26187:4545 283.85028:36 284.82047:24 303.21185:12 309.27765:211 399.22681:10 419.22214:12 419.24802:48 432.28094:24 464.29709:12 480.32025:24 488.2446:12 488.32214:87 490.29953:60 490.32748:183 503.26413:12 506.31619:80 508.28534:12 508.33597:619…	0	39177	16419	19495	28881	21723	39217	58216	35381	26533	29532	26584	0	25030.5	29940.5	40043.2	28057.9	0
3422	11.276	854.623	PC O-38:4|PC O-18:0_20:4	[M+CH3COO]-		0.917	TRUE	10.67	854.628	C46H86NO7P	EtherPC	PTKWWHCMNOQBSL-WKUHSSGJNA-N	CCCCCCCCCCCCCCCCCCOCC(COP([O-])(=O)OCC[N+](C)(C)C)OC(=O)CCCCCC\C=C/C\C=C/C\C=C/C\C=C/CC	410	TRUE	TRUE	TRUE		FALSE	FALSE	null	null	100	92.3	76.8	95.2	100	318.35	200227_Ariyasu_HFD_avs_low_1	854.62885:4940 855.6322:3924 856.63556:1422	197.14821:10 259.23029:36 303.23328:488 329.2467:10 476.33347:24 481.28964:10 494.35693:79 780.48169:12 780.54053:47 780.5993:412 780.64636:85 795.6012:24 854.60211:48 854.63495:24	2	2797	2856	2820	3826	6064	5744	4940	4992	4447	3395	4269	2.25	2824.44	5211.69	4793.04	3831.81	0
3408	10.156	852.612	PC O-38:5|PC O-18:1_20:4	[M+CH3COO]-		0.917	TRUE	10.05	852.612	C46H84NO7P	EtherPC	YPEVVVCDYBKGNI-BXHZXWGDNA-N	CCCCCCCC\C=C/CCCCCCCCOCC(COP([O-])(=O)OCC[N+](C)(C)C)OC(=O)CCCCCC\C=C/C\C=C/C\C=C/C\C=C/CC	310	TRUE	TRUE	TRUE		FALSE	FALSE	null	null	100	99.8	77.2	87.1	100	1193.1	200227_Ariyasu_HFD_2	852.61169:20301 853.61504:14945 854.6184:4954	205.18956:12 205.1956:36 255.24002:60 259.24185:194 283.27087:10 303.23337:1732 304.23123:36 305.23563:24 313.53659:10 329.23138:59 329.24158:275 403.23746:12 448.31622:36 455.83826:12 466.32758:72 474.33478:81 492.23035:12 492.34555:330 776.04346:24 778.56702:1744 790.53992:24 793.5296:24 831.46814:10 852.58179:48	4	11116	11404	10196	15396	20301	19766	17954	19130	16343	13230	17041	3.5	10905.7	18487.6	17809	15135.4	0
3393	9.898	850.592	PC O-38:6|PC O-16:0_22:6	[M+CH3COO]-	adduct linked to 3250_[M+FA-H]-	0.917	TRUE	9.49	850.597	C46H82NO7P	EtherPC	QQQQNYAHSSIZBU-XTQGPSINNA-N	CCCCCCCCCCCCCCCCOCC(COP([O-])(=O)OCC[N+](C)(C)C)OC(=O)CC\C=C/C\C=C/C\C=C/C\C=C/C\C=C/C\C=C/CC	310	TRUE	TRUE	TRUE		FALSE	FALSE	null	null	100	96.4	82.3	85.6	100	18249.2	200227_Ariyasu_CE2_3	850.59515:326094 851.5985:251932 852.60186:81325	78.95695:36 91.05058:12 93.0662:24 105.06591:12 107.08502:60 109.0999:24 117.07372:24 121.09504:48 123.10937:24 131.08687:24 133.10135:60 135.11324:36 137.12709:24 143.08672:36 147.1132:36 147.12341:12 149.13197:77 151.15071:24 159.1134:12 161.13246:48 163.14452:48 165.15825:24 168.04005:60 169.09863:24 173.12979:36 175.11304:12 175.15018:48 177.1636:154 179.1059:24 187.14598:36 189.15753:60 191.…	2	318289	328003	326094	346203	423917	470521	383050	400570	363071	334004	395505	2.25	324129	413547	382231	364754	0
3370	9.776	848.576	PC O-38:7|PC O-16:1_22:6	[M+CH3COO]-	similar chromatogram in higher mz_3378	0.917	TRUE	9.47	848.581	C46H80NO7P	EtherPC	LSUUYCOJTDXYNX-AQISBKEKNA-N	CCCCCC\C=C/CCCCCCCCOCC(COP([O-])(=O)OCC[N+](C)(C)C)OC(=O)CC\C=C/C\C=C/C\C=C/C\C=C/C\C=C/C\C=C/CC	310	TRUE	TRUE	TRUE		FALSE	FALSE	null	null	100	97.9	67.4	98.9	100	322.21	200227_Ariyasu_QC_1	848.58069:5510 849.58404:3808 850.5874:23644	191.19046:12 224.06653:12 229.20015:36 236.02979:24 283.24054:89 289.65567:10 303.23389:36 305.60648:10 327.23367:371 446.28754:12 446.30237:48 448.55539:10 464.31003:88 703.40137:10 766.51056:24 774.48828:77 774.54688:310 774.6015:67 848.55078:36 848.58759:36 848.63251:36	2	6142	6195	6621	5222	6528	6867	5596	5915	4830	5510	6166	2.25	6319.19	6205.75	5447	5837.75	0
3346	8.798	846.559	PC O-38:8|PC O-16:2_22:6	[M+CH3COO]-		0.25	TRUE	8.93	846.565	C46H78NO7P	EtherPC	QJNDLYSSLHZQNB-SJPWRKGHNA-N	CCC\C=C/C\C=C/CCCCCCCCOCC(COP([O-])(=O)OCC[N+](C)(C)C)OC(=O)CC\C=C/C\C=C/C\C=C/C\C=C/C\C=C/C\C=C/CC	310	TRUE	TRUE	TRUE		FALSE	FALSE	null	null	100	99.5	60.7	89.6	100	53.8	200227_Ariyasu_CE2_1	846.55865:1202 847.562:813 848.56536:1249	241.00914:10 269.24353:10 281.25415:24 303.24716:12 327.22968:48 444.27487:12 462.28119:24 687.55524:10 772.53735:81 774.78961:10 846.40234:12 846.49219:24 846.53302:24 846.5575:60	0	1202	1119	978	430	654	686	582	644	603	759	819	0	1099.5	589.833	609.667	789.219	0
3558	10.52	868.635	PC O-39:4|PC O-19:0_20:4	[M+CH3COO]-		0.167	TRUE	11.13	868.644	C47H88NO7P	EtherPC	FCXQSUPRKDEXNT-LGUFLKDENA-N	CCCCCCCCCCCCCCCCCCCOCC(COP([O-])(=O)OCC[N+](C)(C)C)OC(=O)CCCCCC\C=C/C\C=C/C\C=C/C\C=C/CC	410	TRUE	TRUE	TRUE		FALSE	FALSE	null	null	100	91.7	77.8	83.9	100	1146.11	200227_Ariyasu_HFD_avs_low_2	868.63513:7218 869.63848:20960 870.64184:19380	75.19329:10 78.95683:123 135.07872:12 152.98994:24 157.894:10 163.07248:24 168.04332:470 177.08102:12 177.09036:60 185.00732:10 187.94504:24 191.10762:24 200.70595:10 205.19408:379 206.05937:60 217.19266:36 221.77271:10 224.0649:514 231.20416:60 237.08565:10 242.08153:96 247.15155:10 259.23792:1319 267.22018:24 282.34399:48 283.23132:116 283.26202:8733 284.02777:24 285.21155:36 285.22101:60 301.2…	2	4104	4562	3299	16705	9570	13732	16027	7218	6450	5652	7035	2.25	3988.29	13335.4	9898.23	6343.47	0
3522	10.213	864.611	PC O-39:6|PC O-17:0_22:6	[M+CH3COO]-		0.083	TRUE	9.77	864.612	C47H84NO7P	EtherPC	MOUQDVAGZULJLI-CRVSLQDRNA-N	CCCCCCCCCCCCCCCCCOCC(COP([O-])(=O)OCC[N+](C)(C)C)OC(=O)CC\C=C/C\C=C/C\C=C/C\C=C/C\C=C/C\C=C/CC	310	TRUE	TRUE	TRUE		FALSE	FALSE	null	null	100	95.7	53.9	88	100	135.99	200227_Ariyasu_HFD_avs_low_3	864.6109:2773 865.61425:1649 866.61761:885	196.02956:10 283.23831:63 327.20816:24 327.22086:143 480.34787:36 701.47229:24 790.52893:111 790.58026:238 864.57727:60 864.60614:60 864.64331:36	2	1228	1255	1019	2731	3068	3520	2582	3106	2773	2240	2683	2.25	1167.33	3106.5	2820.52	2461.44	0
3555	9.337	868.555	PC O-40:11|PC O-18:5_22:6	[M+CH3COO]-		0.083	TRUE	8.21	868.55	C48H76NO7P	EtherPC	PLQRZARVCNOMHR-IHCLAQKRNA-N	CC\C=C/C\C=C/C\C=C/C\C=C/C\C=C/CCOCC(COP([O-])(=O)OCC[N+](C)(C)C)OC(=O)CC\C=C/C\C=C/C\C=C/C\C=C/C\C=C/C\C=C/CC	410	TRUE	TRUE	TRUE		FALSE	FALSE	null	null	98.1	75.4	33.1	81.2	100	348.18	200227_Ariyasu_HFD_3	868.55518:7120 869.55853:2816 870.56189:841	161.22427:10 177.16832:24 204.1897:10 229.18521:12 255.23335:335 256.23648:90 257.23709:48 258.24191:48 279.21835:24 283.24026:117 284.25671:48 303.23837:12 327.23062:213 328.23413:98 329.2417:60 330.23044:36 420.30286:12 462.27597:12 480.27374:12 480.30759:60 481.29227:36 484.33572:24 720.46539:24 747.47296:24 790.52502:36 791.53149:48 792.54645:60 793.47119:24 793.54633:60 793.55817:36 794.5388…	2	6015	6533	6592	8530	7780	7120	7583	7396	7562	6941	6744	2.25	6379.94	7810.19	7513.77	6842.53	0
3659	11.058	878.625	PC O-40:6|PC O-18:0_22:6	[M+CH3COO]-	adduct linked to 3520_[M+FA-H]-	0.917	TRUE	10.63	878.628	C48H86NO7P	EtherPC	QBZALASVZLFAHF-RRHSVIFUNA-N	CCCCCCCCCCCCCCCCCCOCC(COP([O-])(=O)OCC[N+](C)(C)C)OC(=O)CC\C=C/C\C=C/C\C=C/C\C=C/C\C=C/C\C=C/CC	310	TRUE	TRUE	TRUE		FALSE	FALSE	null	null	100	96.1	83.2	89.4	100	3273.16	200227_Ariyasu_HFD_avs_low_2	878.62695:29600 879.6303:23105 880.63366:9576	168.04169:24 175.14627:24 177.15593:24 191.1835:24 205.12193:10 229.19873:106 283.24579:423 326.14844:24 327.22641:1112 349.24634:10 476.3432:109 494.35428:369 759.52734:24 782.52893:10 801.92651:24 804.59528:2395 819.51147:24 819.54767:24 878.58594:60 878.6275:113	0	22682	21963	19022	25707	35754	40703	26526	29600	27808	22943	29831	0	21222.1	34054.5	27978	26386.9	0
3639	9.972	876.611	PC O-40:7|PC O-18:1_22:6	[M+CH3COO]-	adduct linked to 3489_[M+FA-H]-	0.917	TRUE	9.51	876.612	C48H84NO7P	EtherPC	MWJZGUPJPKCTCF-BGOAOESGNA-N	CCCCCCCC\C=C/CCCCCCCCOCC(COP([O-])(=O)OCC[N+](C)(C)C)OC(=O)CC\C=C/C\C=C/C\C=C/C\C=C/C\C=C/C\C=C/CC	310	TRUE	TRUE	TRUE		FALSE	FALSE	null	null	100	95.4	83.7	87	100	8161.45	200227_Ariyasu_HFD_3	876.61108:140599 877.61443:118856 878.61779:76428	78.95519:12 93.06563:24 107.09165:24 131.07169:12 133.10062:24 149.14148:24 157.09396:12 161.13876:12 163.14548:36 168.03374:48 169.87241:10 175.14931:36 177.16086:48 191.17114:36 191.18085:147 195.13028:24 197.40889:10 203.11427:24 229.19159:324 249.18712:71 283.24026:1953 284.23779:24 285.25131:24 297.20578:12 297.22272:36 306.72333:10 309.22546:48 326.15009:48 327.23315:6881 328.22397:48 329.2…	2	80050	89824	78761	99303	134029	140599	117150	128199	115462	85952	113381	2.25	82878.1	124644	120271	99666.6	0
3623	9.869	874.598	PC O-40:8|PC O-18:2_22:6	[M+CH3COO]-	adduct linked to 3472_[M+FA-H]-	0.917	TRUE	9.33	874.597	C48H82NO7P	EtherPC	QVPPJOXTFVMHNE-ATKGLLPENA-N	CCCCC\C=C/C\C=C/CCCCCCCCOCC(COP([O-])(=O)OCC[N+](C)(C)C)OC(=O)CC\C=C/C\C=C/C\C=C/C\C=C/C\C=C/C\C=C/CC	410	TRUE	TRUE	TRUE		FALSE	FALSE	null	null	100	93.3	83.2	96	100	1239.65	200227_Ariyasu_CE2_2	874.59778:24913 875.60113:21175 876.60449:19211	95.71654:10 191.1776:24 224.06714:24 227.18686:10 229.188:48 249.18114:36 265.24658:48 281.27228:12 283.2504:543 297.22101:12 301.19955:24 326.17108:24 327.23132:1526 401.16986:12 401.24011:48 469.3154:10 472.3147:134 472.33301:65 490.31543:348 627.24609:10 792.56293:12 797.9292:24 800.48016:58 800.5556:1838 801.54852:36 815.49854:36 815.55066:36 874.58423:108 874.60913:131	0	22683	24913	21405	28051	39103	38587	34673	38589	31472	27404	32550	0	23000.2	35246.8	34911.4	29977.2	0
3604	9.261	872.584	PC O-40:9|PC O-18:3_22:6	[M+CH3COO]-		0.083	TRUE	8.93	872.581	C48H80NO7P	EtherPC	IDYBPHOYZBRAFH-YVHSNDMLNA-N	CC\C=C/C\C=C/C\C=C/CCCCCCCCOCC(COP([O-])(=O)OCC[N+](C)(C)C)OC(=O)CC\C=C/C\C=C/C\C=C/C\C=C/C\C=C/C\C=C/CC	310	TRUE	TRUE	TRUE		FALSE	FALSE	null	null	100	97.6	81	93.9	100	85.52	200227_Ariyasu_CE2_1	872.58447:7050 873.58782:7328 874.59118:6165	229.19881:24 249.18138:12 253.21825:24 283.23654:174 293.20917:24 304.24222:24 327.22925:503 344.68008:10 399.22223:24 406.28549:24 470.29877:48 488.31418:127 488.32346:212 796.59985:10 798.44666:24 798.54974:649 798.64893:36 872.54175:75 872.57489:252 872.61218:48	0	7050	6906	4132	4660	5580	6890	6614	6015	5318	4277	6202	0	6029.12	5709.88	5982.52	5239.19	0
3779	10.346	892.63	PC O-41:6|PC O-19:0_22:6	[M+CH3COO]-		0.167	TRUE	11.38	892.644	C49H88NO7P	EtherPC	MFMJIXNJOIMGAO-DSFOIJQZNA-N	CCCCCCCCCCCCCCCCCCCOCC(COP([O-])(=O)OCC[N+](C)(C)C)OC(=O)CC\C=C/C\C=C/C\C=C/C\C=C/C\C=C/C\C=C/CC	410	TRUE	TRUE	TRUE		TRUE	FALSE	null	null	100	78.8	73	88.3	100	1878.32	200227_Ariyasu_QC_1	892.63141:13701 893.63476:24805 894.63812:20608	78.95987:36 105.07082:12 109.10345:24 131.56366:10 133.10538:36 135.12057:12 147.1158:36 149.13116:24 152.99814:24 159.11969:12 159.951:24 163.07741:48 166.0984:10 168.04289:301 177.16283:95 189.17029:36 191.17909:60 203.17252:36 224.06894:141 229.19199:332 236.0948:10 242.07492:36 249.17654:12 281.21582:12 282.34183:36 283.20081:23 283.25986:3410 284.26926:24 284.98663:24 286.42883:24 297.22351:…	2	28573	90352	14533	24629	19641	56022	26222	4639	7811	13701	6676	2.25	44485.9	33430.5	12890.6	10188.4	0
3833	10.462	898.611	PC O-42:10|PC O-22:6_20:4	[M+CH3COO]-	ion correlated with 4138	0.833	TRUE	9.17	898.597	C50H82NO7P	EtherPC	CIBUWKTXRWLCID-KKINLXGGNA-N	CC\C=C/C\C=C/C\C=C/C\C=C/CCCCCCC(=O)OC(COCCC\C=C/C\C=C/C\C=C/C\C=C/C\C=C/C\C=C/CC)COP([O-])(=O)OCC[N+](C)(C)C	410	TRUE	TRUE	TRUE		FALSE	FALSE	null	null	87.4	69.1	34.5	67.3	100	49.55	200227_Ariyasu_HFD_avs_low_2	898.61102:799 899.61437:597 900.61773:366	89.0239:48 303.23199:24 448.65051:10 768.59296:10 794.52057:12 794.56403:36 824.56934:12 898.49756:12 898.61115:36	2	532	590	704	787	750	724	637	799	736	576	706	2.25	608.688	753.583	724	640.906	0
4002	9.542	924.632	PC O-44:11|PC O-22:5_22:6	[M+CH3COO]-		0.833	TRUE	9.39	924.612	C52H84NO7P	EtherPC	LWWLDVCKOPYIGE-QRFKBRFNNA-N	CC\C=C/C\C=C/C\C=C/C\C=C/C\C=C/CCCCCCOCC(COP([O-])(=O)OCC[N+](C)(C)C)OC(=O)CC\C=C/C\C=C/C\C=C/C\C=C/C\C=C/C\C=C/CC	310	TRUE	TRUE	TRUE		FALSE	FALSE	null	null	100	99.6	86.1	94.5	100	135.33	200227_Ariyasu_QC_1	924.62488:975 925.62823:865 926.63159:436	283.23407:18 317.26376:5 327.22168:33 327.22931:55 522.37445:6 540.35004:12 850.59369:129 850.66736:18 924.60931:18 924.64771:30	2	863	897	343	994	1454	1393	1011	719	1326	975	1120	2.25	700.958	1280.21	1018.79	1047.5	0
3993	9.041	922.597	PC O-44:12|PC O-22:6_22:6	[M+CH3COO]-		0.417	TRUE	9.27	922.597	C52H82NO7P	EtherPC	ATERAGNVZIOEDT-MYZZJVRYNA-N	CC\C=C/C\C=C/C\C=C/C\C=C/C\C=C/C\C=C/CCCOCC(COP([O-])(=O)OCC[N+](C)(C)C)OC(=O)CC\C=C/C\C=C/C\C=C/C\C=C/C\C=C/C\C=C/CC	310	TRUE	TRUE	TRUE		FALSE	FALSE	null	null	100	98.8	72.8	71.5	100	67.19	200227_Ariyasu_CE2_1	922.59747:993 923.60082:1098 924.60418:478	190.55948:10 279.22913:10 283.23694:60 325.46021:10 327.22971:60 453.28568:10 520.33319:12 538.31622:36 601.60254:10 725.49121:10 804.59399:10 848.53503:146 848.56775:126 922.52234:12	0	993	987	967	434	590	635	500	491	492	509	716	0	982.708	553.125	494.125	612.188	0
4206	14.588	966.732	PC O-46:4|PC O-28:4_18:0	[M+CH3COO]-	adduct linked to 4135_[M+FA-H]-	0.917	TRUE	13.56	966.753	C54H102NO7P	EtherPC	OJTYADDRPLBCDX-SHJNOZFHNA-N	CCCCCCCCCCCCCCCCCC(=O)OC(COCCCCCCCCCCCCCCC\C=C/C\C=C/C\C=C/C\C=C/CC)COP([O-])(=O)OCC[N+](C)(C)C	410	TRUE	TRUE	TRUE		FALSE	FALSE	null	null	91.5	79.2	70.6	77.8	100	2092.55	200227_Ariyasu_CE2_3	966.7356:16855 967.73895:16979 968.74231:8706	281.25531:10 283.25696:10 431.03275:10 892.70007:10 966.79791:10	13	13675	9653	16855	21074	25674	15851	19325	11797	11456	14744	17870	13.1875	13394.1	20866.2	14192.5	16306.7	0
1692	6.756	562.348	PE 23:1|PE 8:0_15:1	[M-H]-		0.333	TRUE	6.74	562.351	C28H54NO8P	PE	NCXVGHRNKYNBGA-KHPPLWFENA-N	CCCCCCCC(=O)OCC(COP(O)(=O)OCCN)OC(=O)CCCCCCC\C=C/CCCCC	310	TRUE	TRUE	TRUE		FALSE	FALSE	null	null	98.5	100	47.6	32.6	100	66.54	200227_Ariyasu_CE2_3	562.34796:828 563.35131:448 564.35467:256	101.01897:12 140.00627:12 143.06984:24 159.04959:10 196.03586:24 239.22359:12 281.25616:10 418.26114:12 436.25922:12	5	600	691	828	444	621	662	584	819	659	539	702	5.0625	706.562	575.583	687.562	620.312	0
2204	10.274	690.51	PE 32:0|PE 16:0_16:0	[M-H]-		0.917	TRUE	9.75	690.508	C37H74NO8P	PE	SLKDGVPOSSLUAI-UHFFFAOYNA-N	CCCCCCCCCCCCCCCC(=O)OCC(COP(O)(=O)OCCN)OC(=O)CCCCCCCCCCCCCCC	410	TRUE	TRUE	TRUE		FALSE	FALSE	null	null	100	94.1	89.7	91.3	100	1116.99	200227_Ariyasu_QC_2	690.50684:5750 691.51019:3732 692.51355:1019	140.00032:12 196.04042:24 254.39929:12 255.23262:967 279.24332:10 434.25671:24 452.27264:36 690.48169:65 690.51117:136	0	4920	4741	6431	5015	5932	5586	7146	6363	5509	4752	5750	0	5363.88	5510.85	6339.31	5251.28	0
2195	9.436	688.492	PE 32:1|PE 16:0_16:1	[M-H]-		0.667	TRUE	9.07	688.492	C37H72NO8P	PE	CZOSTDZGCCEZTJ-PEZBUJJGNA-N	CCCCCCCCCCCCCCCC(=O)OCC(COP(O)(=O)OCCN)OC(=O)CCCCCCC\C=C/CCCCCC	310	TRUE	TRUE	TRUE		FALSE	FALSE	null	null	100	97	90.8	88.3	100	205.48	200227_Ariyasu_CE2_3	688.49164:1701 689.49499:1200 690.49835:481	140.01286:12 155.81499:10 253.21375:171 255.22975:229 432.27307:10 637.07343:10 688.47394:36 688.50336:60	2	1190	1206	1701	718	1010	841	1108	948	987	998	897	2.25	1365.85	856.271	1014.56	947.469	0
2350	11.574	718.536	PE 34:0|PE 16:0_18:0	[M-H]-	similar chromatogram in higher mz_3920; similar chromatogram in higher mz_3575	0.917	TRUE	10.53	718.539	C39H78NO8P	PE	RPJZYOHZALDGKI-UHFFFAOYNA-N	CCCCCCCCCCCCCCCCCC(=O)OC(COC(=O)CCCCCCCCCCCCCCC)COP(O)(=O)OCCN	410	TRUE	TRUE	TRUE		FALSE	FALSE	null	null	100	78.1	90.2	92	100	610.13	200227_Ariyasu_HFD_3	718.53937:4115 719.54272:2668 720.54608:866	255.23141:474 283.26422:235 452.25082:12 462.29462:12 480.29895:24 718.51263:71 718.54279:151 718.57288:48	6	4447	4898	5167	2882	3551	4115	4192	4290	4340	3321	3947	5.625	4837.29	3515.98	4273.92	3634.03	0
2337	10.398	716.52	PE 34:1|PE 16:0_18:1	[M-H]-	adduct linked to 2783_[M+C2H3N+Na-2H]-; found in higher mz's MsMs_2783	0.917	TRUE	9.88	716.524	C39H76NO8P	PE	FHQVHHIBKUMWTI-ZCXUNETKNA-N	CCCCCCCCCCCCCCCC(=O)OCC(COP(O)(=O)OCCN)OC(=O)CCCCCCC\C=C/CCCCCCCC	410	TRUE	TRUE	TRUE		FALSE	FALSE	null	null	100	94.3	92.5	93	100	7199.06	200227_Ariyasu_HFD_2	716.52252:50904 717.52587:33116 718.52923:9083	78.96029:36 121.99643:10 140.01065:126 160.82899:10 196.01735:12 196.03503:126 253.21057:48 254.40891:48 255.23103:2898 278.18042:10 281.24561:4802 283.25903:36 288.62198:24 391.24991:12 432.27148:12 434.25195:69 434.27243:60 440.48846:10 452.27676:221 460.25925:12 460.27429:60 462.66187:10 478.29175:92 716.52625:1335	3	52922	61870	66131	38510	50904	55703	59607	56453	54522	44637	54817	3.375	60307.8	48372.6	56860.8	49727	0
2325	9.696	714.509	PE 34:2|PE 16:0_18:2	[M-H]-	adduct linked to 2761_[M+C2H3N+Na-2H]-; adduct linked to 2906_[M+CH3COONa-H]-; found in higher mz's MsMs_2761	0.917	TRUE	9.18	714.508	C39H74NO8P	PE	HBZNVZIRJWODIB-BCTRXSSUNA-N	CCCCCCCCCCCCCCCC(=O)OCC(COP(O)(=O)OCCN)OC(=O)CCCCCCC\C=C/C\C=C/CCCCC	410	TRUE	TRUE	TRUE		FALSE	FALSE	null	null	100	94.3	88.7	88.7	100	5621.33	200227_Ariyasu_CE2_3	714.50775:68058 715.5111:47206 716.51446:13271	78.95795:60 121.9951:24 140.00758:186 174.42792:10 196.03732:156 235.49997:10 253.21768:48 255.23146:3305 258.31668:24 259.75769:10 278.32364:48 279.18588:33 279.23279:8466 280.17862:24 281.24371:36 431.25739:10 434.25845:48 434.26138:94 452.28046:436 458.23901:12 458.26904:48 476.2384:12 476.28128:60 712.15393:24 714.41016:36 714.49646:1681	4	67267	75852	68058	20489	20037	27865	36519	34615	36613	35087	40505	3.9375	70392	22797.2	35915.5	37796.3	0
2312	9.031	712.492	PE 34:3|PE 16:1_18:2	[M-H]-		0.833	TRUE	8.69	712.492	C39H72NO8P	PE	SSRRIJSEUKHYFB-RUGCENDANA-N	CCCCCC\C=C/CCCCCCCC(=O)OCC(COP(O)(=O)OCCN)OC(=O)CCCCCCC\C=C/C\C=C/CCCCC	310	TRUE	TRUE	TRUE		FALSE	FALSE	null	null	100	97.1	85.8	87.4	100	167.62	200227_Ariyasu_HFD_2	712.49451:812 713.49786:607 714.50122:131	196.03123:10 253.21295:48 279.21844:73 279.23718:70 450.22906:12 712.43799:12 712.4942:60	0	1873	2398	2684	642	812	811	866	848	845	1092	1334	0	2318.19	755.083	852.917	1213.34	0
2433	11.008	730.538	PE 35:1|PE 17:0_18:1	[M-H]-		0.917	TRUE	10.5	730.539	C40H78NO8P	PE	UAKUCJGIIYSFFK-ZPHPHTNENA-N	CCCCCCCCCCCCCCCCC(=O)OCC(COP(O)(=O)OCCN)OC(=O)CCCCCCC\C=C/CCCCCCCC	410	TRUE	TRUE	TRUE		FALSE	FALSE	null	null	100	93.9	78.3	83.3	100	314.87	200227_Ariyasu_CE2_3	730.53583:1927 731.53918:1199 732.54254:334	255.24036:36 267.23373:36 269.24942:60 281.24362:235 283.25943:24 295.26172:24 466.26752:12 466.2948:24 730.52368:66 730.5426:48 730.56537:48	0	1681	1942	1927	1320	2074	2154	1985	2056	2211	1584	1775	0	1849.83	1849.23	2083.88	1679.78	0
2424	10.201	728.525	PE 35:2|PE 17:0_18:2	[M-H]-	similar chromatogram in higher mz_2529; similar chromatogram in higher mz_3073; similar chromatogram in higher mz_3075	0.917	TRUE	9.72	728.524	C40H76NO8P	PE	UJCJWIHZUHMDIT-OHNCOSGTNA-N	CCCCCCCCCCCCCCCCC(=O)OCC(COP(O)(=O)OCCN)OC(=O)CCCCCCC\C=C/C\C=C/CCCCC	310	TRUE	TRUE	TRUE		FALSE	FALSE	null	null	100	95.2	90.2	84.9	100	176.82	200227_Ariyasu_CE2_1	728.52325:1654 729.5266:1242 730.52996:397	196.03804:12 269.24594:60 279.22919:190 466.28787:24 728.51459:60	2	1654	1927	1521	514	593	721	871	846	889	757	1002	2.25	1700.42	609.25	868.896	879.438	0
2530	11.759	744.556	PE 36:1|PE 18:0_18:1	[M-H]-	found in higher mz's MsMs_3137	0.917	TRUE	10.81	744.555	C41H80NO8P	PE	JQKOHRZNEOQNJE-ZZEZOPTANA-N	CCCCCCCCCCCCCCCCCC(=O)OCC(COP(O)(=O)OCCN)OC(=O)CCCCCCC\C=C/CCCCCCCC	410	TRUE	TRUE	TRUE		FALSE	FALSE	null	null	100	81.6	90.2	90	100	8569.17	200227_Ariyasu_HFD_3	744.55627:84606 745.55962:50831 746.56298:12807	78.95886:79 140.01378:267 172.12575:10 196.03879:132 211.00734:10 255.22864:36 280.32837:48 281.24783:8463 281.86005:24 282.83157:24 283.26126:3152 283.8804:24 287.28351:24 309.26221:12 309.27454:62 460.27429:60 462.26953:48 462.29669:71 478.28867:36 480.30103:366 742.08765:24 744.55157:2065	4	63892	63346	66908	47429	75725	84606	78424	81617	79842	56402	70790	3.5	64715.1	69253.4	79961	63596	0
2513	10.804	742.54	PE 36:2|PE 18:0_18:2	[M-H]-	adduct linked to 2965_[M+C2H3N+Na-2H]-	0.917	TRUE	10.05	742.539	C41H78NO8P	PE	YDTWOEYVDRKKCR-MLWYYCKJNA-N	CCCCCCCCCCCCCCCCCC(=O)OCC(COP(O)(=O)OCCN)OC(=O)CCCCCCC\C=C/C\C=C/CCCCC	410	TRUE	TRUE	TRUE		FALSE	FALSE	null	null	100	87.5	90.5	91.9	100	8173.74	200227_Ariyasu_HFD_2	742.53784:46195 743.54119:27511 744.54455:8322	140.00275:24 140.01105:73 152.98996:10 187.57397:10 196.03755:124 255.23625:12 278.32632:36 279.22842:4361 281.2417:169 283.25986:1576 307.26007:48 458.26065:36 462.29199:48 476.27884:24 480.30856:227 740.07245:12 742.53687:1529	2	112176	133248	113781	37788	46195	53760	69868	65404	72931	64422	72177	2.25	119735	45914.2	69400.7	68299.5	0
2512	10.553	742.537	PE 36:2|PE 18:1_18:1	[M-H]-		0.75	TRUE	9.92	742.539	C41H78NO8P	PE	MWRBNPKJOOWZPW-CLFAGFIQNA-N	CCCCCCCC\C=C/CCCCCCCC(=O)OCC(COP(O)(=O)OCCN)OC(=O)CCCCCCC\C=C/CCCCCCCC	410	TRUE	TRUE	TRUE		FALSE	FALSE	null	null	100	91.2	90.9	92.2	100	4345.51	200227_Ariyasu_HFD_3	742.53979:43736 743.54314:27907 744.5465:8028	140.00896:139 186.96854:10 196.04097:191 255.23341:36 263.24536:10 279.23248:113 280.32867:66 281.22226:82 281.24814:6390 281.87686:24 283.27103:36 285.13763:24 307.2348:12 307.2594:77 404.24164:12 452.28918:12 460.2778:63 478.29535:283 676.81653:10 740.0675:24 742.49371:153 742.53961:1451	2	22866	22648	25878	32664	41663	43736	43872	47423	45281	29585	37038	2.25	23797.5	39354.2	45525	33311.4	0
2506	9.805	740.524	PE 36:3|PE 18:1_18:2	[M-H]-	adduct linked to 2949_[M+C2H3N+Na-2H]-; found in higher mz's MsMs_2949	0.917	TRUE	9.36	740.524	C41H76NO8P	PE	GKAFCSRKMWFPSJ-RQOIEFAZNA-N	CCCCCCCC\C=C/CCCCCCCC(=O)OCC(COP(O)(=O)OCCN)OC(=O)CCCCCCC\C=C/C\C=C/CCCCC	310	TRUE	TRUE	TRUE		FALSE	FALSE	null	null	100	95.6	91.4	92.9	100	6059.08	200227_Ariyasu_HFD_1	740.52264:53185 741.52599:39009 742.52935:10489	99.21009:10 121.99814:24 140.00922:232 174.59854:10 196.03549:118 214.05019:36 255.23175:48 256.23264:24 278.31232:87 279.23315:5761 279.85022:24 281.24408:2893 282.06369:24 282.97653:36 303.22452:48 304.23703:63 452.26648:12 458.25201:48 460.27902:83 476.24252:12 476.25476:24 476.2915:60 478.28738:187 725.51257:10 740.52783:1724	0	105930	119816	112897	53185	63903	80276	102121	109762	117840	81826	90016	0	112881	65788	109908	85920.8	0
2491	8.185	738.506	PE 36:4|PE 18:1_18:3	[M-H]-		0.917	TRUE	9.11	738.508	C41H74NO8P	PE	PCBVVHMKRNVSDR-XEKZTXPJNA-N	CCCCCCCC\C=C/CCCCCCCC(=O)OCC(COP(O)(=O)OCCN)OC(=O)CCCCCCC\C=C/C\C=C/C\C=C/CC	410	TRUE	TRUE	TRUE		FALSE	FALSE	null	null	99	82.9	47	76.6	100	80.79	200227_Ariyasu_CE2_3	738.50226:1794 739.50561:1533 740.50897:875	175.15016:10 215.16902:12 219.13535:24 255.22775:24 277.18317:24 281.24457:36 283.61002:10 301.20255:12 301.20987:24 319.22162:83 396.37866:10 436.26532:12 436.30048:24 460.2764:12 602.41089:10 738.4787:36 738.49017:78	1	1336	1489	1794	1050	1471	1504	1059	1942	1783	1245	1682	0.5625	1539.54	1341.73	1594.81	1463.53	0
2490	9.219	738.505	PE 36:4|PE 18:2_18:2	[M-H]-		0.917	TRUE	8.82	738.508	C41H74NO8P	PE	SSCDRSKJTAQNNB-MAZCIEHSNA-N	CCCCC\C=C/C\C=C/CCCCCCCC(=O)OCC(COP(O)(=O)OCCN)OC(=O)CCCCCCC\C=C/C\C=C/CCCCC	310	TRUE	TRUE	TRUE		FALSE	FALSE	null	null	100	96.4	67.2	97.9	100	456.33	200227_Ariyasu_HFD_avs_low_1	738.50732:6676 739.51067:5055 740.51403:1604	78.9596:36 140.00677:24 196.02487:12 196.0347:36 253.22166:12 257.25049:12 279.23004:1156 301.21597:12 303.24088:12 458.26047:24 476.28183:65 688.51105:129 688.54419:245 702.1546:10 738.47852:124 738.49756:299 738.54333:147	2	13866	15726	14816	3762	3646	5303	6676	6151	6620	6849	8377	2.25	14802.8	4237.19	6482.65	7613.25	0
2470	9.161	736.485	PE 36:5|PE 16:0_20:5	[M-H]-		0.833	TRUE	8.9	736.492	C41H72NO8P	PE	KHLRCNXJXSYNCK-LPHKCNJWNA-N	CCCCCCCCCCCCCCCC(=O)OCC(COP(O)(=O)OCCN)OC(=O)CCC\C=C/C\C=C/C\C=C/C\C=C/C\C=C/CC	310	TRUE	TRUE	TRUE		FALSE	FALSE	null	null	100	98.5	83.4	91.9	100	1022.55	200227_Ariyasu_CE2_2	736.48615:39676 737.4895:27167 738.49286:13862	78.9546:12 117.06325:12 135.11829:12 140.00816:113 167.11009:10 177.16562:24 195.99486:12 196.03809:142 203.1814:89 209.15366:10 215.19183:12 223.1674:24 232.44629:10 255.23013:1665 257.22714:473 283.19675:12 301.17102:35 301.21732:2368 303.22757:24 434.25989:60 452.27295:374 480.25717:60 498.24744:24 736.42456:73 736.48553:781	0	35349	39676	43095	4887	3758	5476	6372	4632	4728	12420	15673	0	39373.5	4707.12	5243.65	14046.2	0
2473	8.984	736.493	PE 36:5|PE 16:1_20:4	[M-H]-		0.5	TRUE	8.79	736.492	C41H72NO8P	PE	CXGZFWPMXPAZEA-NUNQZGBLNA-N	CCCCCC\C=C/CCCCCCCC(=O)OCC(COP(O)(=O)OCCN)OC(=O)CCCCCC\C=C/C\C=C/C\C=C/C\C=C/CC	310	TRUE	TRUE	TRUE		FALSE	FALSE	null	null	100	99.1	89.7	90	100	371.02	200227_Ariyasu_CE2_3	736.49255:13294 737.4959:10872 738.49926:3374	140.0144:24 181.12454:10 196.03366:48 253.21577:646 259.23584:68 303.23178:894 378.22617:10 450.21814:12 450.25092:99 482.23883:12 612.57532:10 736.45764:108 736.47284:228	0	8472	8984	13294	4330	6533	4961	5029	4017	3615	5092	6517	0	10249.9	5274.42	4220.21	5804.19	0
2457	8.61	734.465	PE 36:6|PE 16:1_20:5	[M-H]-	found in higher mz's MsMs_3098	0.167	TRUE	8.51	734.477	C41H70NO8P	PE	LEBOQMHVVYOZDX-DVKFGTQTNA-N	CCCCCC\C=C/CCCCCCCC(=O)OCC(COP(O)(=O)OCCN)OC(=O)CCC\C=C/C\C=C/C\C=C/C\C=C/C\C=C/CC	310	TRUE	TRUE	TRUE		FALSE	FALSE	null	null	100	99.7	70.2	89.8	100	198.75	200227_Ariyasu_CE2_2	734.46613:1921 735.46948:1780 736.47284:667	140.00668:10 253.19882:24 253.21222:122 255.23045:36 257.22519:48 282.24615:24 301.19821:48 301.21768:141 432.26828:12 450.24936:24 647.4632:24 660.49017:24 685.55853:12 734.45032:60 734.49976:122 734.86877:24	0	1299	1921	3252	244	334	349	278	326	420	489	855	0	2157.4	308.875	341.417	671.781	0
2619	12.607	758.571	PE 37:1|PE 19:0_18:1	[M-H]-		0.083	TRUE	11.6	758.571	C42H82NO8P	PE	IEXMVEPNTXOSEP-ZZEZOPTANA-N	CCCCCCCCCCCCCCCCCCC(=O)OCC(COP(O)(=O)OCCN)OC(=O)CCCCCCC\C=C/CCCCCCCC	410	TRUE	TRUE	TRUE		FALSE	FALSE	null	null	100	79.8	67.3	82.1	100	73.41	200227_Ariyasu_CE2_3	758.57111:652 759.57446:429 760.57782:137	215.98392:10 281.24319:65 295.23953:12 295.26608:36 297.27576:24 448.28632:10 690.63806:10 758.54688:36 758.58557:36	2	587	663	652	377	641	655	554	599	612	435	584	2.25	633.854	557.688	588.312	509.281	0
2609	11.456	756.551	PE 37:2|PE 19:0_18:2	[M-H]-		0.25	TRUE	10.73	756.555	C42H80NO8P	PE	SBVNTISGMCSXLX-MLWYYCKJNA-N	CCCCCCCCCCCCCCCCCCC(=O)OCC(COP(O)(=O)OCCN)OC(=O)CCCCCCC\C=C/C\C=C/CCCCC	410	TRUE	TRUE	TRUE		FALSE	FALSE	null	null	100	89.3	81.3	89	100	123.65	200227_Ariyasu_CE2_1	756.55627:788 757.55962:599 758.56298:269	231.96071:12 279.22897:85 283.26041:24 297.27243:36 437.27448:10 494.29617:12 756.54669:48	0	788	901	734	256	308	355	401	442	438	446	503	0	807.542	306.354	427.146	474.875	0
2590	10.141	752.524	PE 37:4|PE 17:0_20:4	[M-H]-		0.917	TRUE	9.73	752.524	C42H76NO8P	PE	CKWQBCHPEQMNNL-UMWXEKTDNA-N	CCCCCCCCCCCCCCCCC(=O)OCC(COP(O)(=O)OCCN)OC(=O)CCCCCC\C=C/C\C=C/C\C=C/C\C=C/CC	310	TRUE	TRUE	TRUE		FALSE	FALSE	null	null	100	95.9	90.6	90.5	100	1378.02	200227_Ariyasu_CE2_2	752.52216:12748 753.52551:8645 754.52887:2580	96.96861:10 140.0045:24 196.03957:36 203.13489:10 259.20868:12 259.23804:48 269.24747:397 283.24799:12 285.21878:24 303.23169:934 448.27557:24 466.26495:12 466.29526:64 752.52728:455	0	12041	12748	11809	8665	12547	12961	11813	10353	11685	9380	11436	0	12199.2	11391.1	11283.7	10407.6	0
2709	12.083	770.564	PE 38:2|PE 18:0_20:2	[M-H]-		0.25	TRUE	11.37	770.571	C43H82NO8P	PE	WYDGEVICLIVPEG-OHNCOSGTNA-N	CCCCCCCCCCCCCCCCCC(=O)OCC(COP(O)(=O)OCCN)OC(=O)CCCCCCCCC\C=C/C\C=C/CCCCC	410	TRUE	TRUE	TRUE		FALSE	FALSE	null	null	100	88.8	77.2	86.2	100	308.24	200227_Ariyasu_CE2_2	770.56409:4172 771.56744:2640 772.5708:854	196.0262:12 279.23596:12 281.24692:36 283.25092:70 305.2468:12 307.25815:412 309.25635:24 309.27856:81 462.3017:12 480.30304:24 508.3436:10 770.5401:102 770.56348:120	0	3930	4172	3825	1311	2160	2332	2209	2324	2664	2105	2664	0	3975.42	1934.19	2398.81	2384.66	0
2711	11.846	770.568	PE 38:2|PE 18:1_20:1	[M-H]-		0.917	TRUE	11.05	770.571	C43H82NO8P	PE	UITCASPZWUAJBW-HWSICPKZNA-N	CCCCCCCC\C=C/CCCCCCCCCC(=O)OC(COC(=O)CCCCCCC\C=C/CCCCCCCC)COP(O)(=O)OCCN	410	TRUE	TRUE	TRUE		FALSE	FALSE	null	null	100	86.9	95.1	96.1	100	600.51	200227_Ariyasu_QC_2	770.56763:4777 771.57098:3041 772.57434:1024	168.0387:5 196.03441:12 281.24002:283 308.27994:12 309.27371:441 460.29095:12 478.31177:18 488.30435:18 506.31064:18 770.56201:122 770.58148:138	2	4027	4331	4155	3075	4870	5177	5102	5468	5241	3856	4777	2.25	4170.94	4374.02	5270.56	4316.5	0
2691	11.203	768.552	PE 38:3|PE 18:0_20:3	[M-H]-	adduct linked to 3197_[M+C2H3N+Na-2H]-; found in higher mz's MsMs_3197	0.917	TRUE	10.49	768.555	C43H80NO8P	PE	MSYFXMJDQLPRGO-JTBMWNAQNA-N	CCCCCCCCCCCCCCCCCC(=O)OCC(COP(O)(=O)OCCN)OC(=O)CCCCCCCCC\C=C/C\C=C/C\C=C/CC	410	TRUE	TRUE	TRUE		FALSE	FALSE	null	null	100	89.6	91.5	91.4	100	1674.87	200227_Ariyasu_CE2_1	768.5542:29995 769.55755:19292 770.56091:5745	78.95432:12 140.01123:92 191.14679:12 196.03787:48 283.26749:948 304.23755:24 305.22482:107 305.24689:2860 306.25787:24 406.29712:12 462.29904:63 478.70862:12 480.30655:173 484.26984:24 502.26526:12 502.3093:24 766.02521:24 768.54413:870 768.55969:1260	2	29995	31188	33702	10937	13913	16170	24304	20535	23815	18606	21383	2.25	31628.3	13673.2	22884.9	19994.4	0
2693	9.645	768.56	PE 38:3|PE 18:1_20:2	[M-H]-	found in higher mz's MsMs_3157; found in higher mz's MsMs_3087; found in higher mz's MsMs_3303	0.25	TRUE	10.35	768.555	C43H80NO8P	PE	CMHAYOZHFZADHZ-GYQRTUFANA-N	CCCCCCCC\C=C/CCCCCCCC(=O)OCC(COP(O)(=O)OCCN)OC(=O)CCCCCCCCC\C=C/C\C=C/CCCCC	410	TRUE	TRUE	TRUE		FALSE	FALSE	null	null	99.2	89.8	35	81.1	100	275.45	200227_Ariyasu_HFD_1	768.56152:1139 769.56487:833 770.56823:325	196.02966:12 259.23816:24 279.2309:60 281.2442:177 282.25238:36 283.25055:24 303.23196:256 304.22736:48 305.21948:24 305.25137:36 306.23288:24 307.24551:24 764.53778:24 768.53583:74	0	1672	1432	1663	1139	1136	1305	1607	1540	1390	1235	1496	0	1589.02	1193.48	1512.15	1365.19	0
2679	10.712	766.538	PE 38:4|PE 18:0_20:4	[M-H]-	adduct linked to 3172_[M+C2H3N+Na-2H]-; found in higher mz's MsMs_3866; found in higher mz's MsMs_3402; found in higher mz's MsMs_3172; found in higher mz's MsMs_3156; found in higher mz's MsMs_3486; found in higher mz's MsMs_3365; found in higher mz's MsMs_2682; found in higher mz's MsMs_3599	0.917	TRUE	10.19	766.539	C43H78NO8P	PE	YEHAZLUVAZKVRO-ZKVKLVECNA-N	CCCCCCCCCCCCCCCCCC(=O)OCC(COP(O)(=O)OCCN)OC(=O)CCCCCC\C=C/C\C=C/C\C=C/C\C=C/CC	410	TRUE	TRUE	TRUE		FALSE	FALSE	null	null	100	94.1	91.7	91.5	100	42547.2	200227_Ariyasu_HFD_avs_low_3	766.53912:1064302 767.54247:630313 768.54583:164300	77.04307:12 78.95665:441 83.0485:36 85.75584:10 93.07124:36 96.96692:60 107.08312:36 118.23922:10 121.99651:79 135.07513:24 139.56108:24 140.0074:1701 141.08713:36 149.08847:24 152.9948:48 161.09254:12 163.07568:60 165.1593:12 167.14001:24 175.15309:24 177.08995:118 178.02679:68 179.17831:48 182.13017:24 183.13911:24 189.16052:24 191.10716:77 191.17508:24 195.41074:24 196.0331:1621 203.1783:24 20…	4	1008800	1025671	1055218	814438	1055621	1114158	1063967	1033628	1064302	922745	1022770	3.9375	1.0299e+06	994739	1.05397e+06	972757	0
2659	10.031	764.519	PE 38:5|PE 18:0_20:5	[M-H]-		0.25	TRUE	9.61	764.524	C43H76NO8P	PE	MOJMRZJNAPRFBD-GLWDABGQNA-N	CCCCCCCCCCCCCCCCCC(=O)OCC(COP(O)(=O)OCCN)OC(=O)CCC\C=C/C\C=C/C\C=C/C\C=C/C\C=C/CC	310	TRUE	TRUE	TRUE		FALSE	FALSE	null	null	100	95.8	87.2	94	100	3453.5	200227_Ariyasu_CE2_2	764.51581:76065 765.51916:51452 766.52252:16748	78.95461:48 83.05665:10 137.12724:24 140.01315:202 151.14224:24 161.12727:24 163.06761:12 177.08531:12 196.0322:224 203.1794:243 214.05493:24 223.15692:12 255.20549:12 257.21814:650 281.24472:36 282.33542:36 283.1991:24 283.2605:2356 283.80872:24 285.25269:36 299.18704:24 299.21619:12 300.22198:24 301.21487:3878 303.2178:48 304.48737:24 323.43027:12 329.24319:73 462.23856:12 462.28683:60 478.2817…	2	76122	76065	79970	12067	16764	17570	19579	17961	21025	28415	34462	2.25	77385.5	15466.8	19521.8	31438.6	0
2661	9.754	764.525	PE 38:5|PE 18:1_20:4	[M-H]-	adduct linked to 3142_[M+C2H3N+Na-2H]-; found in higher mz's MsMs_3342; found in higher mz's MsMs_3142	0.917	TRUE	9.66	764.524	C43H76NO8P	PE	ZYMZKMQPPJPQHY-HAGCXRLMNA-N	CCCCCCCC\C=C/CCCCCCCC(=O)OCC(COP(O)(=O)OCCN)OC(=O)CCCCCC\C=C/C\C=C/C\C=C/C\C=C/CC	310	TRUE	TRUE	TRUE		FALSE	FALSE	null	null	100	99.8	91.3	92.2	100	27015.5	200227_Ariyasu_HFD_avs_low_3	764.52429:681937 765.52764:417893 766.531:109626	73.05229:10 78.95794:385 81.03264:12 83.56345:10 93.06587:12 96.96144:12 96.96835:105 121.99812:96 133.09598:12 137.13641:24 140.0108:1203 141.08888:36 151.14322:12 151.14667:24 152.99315:36 163.07217:60 177.08818:142 178.02127:48 179.17654:24 191.10727:60 196.03517:1174 198.54044:24 203.1804:24 205.11932:36 205.1917:652 214.04567:145 215.86447:10 217.19434:36 219.1386:24 225.18973:24 231.20161:8…	0	540911	535877	601276	552227	734084	750030	704891	703445	681937	561796	661730	0	559355	678781	696758	611763	0
2641	9.526	762.503	PE 38:6|PE 16:0_22:6	[M-H]-	adduct linked to 3127_[M+C2H3N+Na-2H]-; found in higher mz's MsMs_3127; similar chromatogram in higher mz_3060	0.917	TRUE	9.06	762.508	C43H74NO8P	PE	MPWUZHVZZKSTPV-LGFBOSHVNA-N	CCCCCCCCCCCCCCCC(=O)OCC(COP(O)(=O)OCCN)OC(=O)CC\C=C/C\C=C/C\C=C/C\C=C/C\C=C/C\C=C/CC	310	TRUE	TRUE	TRUE		FALSE	FALSE	null	null	100	95.5	85.4	94.6	100	14098.3	200227_Ariyasu_HFD_1	762.50854:253260 763.51189:184452 764.51525:48071	71.01676:12 78.96039:93 91.06098:12 93.08349:12 95.08716:36 96.967:48 107.0789:12 107.08326:48 117.06886:36 119.08937:12 121.10246:60 121.99828:36 133.09457:36 133.10104:48 135.11295:60 140.00938:425 147.11803:48 149.12997:60 159.11136:12 161.12149:12 163.14961:88 173.1369:24 175.1499:60 177.16145:265 181.12459:24 187.12268:12 189.16499:48 191.18346:180 196.03572:558 201.16766:24 203.17699:36 207…	7	291289	311972	336792	253260	287543	299350	280020	227029	231472	218946	282679	7.25	313351	280051	246174	250812	0
2791	11.375	780.554	PE 39:4|PE 19:0_20:4	[M-H]-	similar chromatogram in higher mz_3031	0.917	TRUE	10.69	780.555	C44H80NO8P	PE	OFDOGRFSVOUXHN-PEDPXMNENA-N	CCCCCCCCCCCCCCCCCCC(=O)OCC(COP(O)(=O)OCCN)OC(=O)CCCCCC\C=C/C\C=C/C\C=C/C\C=C/CC	410	TRUE	TRUE	TRUE		FALSE	FALSE	null	null	100	90.1	86.5	93.6	100	197.64	200227_Ariyasu_CE2_3	780.55566:6148 781.55901:4254 782.56237:1205	140.00581:12 196.03717:24 205.19777:24 257.18549:12 259.22852:24 259.24207:60 297.27365:360 303.18716:12 303.23117:442 307.30865:10 438.02704:12 446.31012:12 476.3299:24 482.28098:12 494.31891:67 780.47559:12 780.55792:208 780.59711:82	5	6055	6826	6148	3013	3978	4098	4208	3696	3620	3717	4546	5.4375	6343	3696.4	3841.23	4131.44	0
2751	9.979	776.519	PE 39:6|PE 17:0_22:6	[M-H]-		0.75	TRUE	9.56	776.524	C44H76NO8P	PE	WVGREBRFGJNLSB-KAFSZNKPNA-N	CCCCCCCCCCCCCCCCC(=O)OCC(COP(O)(=O)OCCN)OC(=O)CC\C=C/C\C=C/C\C=C/C\C=C/C\C=C/C\C=C/CC	310	TRUE	TRUE	TRUE		FALSE	FALSE	null	null	100	95.7	59.4	88	100	756.15	200227_Ariyasu_CE2_2	776.51862:6262 777.52197:4560 778.52533:2657	140.01656:24 196.02838:12 229.18867:12 253.20758:24 255.23477:36 269.246:271 280.72266:10 283.23941:148 303.2204:12 327.2272:343 448.30072:36 466.29364:87 466.33606:48 506.27066:12 689.5321:12 702.51233:36 702.52716:48 715.48962:12 716.60492:36 776.51642:196 776.60248:60	0	5804	6262	4894	4579	4944	5024	5073	4087	4857	3766	5252	0	5653.46	4848.65	4672.38	4509.06	0
2932	13.201	800.616	PE 40:1|PE 18:0_22:1	[M-H]-	adduct linked to 3503_[M+C2H3N+Na-2H]-; similar chromatogram in higher mz_3633	0.833	TRUE	13	800.617	C45H88NO8P	PE	KVCSFWAPYZJNRB-ZPHPHTNENA-N	CCCCCCCCCCCCCCCCCC(=O)OCC(COP(O)(=O)OCCN)OC(=O)CCCCCCCCCCC\C=C/CCCCCCCC	310	TRUE	TRUE	TRUE		FALSE	FALSE	null	null	100	99.1	91.4	88	100	489.28	200227_Ariyasu_CE2_2	800.61633:7284 801.61968:7667 802.62304:2698	78.95679:36 140.00098:12 168.03955:88 196.0275:12 253.22208:36 281.22006:12 281.24832:119 283.26413:465 288.92758:10 309.2775:36 336.19925:12 337.31177:941 339.31476:60 462.28806:12 478.77103:12 480.29526:60 534.36804:24 800.58612:210 800.62579:478 800.6496:606	46	6646	7284	6051	1438	2295	1926	2321	1878	2028	3026	3407	46.125	6660.19	1886.08	2075.65	3216.25	0
2921	12.977	798.6	PE 40:2|PE 18:1_22:1	[M-H]-		0.333	TRUE	12.61	798.602	C45H86NO8P	PE	HIGXQDJTUMSNNI-YQSYOFKPNA-N	CCCCCCCC\C=C/CCCCCCCCCCCC(=O)OC(COC(=O)CCCCCCC\C=C/CCCCCCCC)COP(O)(=O)OCCN	310	TRUE	TRUE	TRUE		FALSE	FALSE	null	null	100	97.1	87.1	89.3	100	407.43	200227_Ariyasu_CE2_3	798.6001:4326 799.60345:4268 800.60681:1433	100.9241:10 168.03748:12 168.04294:60 279.21597:12 281.2457:377 283.2662:24 309.28461:48 335.29385:60 337.3089:565 460.30148:24 478.27341:24 516.3302:10 798.59375:291 798.62549:445	11	4165	4410	4326	1260	1556	1997	2001	2117	1944	2196	2656	11.25	4300.58	1604.29	2021.02	2425.94	0
2909	12.194	796.575	PE 40:3|PE 20:0_20:3	[M-H]-		0.083	TRUE	11.95	796.586	C45H84NO8P	PE	LNCFJERXSWSWDK-HLMRNWPHNA-N	CCCCCCCCCCCCCCCCCCCC(=O)OCC(COP(O)(=O)OCCN)OC(=O)CCCCCCCCC\C=C/C\C=C/C\C=C/CC	310	TRUE	TRUE	TRUE		FALSE	FALSE	null	null	94.7	98.7	51.5	80.1	100	73.94	200227_Ariyasu_HFD_2	796.57513:1581 797.57848:387 798.58184:161	126.87904:10 260.25104:12 279.23285:24 303.22168:36 304.23178:36 305.24106:24 311.30225:48 312.28601:24 337.29657:12 337.31461:24 483.25894:10 509.33322:12 796.55017:48 796.59369:36	0	2119	2134	2272	945	1581	1618	1543	1449	1537	1325	1587	0	2174.85	1381.71	1509.69	1455.91	0
2894	11.73	794.569	PE 40:4|PE 18:0_22:4	[M-H]-	adduct linked to 3446_[M+C2H3N+Na-2H]-; found in higher mz's MsMs_3667; found in higher mz's MsMs_3446	0.917	TRUE	11.25	794.571	C45H82NO8P	PE	TVACGFJBGVEGCR-PYQGTGCGNA-N	CCCCCCCCCCCCCCCCCC(=O)OCC(COP(O)(=O)OCCN)OC(=O)CCCCCCCC\C=C/C\C=C/C\C=C/C\C=C/CC	310	TRUE	TRUE	TRUE		FALSE	FALSE	null	null	100	95.5	89.6	93.3	100	1255.16	200227_Ariyasu_QC_1	794.56964:15387 795.57299:9901 796.57635:3096	122.0007:24 140.01367:36 191.09544:10 196.03108:36 283.25717:509 287.26752:24 313.73358:10 331.2085:24 331.26468:1261 332.88345:24 462.29541:36 466.29898:10 480.29364:60 510.26276:12 528.27887:12 794.56995:494 794.64111:24	2	12614	11783	13473	14406	23830	25238	21542	25377	19466	15387	19126	2.25	12623.4	21158	22128.1	17256.6	0
2892	12.168	794.567	PE 40:4|PE 20:0_20:4	[M-H]-	adduct linked to 3445_[M+C2H3N+Na-2H]-; similar chromatogram in higher mz_3877; found in higher mz's MsMs_3445; similar chromatogram in higher mz_2909; found in higher mz's MsMs_3671	0.917	TRUE	11.44	794.571	C45H82NO8P	PE	MIPOZDXFSKBSGM-QLXZSTJSNA-N	CCCCCCCCCCCCCCCCCCCC(=O)OCC(COP(O)(=O)OCCN)OC(=O)CCCCCC\C=C/C\C=C/C\C=C/C\C=C/CC	410	TRUE	TRUE	TRUE		FALSE	FALSE	null	null	100	88.2	92.6	92.7	100	744.68	200227_Ariyasu_CE2_2	794.56824:13634 795.57159:8020 796.57495:2907	140.01277:48 196.03558:48 231.20636:12 255.23616:12 259.24249:60 283.25262:12 303.20718:47 303.23163:1166 311.29004:514 329.24228:10 482.26614:36 490.31833:36 508.33612:87 794.56293:588	2	13711	13634	14895	6142	10625	11165	10850	9718	9523	8435	11115	2.25	14080.2	9310.56	10030.2	9774.78	0
2870	10.869	792.547	PE 40:5|PE 18:0_22:5	[M-H]-		0.583	TRUE	10.38	792.555	C45H80NO8P	PE	KYERVKWKQQBRQB-NIZIMQIGNA-N	CCCCCCCCCCCCCCCCCC(=O)OCC(COP(O)(=O)OCCN)OC(=O)CCCCC\C=C/C\C=C/C\C=C/C\C=C/C\C=C/CC	310	TRUE	TRUE	TRUE		FALSE	FALSE	null	null	100	94.4	62.3	93.3	100	642.39	200227_Ariyasu_CE2_2	792.55432:22587 793.55767:15727 794.56103:4747	135.11487:12 140.00635:48 193.19525:10 196.03589:60 224.07581:12 255.23207:125 259.24289:36 283.26251:804 285.25946:153 303.2272:514 309.28079:220 329.2428:1339 330.09128:24 462.27722:24 462.28326:24 480.28119:12 480.30579:145 488.31375:24 494.36395:10 506.32974:48 508.2673:36 718.5434:48 732.5672:36 792.47693:35 792.52435:262 792.55988:588	0	18866	22587	23809	6444	12155	10444	8894	11314	10253	9953	14770	0	21754.3	9680.94	10153.7	12361.6	0
2850	10.54	790.538	PE 40:6|PE 18:0_22:6	[M-H]-	found in higher mz's MsMs_2854; adduct linked to 3413_[M+C2H3N+Na-2H]-; found in higher mz's MsMs_3413	0.917	TRUE	9.92	790.539	C45H78NO8P	PE	XYYHNDVKALDFHQ-HSBBONCLNA-N	CCCCCCCCCCCCCCCCCC(=O)OCC(COP(O)(=O)OCCN)OC(=O)CC\C=C/C\C=C/C\C=C/C\C=C/C\C=C/C\C=C/CC	410	TRUE	TRUE	TRUE		FALSE	FALSE	null	null	100	92.1	92.2	94.9	100	12620.5	200227_Ariyasu_HFD_avs_low_3	790.53827:161240 791.54162:102802 792.54498:32537	78.95673:74 81.0769:12 93.94662:10 105.07134:12 113.0916:10 119.09543:12 121.99974:36 124.99551:10 133.10414:48 139.99925:36 140.00922:338 149.12976:36 153.08524:24 161.12656:12 161.14081:12 163.15471:24 175.14584:48 177.15738:130 188.89833:24 189.16266:60 191.17722:62 196.03723:314 203.10251:24 203.18451:36 214.04784:48 229.19392:431 231.142:24 241.19119:12 249.18509:73 253.21974:12 255.21111:48…	2	224700	214864	205036	159076	169937	197814	182853	158147	161240	152237	191047	2.25	214866	175609	167413	171642	0
2849	10.236	790.531	PE 40:6|PE 18:1_22:5	[M-H]-		0.083	TRUE	9.72	790.539	C45H78NO8P	PE	IZEXFAOLFRVCJS-LKVUMQLBNA-N	CCCCCCCC\C=C/CCCCCCCC(=O)OCC(COP(O)(=O)OCCN)OC(=O)CCCCC\C=C/C\C=C/C\C=C/C\C=C/C\C=C/CC	410	TRUE	TRUE	TRUE		FALSE	FALSE	null	null	100	94.3	65.2	89.1	100	429.54	200227_Ariyasu_HFD_2	790.53143:7638 791.53478:5614 792.53814:8635	177.1705:10 231.19331:12 231.20398:48 241.21747:24 255.22246:24 281.24368:220 283.24768:24 285.2493:100 287.59103:10 303.22406:48 327.20557:12 327.23605:24 329.24207:521 419.23361:12 437.22592:12 460.27502:24 465.71936:10 478.28329:48 703.54425:24 716.50854:36 716.54987:92 790.52924:271	2	1128	1409	1350	2440	7638	4854	3267	4615	4300	2850	3561	2.25	1295.71	4977.08	4060.67	3205.28	0
2832	9.617	788.524	PE 40:7|PE 18:1_22:6	[M-H]-	adduct linked to 3397_[M+C2H3N+Na-2H]-; found in higher mz's MsMs_3397	0.917	TRUE	9.39	788.524	C45H76NO8P	PE	JZSZAGWWWKKXLO-HILQMKNTNA-N	CCCCCCCC\C=C/CCCCCCCC(=O)OCC(COP(O)(=O)OCCN)OC(=O)CC\C=C/C\C=C/C\C=C/C\C=C/C\C=C/C\C=C/CC	310	TRUE	TRUE	TRUE		FALSE	FALSE	null	null	100	98.7	81.7	94.5	100	8249.35	200227_Ariyasu_HFD_3	788.52448:261869 789.52783:197373 790.53119:52468	78.94527:12 78.95649:252 81.06908:24 93.0684:24 96.96679:48 105.06967:10 107.08156:48 121.10217:24 121.99642:36 131.08945:12 135.10933:36 137.12314:12 140.00735:355 145.10414:24 149.13129:60 152.99478:265 158.11235:24 161.12817:24 163.14021:24 175.14012:36 177.16656:138 181.12408:36 187.34106:10 191.18291:128 193.12236:24 195.40494:24 196.03516:499 203.1804:48 214.04774:48 217.11992:12 229.19174:…	20	175553	172756	174762	208559	235691	261869	245198	206973	229736	192074	221814	19.625	174357	235373	227302	206944	0
3164	13.423	828.646	PE 42:1|PE 24:0_18:1	[M-H]-		0.75	TRUE	13.24	828.649	C47H92NO8P	PE	HZQGLAQCNUAUPN-BWAHOGKJNA-N	CCCCCCCCCCCCCCCCCCCCCCCC(=O)OCC(COP(O)(=O)OCCN)OC(=O)CCCCCCC\C=C/CCCCCCCC	310	TRUE	TRUE	TRUE		FALSE	FALSE	null	null	100	99.2	75	87	100	143.86	200227_Ariyasu_HFD_2	828.64777:1173 829.65112:1220 830.65448:384	281.25076:116 365.34079:24 367.34995:60 828.63513:60 828.71588:24	19	686	713	858	700	1173	1190	991	960	974	876	875	18.5625	752.417	1020.85	974.771	875.188	0
3139	13.246	826.634	PE 42:2|PE 24:0_18:2	[M-H]-	adduct linked to 3744_[M+C2H3N+Na-2H]-	0.917	TRUE	13.08	826.633	C47H90NO8P	PE	QYPGZEKPAXTRRT-UDKQUHOINA-N	CCCCCCCCCCCCCCCCCCCCCCCC(=O)OCC(COP(O)(=O)OCCN)OC(=O)CCCCCCC\C=C/C\C=C/CCCCC	310	TRUE	TRUE	TRUE		FALSE	FALSE	null	null	100	99.4	79.4	89.8	100	128.05	200227_Ariyasu_QC_1	826.6355:1537 827.63885:1209 828.64221:613	158.96075:12 196.03566:24 279.22433:132 283.03613:10 363.33084:10 367.34625:67 367.36508:48 546.38953:12 564.40015:24 744.62286:10 766.60272:24 826.46118:12 826.6347:70 826.65485:116	35	2638	2266	2419	871	1245	1336	1581	1316	1426	1537	1714	34.9375	2440.85	1150.52	1440.77	1625.31	0
3107	13.036	822.604	PE 42:4|PE 22:0_20:4	[M-H]-	adduct linked to 3707_[M+C2H3N+Na-2H]-	0.917	TRUE	12.63	822.602	C47H86NO8P	PE	QOMNJAFKOIAYPY-KPLLPBKXNA-N	CCCCCCCCCCCCCCCCCCCCCC(=O)OCC(COP(O)(=O)OCCN)OC(=O)CCCCCC\C=C/C\C=C/C\C=C/C\C=C/CC	310	TRUE	TRUE	TRUE		FALSE	FALSE	null	null	100	96.3	86.8	88.8	100	260.48	200227_Ariyasu_HFD_2	822.60333:6186 823.60668:6624 824.61004:3246	163.06541:10 255.23636:24 259.23138:36 303.2319:731 339.32068:218 500.29434:12 518.38422:12 536.36957:70 759.60907:24 822.59619:332	407	5988	6151	7014	4030	6186	6199	6243	5397	5614	5157	5800	407.125	6384.35	5471.6	5751.52	5478.06	0
3094	12.197	820.582	PE 42:5|PE 22:1_20:4	[M-H]-		0.917	TRUE	11.53	820.586	C47H84NO8P	PE	ZMGLCPZNKRMLRI-ZTZRWYCRNA-N	CCCCCCCC\C=C/CCCCCCCCCCCC(=O)OCC(COP(O)(=O)OCCN)OC(=O)CCCCCC\C=C/C\C=C/C\C=C/C\C=C/CC	410	TRUE	TRUE	TRUE		FALSE	FALSE	null	null	100	90.7	76.9	89.1	100	68.37	200227_Ariyasu_HFD_avs_low_2	820.58356:1501 821.58691:1045 822.59027:389	197.15929:10 259.22467:12 259.26532:24 283.25763:12 297.27924:10 303.23193:92 337.3125:88 516.33167:12 740.9469:10 784.65424:10 820.54437:36 820.56848:48	2	1876	1788	1967	757	1384	1397	1492	1501	1374	1188	1374	2.25	1877.12	1179.17	1455.58	1281.09	0
3074	11.921	818.57	PE 42:6|PE 20:0_22:6	[M-H]-	adduct linked to 3683_[M+C2H3N+Na-2H]-	0.917	TRUE	11.14	818.571	C47H82NO8P	PE	WIFLVHIKWGINAQ-ZVJYVBFZNA-N	CCCCCCCCCCCCCCCCCCCC(=O)OCC(COP(O)(=O)OCCN)OC(=O)CC\C=C/C\C=C/C\C=C/C\C=C/C\C=C/C\C=C/CC	410	TRUE	TRUE	TRUE		FALSE	FALSE	null	null	100	87.9	65.7	88.3	100	111.56	200227_Ariyasu_CE2_1	818.56989:2291 819.57324:1756 820.5766:1132	281.24432:24 283.23889:65 309.22653:12 311.28558:138 327.20383:12 327.22415:131 490.32565:12 508.35629:24 744.55853:24 755.59668:24 758.60077:36 758.62396:48 815.85327:10 818.52502:36 818.56116:102 818.59326:74	0	2291	2220	1898	842	1229	1418	1270	1199	1186	1144	1370	0	2136.21	1162.98	1218.1	1256.91	0
3059	10.581	816.548	PE 42:7|PE 20:1_22:6	[M-H]-		0.5	TRUE	10.22	816.555	C47H80NO8P	PE	XRZUHOFZIRSWMJ-LJHHLTENNA-N	CCCCCCCC\C=C/CCCCCCCCCC(=O)OCC(COP(O)(=O)OCCN)OC(=O)CC\C=C/C\C=C/C\C=C/C\C=C/C\C=C/C\C=C/CC	310	TRUE	TRUE	TRUE		FALSE	FALSE	null	null	100	97.3	58.5	83.2	100	129.01	200227_Ariyasu_HFD_avs_low_2	816.54712:1424 817.55047:1114 818.55383:581	140.00786:12 196.03375:10 281.25119:12 309.27316:60 311.29272:24 327.22385:48 412.29239:10 437.3028:12 447.29291:36 465.30814:24 506.31042:12 506.32623:36 524.25714:12 729.55017:36 742.58252:36 756.57922:12 816.52917:60 816.59338:94	2	1328	1019	1617	926	1343	1411	1329	1424	1331	1119	1368	2.25	1321.4	1226.4	1361.48	1243.62	0
3394	13.25	850.631	PE 44:4|PE 24:0_20:4	[M-H]-	adduct linked to 3929_[M+C2H3N+Na-2H]-; found in higher mz's MsMs_3929	0.917	TRUE	13.09	850.633	C49H90NO8P	PE	XDYQJJJMHMWXMC-MDCRNQJGNA-N	CCCCCCCCCCCCCCCCCCCCCCCC(=O)OCC(COP(O)(=O)OCCN)OC(=O)CCCCCC\C=C/C\C=C/C\C=C/C\C=C/CC	310	TRUE	TRUE	TRUE		FALSE	FALSE	null	null	100	99.5	83.5	88.8	100	403.51	200227_Ariyasu_QC_1	850.63318:4988 851.63653:6736 852.63989:2462	140.00418:12 168.03963:10 196.05334:24 231.21097:10 259.2453:36 303.23743:420 327.21201:12 366.1745:12 367.35703:195 377.22922:12 482.26868:24 546.36658:12 546.38953:24 564.38678:36 564.43011:24 776.578:36 790.60199:24 800.65228:48 850.58673:113 850.6236:213 850.64813:208	95	6934	6883	7481	3547	5941	6198	6111	5273	5674	4988	5947	94.75	7099.5	5228.6	5686.25	5467.31	0
2124	10.934	674.513	PE O-32:1|PE O-16:1_16:0	[M-H]-	similar chromatogram in higher mz_2395	0.917	TRUE	10.16	674.513	C37H74NO7P	EtherPE	ZOBVVYDBLUMXCG-SQFISAMPNA-N	CCCCCCCCCCCCCCCC(=O)OC(COCCCCCCCC\C=C/CCCCCC)COP(O)(=O)OCCN	410	TRUE	TRUE	TRUE		FALSE	FALSE	null	null	94.5	87.7	84.5	88.4	100	137.22	200227_Ariyasu_HFD_avs_low_1	674.51459:1782 675.51794:1345 676.5213:386	196.04213:12 255.19008:12 255.23492:328 419.36227:10 436.28391:36 674.49316:60	2	1132	1183	1296	1390	1830	2121	1782	1792	1565	1378	1669	2.25	1203.62	1780.42	1712.79	1523.22	0
2114	9.902	672.491	PE O-32:2|PE O-16:1_16:1	[M-H]-	similar chromatogram in higher mz_3014; similar chromatogram in higher mz_4129; similar chromatogram in higher mz_3361	0.917	TRUE	9.24	672.497	C37H72NO7P	EtherPE	LXPNPYVUDOMVDN-VMNXYWKNNA-N	CCCCCC\C=C/CCCCCCCCOCC(COP(O)(=O)OCCN)OC(=O)CCCCCCC\C=C/CCCCCC	410	TRUE	TRUE	TRUE		FALSE	FALSE	null	null	94.9	90.9	75	92.3	100	138.72	200227_Ariyasu_CE2_1	672.49573:1306 673.49908:938 674.50244:471	227.2086:24 253.20978:130 281.23782:12 281.24017:24 436.28064:24 672.50049:36	2	1306	1374	1820	823	1321	1140	1160	1064	925	1107	1328	2.25	1500.04	1094.44	1049.79	1217.44	0
2243	10.321	700.525	PE O-34:2|PE O-16:0_18:2	[M-H]-		0.833	TRUE	9.86	700.529	C39H76NO7P	EtherPE	JHPMSVBZQKOREU-OHNCOSGTNA-N	CCCCCCCCCCCCCCCCOCC(COP(O)(=O)OCCN)OC(=O)CCCCCCC\C=C/C\C=C/CCCCC	310	TRUE	TRUE	TRUE		FALSE	FALSE	null	null	95.5	94.9	77.4	89.6	100	132.16	200227_Ariyasu_CE2_2	700.52905:1834 701.5324:1124 702.53576:310	255.21394:12 255.22516:24 257.24014:12 279.23792:299 280.23544:36 438.27762:12 438.28351:24 700.51086:60	2	1681	1834	2111	913	1048	1263	1408	1057	1328	1155	1166	2.25	1875.08	1074.65	1264.73	1160.31	0
2244	11.062	700.526	PE O-34:2|PE O-16:1_18:1	[M-H]-		0.917	TRUE	10.02	700.529	C39H76NO7P	EtherPE	RFPQMVKZNQOUGY-KXYOHKLBNA-N	CCCCCCCC\C=C/CCCCCCCC(=O)OC(COCCCCCCCC\C=C/CCCCCC)COP(O)(=O)OCCN	410	TRUE	TRUE	TRUE		FALSE	FALSE	null	null	91.7	78.8	68.8	88.6	100	7807.85	200227_Ariyasu_CE2_1	700.52679:74346 701.53014:41494 702.5335:13247	78.95797:48 140.00276:12 140.01106:128 179.0361:24 196.02583:12 196.03371:121 236.80292:10 239.2386:69 253.21367:92 255.19829:58 255.23192:2169 265.23074:12 265.24902:36 267.26413:10 280.3436:36 281.20895:44 281.24661:6859 281.93188:24 317.58862:10 406.68991:10 418.27252:256 436.22394:12 436.28256:682 444.28003:107 462.29547:162 462.32867:84 698.25183:36 700.51941:1288	2	74346	76860	82281	61788	89509	89515	91573	95050	86959	71300	85305	2.25	77829.1	80270.9	91194	78302.2	0
2234	10.224	698.513	PE O-34:3|PE O-18:2_16:1	[M-H]-	similar chromatogram in higher mz_3081	0.917	TRUE	9.49	698.513	C39H74NO7P	EtherPE	POKDEGBTCVZHRR-RUGCENDANA-N	CCCCCC\C=C/CCCCCCCC(=O)OC(COCCCCCCCC\C=C/C\C=C/CCCCC)COP(O)(=O)OCCN	410	TRUE	TRUE	TRUE		FALSE	FALSE	null	null	95.1	88.3	78.2	93.5	100	1148.88	200227_Ariyasu_CE2_3	698.51343:12552 699.51678:8337 700.52014:2866	161.00914:10 253.21333:64 261.20282:10 279.23993:12 462.32477:12 698.52844:24	6	12100	11981	12552	4634	5549	7054	7976	7193	7463	6946	8161	6.1875	12211.2	5745.6	7543.85	7553.53	0
2216	9.236	694.477	PE O-34:5|PE O-14:1_20:4	[M-H]-	similar chromatogram in higher mz_2653	0.917	TRUE	8.9	694.482	C39H70NO7P	EtherPE	FQLLNPWONVRAHU-VMADMRDTNA-N	CCCC\C=C/CCCCCCCCOCC(COP(O)(=O)OCCN)OC(=O)CCCCCC\C=C/C\C=C/C\C=C/C\C=C/CC	310	TRUE	TRUE	TRUE		FALSE	FALSE	null	null	95.7	97.5	68.9	92.6	100	310.01	200227_Ariyasu_HFD_avs_low_2	694.48077:2387 695.48412:2102 696.48748:603	78.95821:12 140.00795:12 158.96997:36 196.03976:24 205.20244:12 259.23605:12 259.24283:36 303.22714:200 390.21661:12 390.22769:24 408.2478:48 694.46655:60	1	2239	2087	2908	1640	2499	2488	2375	2387	2024	1585	2395	0.875	2411.38	2208.79	2262.06	1989.97	0
2326	11.805	714.543	PE O-35:2|PE O-17:1_18:1	[M-H]-		0.917	TRUE	10.57	714.544	C40H78NO7P	EtherPE	TYZLFYSZNFANNO-YGGBKCGDNA-N	CCCCCCCC\C=C/CCCCCCCC(=O)OC(COCCCCCCCC\C=C/CCCCCCC)COP(O)(=O)OCCN	410	TRUE	TRUE	TRUE		FALSE	FALSE	null	null	92.8	71.1	89.3	91.8	100	189.51	200227_Ariyasu_CE2_3	714.54541:1171 715.54876:700 716.55212:326	281.21814:12 281.24872:221 295.24765:12 450.31036:24 714.51978:36 714.5498:36	0	1374	1306	1171	1148	1625	1881	1677	1660	1448	1303	1572	0	1283.9	1551.19	1594.9	1437.22	0
2285	9.653	708.499	PE O-35:5|PE O-15:1_20:4	[M-H]-	similar chromatogram in higher mz_2492	0.917	TRUE	9.17	708.497	C40H72NO7P	EtherPE	SJHVXRLRYOMROG-BEBUWKJTNA-N	CCCCC\C=C/CCCCCCCCOCC(COP(O)(=O)OCCN)OC(=O)CCCCCC\C=C/C\C=C/C\C=C/C\C=C/CC	310	TRUE	TRUE	TRUE		FALSE	FALSE	null	null	96.5	94.9	85	93.6	100	45.23	200227_Ariyasu_HFD_avs_low_1	708.4953:1055 709.49865:758 710.50201:213	196.03316:10 259.26495:12 303.23422:141 422.2659:24 465.86621:10 708.46954:24 708.51062:36	4	1294	1137	1256	703	939	1045	1055	994	956	858	1031	4.5	1229.23	895.708	1001.4	944.344	0
2435	13.18	730.587	PE O-36:1|PE O-18:1_18:0	[M-H]-	found in higher mz's MsMs_3978	0.917	TRUE	12.4	730.576	C41H82NO7P	EtherPE	GEUFEEGHURWAPV-ZPHPHTNENA-N	CCCCCCCCCCCCCCCCCC(=O)OC(COCCCCCCCC\C=C/CCCCCCCC)COP(O)(=O)OCCN	410	TRUE	TRUE	TRUE		FALSE	FALSE	null	null	93.2	87.3	69.8	93.3	100	5424.07	200227_Ariyasu_HFD_2	730.57935:15184 731.5827:18295 732.58606:4738	247.08145:10 255.23438:70 283.25552:252 311.28815:24 436.40588:10 446.28204:24 464.30438:36 492.35696:24 730.57904:102	126054	18725	23824	35641	12896	15184	17171	3804	24151	13017	16796	20280	126054	26063	15083.6	13657.2	18538.2	0
2426	12.649	728.559	PE O-36:2|PE O-16:1_20:1	[M-H]-	found in higher mz's MsMs_2862	0.917	TRUE	11.34	728.56	C41H80NO7P	EtherPE	YXTRSCFEJBBRNO-KXYOHKLBNA-N	CCCCCCCC\C=C/CCCCCCCCCC(=O)OC(COCCCCCCCC\C=C/CCCCCC)COP(O)(=O)OCCN	410	TRUE	TRUE	TRUE		FALSE	FALSE	null	null	85	68.2	28.6	82.4	100	5346.93	200227_Ariyasu_CE2_3	728.55664:27057 729.55999:16572 730.56335:5625	108.34738:10 140.00418:24 140.01082:24 185.60498:10 196.03328:24 253.23093:12 267.26575:24 280.3335:36 281.24591:2547 283.26169:104 298.57928:10 309.27744:282 436.28424:36 444.28467:12 446.29834:124 462.27603:12 462.83136:24 464.30887:282 728.56:551	2	25843	29832	27057	21329	33872	38062	34749	36254	34038	24377	32458	2.25	27577.2	31087.7	35013.7	28417.5	0
2425	11.649	728.555	PE O-36:2|PE O-18:0_18:2	[M-H]-		0.667	TRUE	10.9	728.56	C41H80NO7P	EtherPE	WQEICMLVSDZVOZ-MLWYYCKJNA-N	CCCCCCCCCCCCCCCCCCOCC(COP(O)(=O)OCCN)OC(=O)CCCCCCC\C=C/C\C=C/CCCCC	410	TRUE	TRUE	TRUE		FALSE	FALSE	null	null	93.9	88.9	80.3	93.8	100	337.07	200227_Ariyasu_CE2_1	728.55536:2453 729.55871:1364 730.56207:426	279.23358:239 280.23111:36 281.23511:36 448.32132:24 466.31467:24 466.3389:48 728.55933:114	0	2453	2621	2899	1325	1856	2061	2113	1867	2161	1813	2134	0	2657.67	1747.19	2046.94	1973.41	0
2407	11.489	726.54	PE O-36:3|PE O-18:1_18:2	[M-H]-		0.917	TRUE	10.19	726.544	C41H78NO7P	EtherPE	ZFMJJVQJMOVKIB-RQOIEFAZNA-N	CCCCCCCC\C=C/CCCCCCCCOCC(COP(O)(=O)OCCN)OC(=O)CCCCCCC\C=C/C\C=C/CCCCC	410	TRUE	TRUE	TRUE		FALSE	FALSE	null	null	92.1	68.8	84.2	91.9	100	1471.37	200227_Ariyasu_CE2_3	726.54333:14386 727.54668:9055 728.55004:3137	95.04613:10 196.02753:12 196.0295:36 279.23047:1858 280.39481:24 281.24844:76 283.26425:48 296.62341:10 307.26956:48 446.30164:60 464.30316:228 726.53168:529	2	15358	13650	14386	7332	9963	11220	12873	12950	12448	10445	12858	1.75	14464.5	9504.94	12757.3	11651.3	0
2408	11.224	726.542	PE O-36:3|PE O-18:2_18:1	[M-H]-	adduct linked to 2842_[M+C2H3N+Na-2H]-; found in higher mz's MsMs_2842	0.917	TRUE	10.21	726.544	C41H78NO7P	EtherPE	KTJAFMBXBPVGGI-LTEAFHAINA-N	CCCCCCCC\C=C/CCCCCCCC(=O)OC(COCCCCCCCC\C=C/C\C=C/CCCCC)COP(O)(=O)OCCN	410	TRUE	TRUE	TRUE		FALSE	FALSE	null	null	93.8	79.3	84.8	91.9	100	2171.59	200227_Ariyasu_CE2_2	726.54333:12186 727.54668:7224 728.55004:2135	140.00772:24 196.03157:12 196.03746:24 279.23758:12 281.24615:1367 288.38181:10 444.2406:12 444.28201:109 444.32932:12 462.28839:135 724.09747:12 726.53516:442	2	11573	12186	11913	14736	22012	22283	21859	22187	21407	15408	18640	2.25	11890.5	19677.1	21817.5	17023.9	0
2395	10.94	724.527	PE O-36:4|PE O-16:1_20:3	[M-H]-	similar chromatogram in higher mz_3583	0.917	TRUE	9.87	724.529	C41H76NO7P	EtherPE	SGQXZIZOYWUPOW-OZFAJUOSNA-N	CCCCCC\C=C/CCCCCCCCOCC(COP(O)(=O)OCCN)OC(=O)CCCCCCCCC\C=C/C\C=C/C\C=C/CC	410	TRUE	TRUE	TRUE		FALSE	FALSE	null	null	92.9	77.3	80.9	89.4	100	91.05	200227_Ariyasu_HFD_3	724.52863:1295 725.53198:929 726.53534:460	303.23856:12 305.25064:236 436.27563:24 724.46039:12 724.51703:48	0	626	738	1044	939	1786	1295	1145	1303	1372	928	1027	0	802.729	1339.98	1273.44	977.375	0
2394	10.303	724.525	PE O-36:4|PE O-18:2_18:2	[M-H]-		0.083	TRUE	9.54	724.529	C41H76NO7P	EtherPE	CVFFRLVFXKZVIJ-MAZCIEHSNA-N	CCCCC\C=C/C\C=C/CCCCCCCCOCC(COP(O)(=O)OCCN)OC(=O)CCCCCCC\C=C/C\C=C/CCCCC	410	TRUE	TRUE	TRUE		FALSE	FALSE	null	null	92.4	87.9	60.8	92.1	100	1085.76	200227_Ariyasu_HFD_avs_low_3	724.52509:18295 725.52844:10699 726.5318:3263	140.01112:48 196.03561:48 259.23126:36 279.22604:1180 281.24872:347 283.27161:24 303.23901:564 304.22955:71 420.28052:48 438.2774:73 444.27936:60 460.25128:12 460.26935:36 462.29175:117 724.52484:605	0	24070	23872	23399	13283	17903	20072	19256	19781	18295	16606	20003	0	23780.2	17086	19110.7	18304.4	0
2381	10.143	722.509	PE O-36:5|PE O-16:1_20:4	[M-H]-	adduct linked to 2818_[M+C2H3N+Na-2H]-; found in higher mz's MsMs_2818; similar chromatogram in higher mz_2590	0.917	TRUE	9.55	722.513	C41H74NO7P	EtherPE	YATSYZSZUULQDZ-GKPKDRHFNA-N	CCCCCC\C=C/CCCCCCCCOCC(COP(O)(=O)OCCN)OC(=O)CCCCCC\C=C/C\C=C/C\C=C/C\C=C/CC	410	TRUE	TRUE	TRUE		FALSE	FALSE	null	null	95.9	92.5	83.5	91.4	100	15589.9	200227_Ariyasu_HFD_avs_low_2	722.51263:253689 723.51598:174955 724.51934:43581	78.95683:321 83.0423:12 121.99525:12 137.00194:36 140.0094:308 150.00696:24 152.98822:24 155.10269:24 163.01694:48 163.07428:60 166.0265:36 177.08478:24 177.09038:60 179.03413:60 191.10956:36 196.03749:435 200.93663:12 205.19609:455 217.19887:24 231.21271:67 237.22614:12 239.23836:330 257.2196:24 259.24243:1541 285.21866:153 301.20911:48 302.24268:60 302.26218:48 303.18268:32 303.23157:23308 304.…	0	274939	286302	300172	187966	252682	286928	268885	253689	234346	206048	260010	0	287138	242525	252307	233029	0
2380	9.639	722.508	PE O-36:5|PE O-18:3_18:2	[M-H]-		0.75	TRUE	9.22	722.513	C41H74NO7P	EtherPE	LEHRGYNETDXIQY-LOYOHVQTNA-N	CCCCC\C=C/C\C=C/CCCCCCCC(=O)OC(COCCCCCCCC\C=C/C\C=C/C\C=C/CC)COP(O)(=O)OCCN	310	TRUE	TRUE	TRUE		FALSE	FALSE	null	null	97.2	95.9	90.3	92.8	100	96.02	200227_Ariyasu_HFD_3	722.51202:1246 723.51537:1024 724.51873:491	279.21872:24 279.23514:178 301.2041:12 460.26624:24 722.47168:36 722.51312:48	0	3806	3768	3927	777	1079	1246	1028	1202	1192	1440	1974	0	3833.56	1033.79	1140.52	1707.47	0
2365	9.566	720.494	PE O-36:6|PE O-16:1_20:5	[M-H]-	similar chromatogram in higher mz_2775	0.917	TRUE	8.97	720.497	C41H72NO7P	EtherPE	YMKZESHNWGNAIE-VNTVABMMNA-N	CCCCCC\C=C/CCCCCCCCOCC(COP(O)(=O)OCCN)OC(=O)CCC\C=C/C\C=C/C\C=C/C\C=C/C\C=C/CC	410	TRUE	TRUE	TRUE		FALSE	FALSE	null	null	95.8	92.3	80.9	93.3	100	914.08	200227_Ariyasu_QC_2	720.49585:10221 721.4992:8230 722.50256:2662	140.00343:12 196.03619:36 203.18546:36 223.17368:24 257.22699:109 257.24274:60 300.22412:12 301.21457:715 418.21762:12 418.26929:67 434.27069:12 436.27328:185 436.30261:48 720.45422:48 720.48059:218 720.49945:259	0	23584	24869	30202	3803	3502	4164	5268	3603	4280	7670	10221	0	26218.4	3823.06	4383.65	8945.47	0
2476	10.718	736.522	PE O-37:5|PE O-17:1_20:4	[M-H]-		0.917	TRUE	9.82	736.529	C42H76NO7P	EtherPE	ZTNZTGXTHOFZGC-LNFNTRPGNA-N	CCCCCCC\C=C/CCCCCCCCOCC(COP(O)(=O)OCCN)OC(=O)CCCCCC\C=C/C\C=C/C\C=C/C\C=C/CC	410	TRUE	TRUE	TRUE		FALSE	FALSE	null	null	94.8	84	83.3	93.5	100	350.51	200227_Ariyasu_QC_1	736.52979:5355 737.53314:3370 738.5365:1123	163.07358:10 259.24435:48 303.23141:498 432.2641:12 432.28452:48 450.28983:97 736.52393:181	0	5484	5491	5504	4924	6459	6152	5581	5721	6059	5355	6078	0	5493.06	5844.9	5786.98	5716.78	0
2610	13.089	756.594	PE O-38:2|PE O-18:1_20:1	[M-H]-	adduct linked to 3082_[M+C2H3N+Na-2H]-; found in higher mz's MsMs_3082	0.917	TRUE	12.85	756.591	C43H84NO7P	EtherPE	QEVTZYOGQJVUDJ-CLFAGFIQNA-N	CCCCCCCC\C=C/CCCCCCCCCC(=O)OC(COCCCCCCCC\C=C/CCCCCCCC)COP(O)(=O)OCCN	310	TRUE	TRUE	TRUE		FALSE	FALSE	null	null	94.8	98.9	57.3	93.3	100	1567.89	200227_Ariyasu_QC_1	756.59338:7230 757.59673:9617 758.60009:3243	165.96869:10 196.02794:24 255.2234:24 279.22922:24 281.24487:223 308.26306:12 309.24695:36 309.27658:385 311.28876:60 327.23508:10 337.30328:77 464.31808:60 474.3262:24 492.34631:48 756.51483:24 756.58044:183	23	8418	8082	8266	6348	10376	9654	10667	8925	10582	7230	8814	23.125	8255.31	8792.5	10058	8022.16	0
2602	12.69	754.571	PE O-38:3|PE O-18:2_20:1	[M-H]-		0.917	TRUE	11.61	754.576	C43H82NO7P	EtherPE	VBHVWWDERMHMNQ-RQOIEFAZNA-N	CCCCCCCC\C=C/CCCCCCCCCC(=O)OC(COCCCCCCCC\C=C/C\C=C/CCCCC)COP(O)(=O)OCCN	410	TRUE	TRUE	TRUE		FALSE	FALSE	null	null	93.7	77.8	84	93.1	100	568.11	200227_Ariyasu_HFD_avs_low_3	754.57471:2963 755.57806:2353 756.58142:749	265.24539:12 281.23102:12 281.24515:60 309.27414:493 444.28336:24 462.2807:12 462.29276:60 754.57739:175	2	3084	3394	2905	1872	3226	2882	3382	3581	2963	2148	2964	2.25	3127.44	2660.04	3308.6	2556.12	0
2593	11.564	752.564	PE O-38:4|PE O-18:0_20:4	[M-H]-		0.417	TRUE	11.01	752.56	C43H80NO7P	EtherPE	RXEVLILBESBJQS-ZKVKLVECNA-N	CCCCCCCCCCCCCCCCCCOCC(COP(O)(=O)OCCN)OC(=O)CCCCCC\C=C/C\C=C/C\C=C/C\C=C/CC	410	TRUE	TRUE	TRUE		FALSE	FALSE	null	null	94.7	93.6	76.6	91.7	100	2199.25	200227_Ariyasu_CE2_3	752.56354:10492 753.56689:6427 754.57025:1838	205.18604:24 259.23795:48 279.22595:24 281.26511:24 303.22919:782 304.23926:101 305.22897:36 307.25253:60 309.26801:36 309.29022:48 405.25574:12 448.31125:60 465.29883:24 466.31952:160 470.3952:10 752.54681:346 752.56219:348	2	10830	8191	10492	7858	10836	12419	10174	9935	8942	8456	7130	2.25	9837.65	10370.8	9683.75	7793	0
2592	11.983	752.557	PE O-38:4|PE O-18:1_20:3	[M-H]-	adduct linked to 3051_[M+C2H3N+Na-2H]-; found in higher mz's MsMs_3051	0.917	TRUE	10.8	752.56	C43H80NO7P	EtherPE	HQFUXXUGGNZWBH-MURDYDGNNA-N	CCCCCCCC\C=C/CCCCCCCCOCC(COP(O)(=O)OCCN)OC(=O)CCCCCCCCC\C=C/C\C=C/C\C=C/CC	410	TRUE	TRUE	TRUE		FALSE	FALSE	null	null	92.4	72.2	78	93.3	100	352.93	200227_Ariyasu_HFD_2	752.55902:3306 753.56237:2005 754.56573:714	305.24405:253 319.27896:10 333.28339:65 446.28769:24 464.30405:36 752.54395:116	0	3443	3169	3406	2011	3306	3352	3615	3320	3663	2594	3226	0	3338.98	2889.65	3532.77	2910.38	0
2575	11.013	750.543	PE O-38:5|PE O-16:1_22:4	[M-H]-	adduct linked to 3030_[M+C2H3N+Na-2H]-; found in higher mz's MsMs_3030	0.917	TRUE	10.31	750.544	C43H78NO7P	EtherPE	OZSVECGNTALICE-GKPKDRHFNA-N	CCCCCC\C=C/CCCCCCCCOCC(COP(O)(=O)OCCN)OC(=O)CCCCCCCC\C=C/C\C=C/C\C=C/C\C=C/CC	410	TRUE	TRUE	TRUE		FALSE	FALSE	null	null	96	89.8	85.6	93.5	100	1453.11	200227_Ariyasu_HFD_avs_low_2	750.54346:24638 751.54681:17718 752.55017:5059	78.95947:48 114.06857:12 140.00632:24 196.03391:36 233.22758:24 239.23877:48 281.22791:10 287.27054:60 301.22427:10 303.237:101 305.23926:36 313.25458:12 330.19583:36 331.26517:2408 375.21127:12 418.27249:162 436.27957:384 464.31314:24 748.07324:12 750.55096:1012	2	14945	15273	16151	14983	23646	24610	22756	24638	20361	16244	20425	2.25	15456.4	21079.6	22584.7	18334.6	0
2574	11.386	750.543	PE O-38:5|PE O-18:1_20:4	[M-H]-	adduct linked to 3031_[M+C2H3N+Na-2H]-; similar chromatogram in higher mz_3756; found in higher mz's MsMs_3031	0.917	TRUE	10.76	750.544	C43H78NO7P	EtherPE	VLIJZYIABFUKFN-JZELYBSLNA-N	CCCCCCCC\C=C/CCCCCCCCOCC(COP(O)(=O)OCCN)OC(=O)CCCCCC\C=C/C\C=C/C\C=C/C\C=C/CC	410	TRUE	TRUE	TRUE		FALSE	FALSE	null	null	96.1	91.4	85.5	93	100	22947.1	200227_Ariyasu_HFD_2	750.54309:330812 751.54644:212686 752.5498:53156	78.95925:203 83.04607:12 121.99521:24 136.9937:24 137.77336:10 140.00771:308 149.05112:12 151.14348:24 161.13567:24 163.07248:48 177.07918:24 177.09038:48 179.03603:48 185.10852:24 191.09988:36 196.03752:388 205.19412:393 217.19478:36 231.21065:97 259.24026:1646 264.06622:12 265.24652:36 267.21344:36 267.26392:351 285.20221:24 285.22354:105 301.20929:48 302.23795:100 302.9361:24 303.23172:23471 3…	5	252399	265836	270477	232644	330812	324688	326510	305056	282331	253308	306239	5.1875	262904	296048	304632	279774	0
2562	10.595	748.526	PE O-38:6|PE O-18:1_20:5	[M-H]-		0.5	TRUE	9.37	748.529	C43H76NO7P	EtherPE	WHKDVYYCCUAIBY-QSOAFSPRNA-N	CCCCCCCC\C=C/CCCCCCCCOCC(COP(O)(=O)OCCN)OC(=O)CCC\C=C/C\C=C/C\C=C/C\C=C/C\C=C/CC	410	TRUE	TRUE	TRUE		FALSE	FALSE	null	null	92.6	72.3	78.9	93.9	100	1358	200227_Ariyasu_CE2_1	748.52887:16183 749.53222:12331 750.53558:4057	140.00284:12 140.00615:24 196.0397:48 203.17505:24 245.14841:10 257.22006:127 261.86374:10 267.27115:36 301.21701:854 303.22974:36 327.22928:12 329.24039:24 403.24197:12 403.25607:24 436.28867:12 446.29694:63 464.30746:246 748.52338:464	2	16183	17617	19011	6184	8216	7183	8128	7121	7216	7976	10070	2.25	17603.6	7194.33	7488.5	9022.97	0
2561	10.263	748.521	PE O-38:6|PE O-18:2_20:4	[M-H]-	adduct linked to 3019_[M+C2H3N+Na-2H]-; found in higher mz's MsMs_3019	0.917	TRUE	9.49	748.529	C43H76NO7P	EtherPE	QGMRGDWLZOYPFY-YUPWHRRNNA-N	CCCCC\C=C/C\C=C/CCCCCCCCOCC(COP(O)(=O)OCCN)OC(=O)CCCCCC\C=C/C\C=C/C\C=C/C\C=C/CC	410	TRUE	TRUE	TRUE		FALSE	FALSE	null	null	95.1	87.3	82.8	92.9	100	14861.8	200227_Ariyasu_HFD_avs_low_1	748.53021:151344 749.53356:102495 750.53692:27358	78.95815:163 99.39229:10 122.00481:36 134.98772:10 140.00974:202 163.01559:24 177.16748:36 179.02716:24 179.18115:24 196.03418:232 205.19273:201 217.21201:12 231.21352:48 255.21463:12 259.24338:770 265.25885:138 283.2395:36 285.21738:48 285.25058:36 301.21762:36 303.17902:56 303.23032:11219 303.87827:24 305.03891:24 306.51865:24 327.23502:72 329.24869:645 401.23044:36 401.25854:36 418.26215:36 42…	2	104475	107559	98236	102983	169941	157583	151344	137272	129516	110564	134088	2.25	103424	143502	139377	122326	0
2544	9.966	746.512	PE O-38:7|PE O-16:1_22:6	[M-H]-	adduct linked to 3002_[M+C2H3N+Na-2H]-; similar chromatogram in higher mz_2931; found in higher mz's MsMs_3002	0.917	TRUE	9.51	746.513	C43H74NO7P	EtherPE	KGCPGAKRLOCUEV-ZLXBYIIJNA-N	CCCCCC\C=C/CCCCCCCCOCC(COP(O)(=O)OCCN)OC(=O)CC\C=C/C\C=C/C\C=C/C\C=C/C\C=C/C\C=C/CC	310	TRUE	TRUE	TRUE		FALSE	FALSE	null	null	95.6	95.2	75.9	93.8	100	19446.2	200227_Ariyasu_CE2_2	746.51019:217878 747.51354:155708 748.5169:41519	71.55398:10 78.95464:164 83.04646:24 93.07047:48 95.08493:48 107.08088:24 109.10744:48 115.05714:12 117.06939:48 121.09527:12 121.09835:36 133.10158:36 135.11348:48 140.00992:248 141.07132:10 143.08191:24 149.12878:36 152.96968:12 157.1003:12 161.12914:48 163.07487:90 163.14835:48 166.02348:24 167.10112:24 175.14485:71 177.16573:167 179.0329:48 185.09962:12 189.17323:36 191.17816:135 193.12929:24…	5	208239	217878	226860	180818	198974	237643	215112	193054	191371	150751	211074	5.1875	217659	205812	199846	180912	0
2543	9.58	746.51	PE O-38:7|PE O-18:3_20:4	[M-H]-		0.917	TRUE	9.2	746.513	C43H74NO7P	EtherPE	QIQGIECOBDSDSX-IVGDTRDPNA-N	CC\C=C/C\C=C/C\C=C/CCCCCCCCOCC(COP(O)(=O)OCCN)OC(=O)CCCCCC\C=C/C\C=C/C\C=C/C\C=C/CC	310	TRUE	TRUE	TRUE		FALSE	FALSE	null	null	97	96.9	86.2	93.8	100	1154.63	200227_Ariyasu_HFD_2	746.51489:12092 747.51824:9174 748.5216:2614	139.99918:12 140.00415:24 177.08636:10 196.02737:24 203.18849:10 205.18774:24 259.24438:113 301.21609:36 303.22879:1237 399.23779:24 442.27261:48 460.27478:144 460.28983:102 746.46796:47 746.49097:231 746.51398:371	0	14780	16655	14663	8153	12092	11225	11175	11397	11113	10249	12983	0	15365.9	10490	11228.5	11616	0
2527	9.647	744.503	PE O-38:8|PE O-16:2_22:6	[M-H]-	ion correlated with 3959	0.083	TRUE	9.03	744.497	C43H72NO7P	EtherPE	MUUGDNANMMGPTD-DTGXLWDWNA-N	CCC\C=C/C\C=C/CCCCCCCCOCC(COP(O)(=O)OCCN)OC(=O)CC\C=C/C\C=C/C\C=C/C\C=C/C\C=C/C\C=C/CC	410	TRUE	TRUE	TRUE		FALSE	FALSE	null	null	89.2	91.9	35.3	91.4	100	145.16	200227_Ariyasu_CE2_1	744.50342:890 745.50677:911 746.51013:16742	196.03983:24 253.50882:10 255.23222:139 259.22949:24 259.25659:24 281.254:12 283.24384:36 303.2348:140 305.24197:10 327.22189:62 416.28644:12 434.25705:36 738.50983:12 744.50171:60	0	890	929	672	454	543	568	552	410	388	510	562	0	830.25	521.979	449.812	536.125	0
2526	9.091	744.494	PE O-38:8|PE O-18:3_20:5	[M-H]-		0.5	TRUE	8.83	744.497	C43H72NO7P	EtherPE	NHFNFQVWLUCZIN-SAACDJSQNA-N	CC\C=C/C\C=C/C\C=C/CCCCCCCCOCC(COP(O)(=O)OCCN)OC(=O)CCC\C=C/C\C=C/C\C=C/C\C=C/C\C=C/CC	310	TRUE	TRUE	TRUE		FALSE	FALSE	null	null	93.3	98.4	45.5	93.5	100	193.95	200227_Ariyasu_CE2_2	744.49408:2983 745.49743:2850 746.50079:978	78.962:24 183.08673:10 257.21335:12 285.22629:10 301.20966:117 301.22427:48 303.22723:24 327.22412:10 375.21674:36 393.24136:24 416.24008:10 458.25497:12 460.28198:36 657.46259:36 687.45416:12 687.55719:36 734.8822:10 744.4964:60	2	2518	2983	2633	535	904	1008	850	820	834	1152	1597	2.25	2711.25	815.958	834.646	1374.16	0
2666	11.807	764.56	PE O-39:5|PE O-19:1_20:4	[M-H]-		0.833	TRUE	11.26	764.56	C44H80NO7P	EtherPE	RMPJATYQLSTIMY-UCBGEFNCNA-N	CCCCCCCCC\C=C/CCCCCCCCOCC(COP(O)(=O)OCCN)OC(=O)CCCCCC\C=C/C\C=C/C\C=C/C\C=C/CC	410	TRUE	TRUE	TRUE		FALSE	FALSE	null	null	95.3	93.3	72.7	93	100	47.56	200227_Ariyasu_HFD_avs_low_1	764.5614:1626 765.56475:1005 766.56811:903	196.02835:12 196.04407:24 259.25476:24 303.23285:173 331.26093:48 478.3349:24 761.47729:12 764.54352:48 764.57849:48	0	836	977	810	968	1736	1659	1626	1395	1277	1060	1259	0	874.167	1454.12	1432.81	1159.5	0
2645	10.878	762.545	PE O-39:6|PE O-17:1_22:5	[M-H]-		0.5	TRUE	10.11	762.544	C44H78NO7P	EtherPE	BRMAYGZWOCDQBP-IOUGISKRNA-N	CCCCCCC\C=C/CCCCCCCCOCC(COP(O)(=O)OCCN)OC(=O)CCCCC\C=C/C\C=C/C\C=C/C\C=C/C\C=C/CC	410	TRUE	TRUE	TRUE		FALSE	FALSE	null	null	93.6	87.4	63.6	93.1	100	38.65	200227_Ariyasu_CE2_2	762.54535:873 763.5487:663 764.55206:472	217.20546:10 255.23656:24 266.39319:12 303.23209:36 329.22498:12 329.2428:66 357.2912:10 450.32269:24 481.32434:10 726.52905:10 762.53192:60	0	775	873	838	486	689	600	632	579	502	617	711	0	828.729	591.875	571.208	664.188	0
2631	10.293	760.527	PE O-39:7|PE O-17:1_22:6	[M-H]-		0.833	TRUE	9.6	760.529	C44H76NO7P	EtherPE	MNPJYFJVRHZMJB-VFVAPGIQNA-N	CCCCCCC\C=C/CCCCCCCCOCC(COP(O)(=O)OCCN)OC(=O)CC\C=C/C\C=C/C\C=C/C\C=C/C\C=C/C\C=C/CC	410	TRUE	TRUE	TRUE		FALSE	FALSE	null	null	95.3	90.3	77.2	93.2	100	505.73	200227_Ariyasu_HFD_avs_low_2	760.52814:7539 761.53149:5749 762.53485:1833	188.51909:10 191.17775:24 213.15625:10 283.23648:123 287.3775:10 303.22958:36 327.22403:464 432.27005:48 450.272:89 450.30475:79 760.51422:195	2	2463	2557	2201	7131	9683	10681	8617	7539	7926	5935	7189	2.25	2406.75	9165.1	8027.15	6561.81	0
2617	9.61	758.506	PE O-39:8|PE O-17:2_22:6	[M-H]-		0.25	TRUE	9.25	758.513	C44H74NO7P	EtherPE	ZXASABNMOXVKRJ-YJGRXKEDNA-N	CCCC\C=C/C\C=C/CCCCCCCCOCC(COP(O)(=O)OCCN)OC(=O)CC\C=C/C\C=C/C\C=C/C\C=C/C\C=C/C\C=C/CC	310	TRUE	TRUE	TRUE		FALSE	FALSE	null	null	94.8	97.1	60.8	91.6	100	34.67	200227_Ariyasu_HFD_avs_low_1	758.5141:521 759.51745:356 760.52081:226	249.18045:10 283.24039:12 299.26593:10 327.24112:24 448.26102:12 706.53107:10 758.4928:24	0	553	603	494	316	464	453	521	438	495	374	501	0	550.104	410.958	484.604	437.469	0
2815	13.316	784.622	PE O-40:2|PE O-18:1_22:1	[M-H]-		0.917	TRUE	13.14	784.623	C45H88NO7P	EtherPE	HEDSFDSIUIEEHL-CLFAGFIQNA-N	CCCCCCCC\C=C/CCCCCCCCCCCC(=O)OC(COCCCCCCCC\C=C/CCCCCCCC)COP(O)(=O)OCCN	310	TRUE	TRUE	TRUE		FALSE	FALSE	null	null	95	99.3	55.6	92.8	100	78.35	200227_Ariyasu_HFD_1	784.62268:637 785.62603:649 786.62939:601	134.9008:10 281.2323:12 281.24878:48 309.27066:24 309.27808:48 327.25433:12 337.31247:107 464.30405:12 724.66229:12 784.60815:48	11	1149	1175	1032	637	1147	1106	1047	1064	1060	861	987	11.375	1118.48	963.458	1056.96	923.875	0
2795	12.71	780.585	PE O-40:4|PE O-18:0_22:4	[M-H]-		0.167	TRUE	12.17	780.591	C45H84NO7P	EtherPE	VYTQELWTVMNGQZ-YZVDMUQZNA-N	CCCCCCCCCCCCCCCCCCOCC(COP(O)(=O)OCCN)OC(=O)CCCCCCCC\C=C/C\C=C/C\C=C/C\C=C/CC	410	TRUE	TRUE	TRUE		FALSE	FALSE	null	null	96.5	93.6	84.1	93.6	100	143.42	200227_Ariyasu_HFD_avs_low_2	780.59082:2861 781.59417:2138 782.59753:636	277.49326:12 287.27234:24 331.20831:12 331.26706:252 466.23434:12 466.31314:36 466.36163:24 702.55438:10 780.58197:161	9	1298	1388	1325	1683	3149	2982	2945	2861	2974	1905	2483	9	1337.02	2604.58	2926.85	2193.97	0
2780	11.753	778.574	PE O-40:5|PE O-18:0_22:5	[M-H]-		0.333	TRUE	11.45	778.576	C45H82NO7P	EtherPE	WHJAXVALSIXNQX-MRYVCTGMNA-N	CCCCCCCCCCCCCCCCCCOCC(COP(O)(=O)OCCN)OC(=O)CCCCC\C=C/C\C=C/C\C=C/C\C=C/C\C=C/CC	310	TRUE	TRUE	TRUE		FALSE	FALSE	null	null	96.2	98.1	89.4	89	100	93.01	200227_Ariyasu_CE2_1	778.5722:2422 779.57555:1563 780.57891:565	231.19363:12 281.23236:12 282.26175:12 329.24768:247 359.28592:10 448.32663:12 466.33521:60 704.52136:12 778.53461:109 778.56989:77 778.58551:131	2	2422	2267	2430	915	1259	1363	1413	1276	1207	1230	1566	2.25	2372.88	1178.83	1298.58	1398	0
2777	11.287	778.569	PE O-40:5|PE O-18:1_22:4	[M-H]-		0.5	TRUE	11.25	778.576	C45H82NO7P	EtherPE	AXKTVZFNYZPELI-GAXXYEEVNA-N	CCCCCCCC\C=C/CCCCCCCCOCC(COP(O)(=O)OCCN)OC(=O)CCCCCCCC\C=C/C\C=C/C\C=C/C\C=C/CC	310	TRUE	TRUE	TRUE		FALSE	FALSE	null	null	94.4	100	61.1	89.1	100	88.33	200227_Ariyasu_QC_2	778.57288:1583 779.57623:851 780.57959:1327	198.95134:10 255.22597:24 281.24496:10 283.25839:24 305.24472:48 329.23569:36 329.25861:12 331.25803:120 332.26001:24 334.50714:10 403.24496:10 463.27985:12 464.31342:36 469.42874:10 778.47125:12 778.53394:48 778.57306:113	0	1344	1063	1339	1350	1942	2066	1666	1881	1735	1494	1583	0	1248.88	1786.23	1760.79	1538.5	0
2779	12.851	778.574	PE O-40:5|PE O-20:1_20:4	[M-H]-	adduct linked to 3290_[M+C2H3N+Na-2H]-	0.917	TRUE	11.83	778.576	C45H82NO7P	EtherPE	VGNOFAKEVVRKSY-QWBVDZTBNA-N	CCCCCCCC\C=C/CCCCCCCCCCOCC(COP(O)(=O)OCCN)OC(=O)CCCCCC\C=C/C\C=C/C\C=C/C\C=C/CC	410	TRUE	TRUE	TRUE		FALSE	FALSE	null	null	94.1	79.2	84.6	93.7	100	946.9	200227_Ariyasu_CE2_2	778.57672:13257 779.58007:13661 780.58343:4767	140.01089:24 158.97131:24 185.1541:10 196.04118:36 201.17319:10 220.11203:10 259.23758:107 285.20169:12 295.3074:24 303.22873:1678 456.38391:10 474.33496:111 492.33328:297 628.4967:24 718.57886:24 778.57098:764	54	12684	13257	11533	14247	21647	19300	20644	14965	17794	14492	16710	54	12491.3	18398.1	17801	15601	0
2757	12.082	776.56	PE O-40:6|PE O-18:1_22:5	[M-H]-	adduct linked to 3271_[M+C2H3N+Na-2H]-; found in higher mz's MsMs_3271; similar chromatogram in higher mz_3242	0.667	TRUE	11.1	776.56	C45H80NO7P	EtherPE	NKXPONDLZHZZND-PKBJNFAXNA-N	CCCCCCCC\C=C/CCCCCCCCOCC(COP(O)(=O)OCCN)OC(=O)CCCCC\C=C/C\C=C/C\C=C/C\C=C/C\C=C/CC	410	TRUE	TRUE	TRUE		FALSE	FALSE	null	null	93.9	80	79.4	94	100	606.05	200227_Ariyasu_HFD_2	776.56036:7479 777.56371:4734 778.56707:1918	196.03676:24 231.21616:24 274.771:10 285.25323:102 301.2276:24 329.24625:522 446.27072:12 446.30334:36 464.30182:125 776.48035:12 776.55859:264	0	1766	2004	2041	2306	7479	4558	3618	4697	3689	2790	3435	0	1937.15	4781.06	4001.42	3112.16	0
2739	11.158	774.545	PE O-40:7|PE O-18:1_22:6	[M-H]-	adduct linked to 3254_[M+C2H3N+Na-2H]-; found in higher mz's MsMs_3254; found in higher mz's MsMs_3435	0.917	TRUE	10.32	774.544	C45H78NO7P	EtherPE	IVBLZGVNSKPGOR-XAJDCCMMNA-N	CCCCCCCC\C=C/CCCCCCCCOCC(COP(O)(=O)OCCN)OC(=O)CC\C=C/C\C=C/C\C=C/C\C=C/C\C=C/C\C=C/CC	410	TRUE	TRUE	TRUE		FALSE	FALSE	null	null	95.3	85.6	84.7	93.9	100	27140.5	200227_Ariyasu_HFD_avs_low_1	774.54462:317581 775.54797:205786 776.55133:59193	283.23947:36 310.38812:10 327.202:24 327.23245:195 329.23593:24 464.32349:60 774.52863:121	2	307664	296802	286937	250446	322594	347773	317581	303049	301035	256103	308215	2.25	297134	306937	307222	282159	0
2727	10.086	772.527	PE O-40:8|PE O-18:2_22:6	[M-H]-	adduct linked to 3239_[M+C2H3N+Na-2H]-; found in higher mz's MsMs_3239	0.917	TRUE	9.78	772.529	C45H76NO7P	EtherPE	VVEHXBSUSFPSAC-OJMLKDQNNA-N	CCCCC\C=C/C\C=C/CCCCCCCCOCC(COP(O)(=O)OCCN)OC(=O)CC\C=C/C\C=C/C\C=C/C\C=C/C\C=C/C\C=C/CC	310	TRUE	TRUE	TRUE		FALSE	FALSE	null	null	96.9	98	79.1	93.8	100	13131.5	200227_Ariyasu_CE2_3	772.52795:127946 773.5313:89910 774.53466:25464	78.95298:12 78.95672:60 105.08142:12 121.09469:12 121.1055:36 133.09286:12 135.10959:24 140.01093:187 149.12811:24 159.11649:24 163.01321:24 166.02457:24 175.14966:48 177.15935:92 179.02837:36 189.15891:36 191.18121:48 196.04129:159 201.16533:12 203.17265:48 205.15776:24 213.15376:12 217.19046:24 227.17813:12 229.19197:304 247.17569:12 249.17865:83 255.19562:12 255.21132:36 265.24402:130 281.2390…	2	141553	142194	127946	120798	172262	192598	169057	150480	150287	128383	154831	2.25	137231	161886	156608	141607	0
2706	9.43	770.511	PE O-40:9|PE O-18:3_22:6	[M-H]-	similar chromatogram in higher mz_3501	0.917	TRUE	9.16	770.513	C45H74NO7P	EtherPE	JQLOIOOYOCUUJK-UDJFDMGONA-N	CC\C=C/C\C=C/C\C=C/CCCCCCCCOCC(COP(O)(=O)OCCN)OC(=O)CC\C=C/C\C=C/C\C=C/C\C=C/C\C=C/C\C=C/CC	310	TRUE	TRUE	TRUE		FALSE	FALSE	null	null	96.3	98.4	73.8	93.6	100	1735.17	200227_Ariyasu_HFD_avs_low_1	770.5144:16164 771.51775:15378 772.52111:4145	133.09346:12 135.11018:10 149.05513:12 175.14494:12 177.16582:24 189.15985:24 191.18605:12 229.18044:12 229.19743:77 250.18227:10 283.24222:457 327.22781:1054 442.26373:121 460.27481:372 690.56635:36 770.5199:512	0	27064	27275	19438	11958	15522	15784	16164	15632	12930	15027	18226	0	24592.2	14421	14908.5	16626.4	0
2837	11.609	788.559	PE O-41:7|PE O-19:1_22:6	[M-H]-		0.417	TRUE	11.05	788.56	C46H80NO7P	EtherPE	CFYWMETWXXZSHR-XPKLYHLONA-N	CCCCCCCCC\C=C/CCCCCCCCOCC(COP(O)(=O)OCCN)OC(=O)CC\C=C/C\C=C/C\C=C/C\C=C/C\C=C/C\C=C/CC	410	TRUE	TRUE	TRUE		FALSE	FALSE	null	null	94.1	93.3	57.1	92.7	100	28.67	200227_Ariyasu_HFD_3	788.55945:998 789.5628:807 790.56616:404	249.1871:10 281.23157:12 327.21539:12 327.23315:60 340.87253:10 419.24762:24 460.3168:12 478.3259:36 701.51306:24 732.1745:10 788.56128:48	2	619	584	460	700	923	998	768	757	742	636	584	2.25	554.354	873.979	755.771	610.188	0
2981	13.095	806.607	PE O-42:5|PE O-20:1_22:4	[M-H]-		0.5	TRUE	12.71	806.607	C47H86NO7P	EtherPE	MJLQQMMNMTUIFH-NQMBTPPKNA-N	CCCCCCCC\C=C/CCCCCCCCCCOCC(COP(O)(=O)OCCN)OC(=O)CCCCCCCC\C=C/C\C=C/C\C=C/C\C=C/CC	310	TRUE	TRUE	TRUE		FALSE	FALSE	null	null	96.4	96.8	77.6	92.8	100	404.2	200227_Ariyasu_HFD_avs_low_3	806.60651:5203 807.60986:5110 808.61322:3843	196.02505:12 285.26038:12 305.24506:36 330.18396:24 331.25583:921 342.50098:10 359.28958:169 464.2775:12 474.31262:24 492.31052:12 492.33853:106 628.50604:24 806.51953:36 806.59924:307 806.64703:191	32	2720	2654	2788	3734	5655	5295	5236	4693	5203	3918	4445	32	2720.62	4895	5044.02	4181.28	0
2960	12.87	804.589	PE O-42:6|PE O-22:2_20:4	[M-H]-	ion correlated with 2794	0.917	TRUE	12.12	804.591	C47H84NO7P	EtherPE	FVCPWAWPGKONEA-SLEQPUNMNA-N	CCCCC\C=C/C\C=C/CCCCCCCCCCCCOCC(COP(O)(=O)OCCN)OC(=O)CCCCCC\C=C/C\C=C/C\C=C/C\C=C/CC	410	TRUE	TRUE	TRUE		FALSE	FALSE	null	null	92.6	88.1	74.9	91.9	100	260.21	200227_Ariyasu_QC_2	804.58557:3260 805.58892:2903 806.59228:1045	100.92933:36 140.01514:24 158.97404:48 259.23416:12 259.24094:24 303.20544:12 303.22009:222 309.24155:10 327.23441:12 329.24295:36 357.27805:36 476.33713:24 492.36563:12 500.36633:24 518.3584:117 804.55865:113 804.61438:110	6	2703	3083	2487	2624	4011	3653	3852	3164	3371	3050	3260	6.1875	2757.83	3429.21	3462.21	3155.16	0
2942	12.707	802.575	PE O-42:7|PE O-20:1_22:6	[M-H]-		0.917	TRUE	11.21	802.576	C47H82NO7P	EtherPE	YKFYFJNIFJZVAN-XNMDDMAMNA-N	CCCCCCCC\C=C/CCCCCCCCCCOCC(COP(O)(=O)OCCN)OC(=O)CC\C=C/C\C=C/C\C=C/C\C=C/C\C=C/C\C=C/CC	410	TRUE	TRUE	TRUE		FALSE	FALSE	null	null	90.6	60.7	80	93.3	100	803.52	200227_Ariyasu_HFD_avs_low_1	802.57501:10233 803.57836:8799 804.58172:3264	177.15857:12 196.0327:36 229.18709:36 283.24255:140 284.64722:10 295.28073:24 327.23074:564 431.2897:12 474.31451:60 492.34991:173 802.58368:417	6	8850	9651	7178	7226	9609	9612	10233	8144	8570	6804	9161	6.3125	8559.5	8815.85	8982.21	7982.62	0
2930	11.22	800.562	PE O-42:8|PE O-20:2_22:6	[M-H]-		0.917	TRUE	10.62	800.56	C47H80NO7P	EtherPE	LAABNPUZUBFMMQ-TWQHSXLTNA-N	CCCCC\C=C/C\C=C/CCCCCCCCCCOCC(COP(O)(=O)OCCN)OC(=O)CC\C=C/C\C=C/C\C=C/C\C=C/C\C=C/C\C=C/CC	410	TRUE	TRUE	TRUE		FALSE	FALSE	null	null	96.5	92.3	87.4	93	100	271.85	200227_Ariyasu_HFD_3	800.56073:1931 801.56408:1313 802.56744:506	283.23016:24 327.23499:165 429.26215:12 490.28564:24 490.31982:48 800.52533:60 800.5611:60	2	2216	2311	1940	1424	1731	1931	1921	1666	1851	1538	1953	2.25	2155.73	1695.17	1812.52	1745.53	0
2918	10.315	798.542	PE O-42:9|PE O-20:3_22:6	[M-H]-		0.917	TRUE	10.04	798.544	C47H78NO7P	EtherPE	APZGHQQLHRPDJJ-PAJJGFAGNA-N	CC\C=C/C\C=C/C\C=C/CCCCCCCCCCOCC(COP(O)(=O)OCCN)OC(=O)CC\C=C/C\C=C/C\C=C/C\C=C/C\C=C/C\C=C/CC	310	TRUE	TRUE	TRUE		FALSE	FALSE	null	null	96.6	98.3	79.1	92.9	100	131.62	200227_Ariyasu_CE2_2	798.54248:1832 799.54583:1611 800.54919:503	257.1344:10 283.23639:36 327.21121:12 327.23151:126 427.24863:10 470.31943:12 488.28864:24 798.49658:12 798.53229:80	0	1504	1832	1546	552	705	747	783	769	721	791	881	0	1627.15	667.917	757.646	835.906	0
3140	13.138	826.674	PE O-43:2|PE O-25:0_18:2	[M-H]-	adduct linked to 2834_[M+Na-2H]-	0.417	TRUE	13.31	826.669	C48H94NO7P	EtherPE	AWNNXFUVXDKUNH-UVHDZWHONA-N	CCCCCCCCCCCCCCCCCCCCCCCCCOCC(COP(O)(=O)OCCN)OC(=O)CCCCCCC\C=C/C\C=C/CCCCC	310	TRUE	TRUE	TRUE		FALSE	FALSE	null	null	95.1	99.4	61.5	92.4	100	262.27	200227_Ariyasu_CE2_1	826.66711:1018 827.67046:1363 828.67382:464	249.11484:10 279.23569:220 281.23486:24 365.32553:12 367.35345:105 564.41473:24 766.62653:36 826.64703:101	19	1018	1290	1551	879	1326	1355	1330	1039	1123	1049	1183	19.375	1286.58	1186.6	1164.06	1115.78	0
3190	13.108	830.607	PE O-44:7|PE O-22:1_22:6	[M-H]-		0.917	TRUE	12.44	830.607	C49H86NO7P	EtherPE	KSEPCGPRJZLCHC-RANLQSPPNA-N	CCCCCCCC\C=C/CCCCCCCCCCCCOCC(COP(O)(=O)OCCN)OC(=O)CC\C=C/C\C=C/C\C=C/C\C=C/C\C=C/C\C=C/CC	410	TRUE	TRUE	TRUE		FALSE	FALSE	null	null	94	90.4	67.6	91.4	100	148.35	200227_Ariyasu_HFD_avs_low_3	830.60468:1352 831.60803:1915 832.61139:1570	175.11589:10 193.12222:10 279.23688:10 283.24237:36 309.22021:10 327.23026:60 384.3739:10 520.3681:24 652.64325:10 830.58521:64	4	1529	1806	1327	1085	1314	1451	1486	1040	1352	1120	1427	3.5	1554.21	1283.58	1292.38	1273.62	0
3161	12.712	828.589	PE O-44:8|PE O-22:2_22:6	[M-H]-		0.833	TRUE	11.2	828.591	C49H84NO7P	EtherPE	KYVMWOVSWAVLEE-AZELPPKVNA-N	CCCCC\C=C/C\C=C/CCCCCCCCCCCCOCC(COP(O)(=O)OCCN)OC(=O)CC\C=C/C\C=C/C\C=C/C\C=C/C\C=C/C\C=C/CC	410	TRUE	TRUE	TRUE		FALSE	FALSE	null	null	87.3	60.7	51.7	89.5	100	15.95	200227_Ariyasu_CE2_1	828.58887:721 829.59222:720 830.59558:288	281.17661:10 283.2323:24 309.2641:10 327.23996:36 486.32614:10 518.32819:12 706.37189:10 766.51154:10 828.45325:12 828.57849:48	2	721	803	629	756	896	930	1023	800	805	657	904	2.25	717.896	860.646	875.958	780.812	0
1947	10.331	702.539	PE P-34:1|PE P-16:0_18:1	[M+H]+	adduct linked to 2021_[M+ACN+Na]+	0.833	TRUE	10.02	702.543	C39H76NO7P	EtherPE	RFPQMVKZNQOUGY-KXYOHKLBNA-N	CCCCCCCC\C=C/CCCCCCCC(=O)OC(COCCCCCCCC\C=C/CCCCCC)COP(O)(=O)OCCN	310	TRUE	TRUE	TRUE		FALSE	FALSE	null	null	100	98.1	14.7	66.6	100	85.31	200227_Ariyasu_QC_Pos_1	702.54047:1687 703.54382:838 704.54718:299	109.10003:10 180.04198:10 239.2225:12 299.30234:10 337.26474:12 338.2756:48 339.27505:24 364.27182:12 420.298:10 495.27612:24 551.50531:167 561.52808:36 607.41541:12	25	2641	2385	2434	1162	1354	1599	1647	1497	1751	1687	1856	25.0625	2486.71	1371.33	1631.58	1771.38	0
1942	10.241	700.523	PE P-34:2|PE P-16:0_18:2	[M+H]+	similar chromatogram in higher mz_2602	0.917	TRUE	9.46	700.528	C39H74NO7P	EtherPE	RIQAKBUOHSSMTC-PNBIJBBKNA-N	CCCCCC\C=C/CCCCCCCCOCC(COP(O)(=O)OCCN)OC(=O)CCCCCCC\C=C/C\C=C/CCCCC	410	TRUE	TRUE	TRUE		FALSE	FALSE	null	null	100	86.6	62	96.2	100	430.66	200227_Ariyasu_HFD_3_Pos	700.52582:8887 701.52917:6651 702.53253:3215	87.75157:10 95.08727:48 121.09567:12 135.10867:12 175.14468:12 266.27887:24 279.25531:12 306.27179:12 311.27444:12 313.27295:172 336.22119:12 337.27173:571 339.27951:24 346.55737:10 364.26065:175 388.25787:24 460.29132:24 541.52222:10 551.50385:101 559.5036:60 700.50537:24	3	16919	13858	14823	5680	7379	8887	9344	8276	9760	9788	10226	2.8125	15199.9	7315.31	9126.81	10007.1	0
2041	12.68	730.573	PE P-36:1|PE P-16:0_20:1	[M+H]+	ion correlated with 1697	0.917	TRUE	11.34	730.575	C41H80NO7P	EtherPE	YXTRSCFEJBBRNO-KXYOHKLBNA-N	CCCCCCCC\C=C/CCCCCCCCCC(=O)OC(COCCCCCCCC\C=C/CCCCCC)COP(O)(=O)OCCN	410	TRUE	TRUE	TRUE		FALSE	FALSE	null	null	100	67	19.4	83.8	100	870.35	200227_Ariyasu_CE2_3_Pos	730.57172:15850 731.57507:10411 732.57843:3540	71.05075:10 95.08325:24 107.08323:12 135.11372:36 149.13225:36 155.01511:12 265.2431:12 265.24768:24 289.29095:12 294.30997:24 294.31958:75 307.29474:81 308.2991:36 338.25229:12 339.2879:923 341.29388:36 364.26135:48 367.31796:154 386.27878:24 392.29459:398 409.39352:10 448.32657:12 466.31146:12 589.56305:101 650.93933:10 730.5506:12 730.59235:36	55	18112	14998	15850	15652	24538	26535	21534	23786	24434	20250	21434	55.25	16320	22241.6	23251.5	20842.1	0
2042	11.683	730.574	PE P-36:1|PE P-18:0_18:1	[M+H]+		0.917	TRUE	10.91	730.575	C41H80NO7P	EtherPE	GHNXVMPBTBKJRP-CLFAGFIQNA-N	CCCCCCCC\C=C/CCCCCCCCOCC(COP(O)(=O)OCCN)OC(=O)CCCCCCC\C=C/CCCCCCCC	410	TRUE	TRUE	TRUE		FALSE	FALSE	null	null	100	87.9	44.5	81.1	100	65.72	200227_Ariyasu_HFD_2_Pos	730.5755:1251 731.57885:881 732.58221:350	175.14214:10 239.0853:10 337.27792:24 338.27075:24 339.2883:36 341.30725:24 392.27255:12 589.53503:12	37	2082	1974	2164	1147	1251	1604	1714	1622	1889	1621	1731	36.8125	2073.46	1333.98	1741.79	1676.09	0
2029	11.529	728.557	PE P-36:2|PE P-18:0_18:2	[M+H]+	adduct linked to 2522_[M+Na]+	0.917	TRUE	10.19	728.559	C41H78NO7P	EtherPE	ZFMJJVQJMOVKIB-RQOIEFAZNA-N	CCCCCCCC\C=C/CCCCCCCCOCC(COP(O)(=O)OCCN)OC(=O)CCCCCCC\C=C/C\C=C/CCCCC	410	TRUE	TRUE	TRUE		FALSE	FALSE	null	null	100	68.2	75.3	98.1	100	478.51	200227_Ariyasu_CE2_1_Pos	728.55719:15125 729.56054:10033 730.5639:2867	79.05671:12 83.08274:12 85.064:10 107.08352:12 121.10061:24 133.10701:12 155.00623:12 263.22552:12 282.28012:24 294.31067:48 306.26559:12 307.29288:48 337.27271:751 339.28049:24 365.30124:12 392.29166:295 397.65686:10 460.28241:36 466.32877:24 569.54761:10 579.5296:60 579.56335:36 587.53888:87 728.56091:60	8	15125	13067	12295	7234	9168	10616	10413	9928	11114	9718	11423	7.9375	13495.8	9005.81	10485.1	10570.3	0
2028	11.262	728.556	PE P-36:2|PE P-18:1_18:1	[M+H]+		0.917	TRUE	10.21	728.559	C41H78NO7P	EtherPE	KTJAFMBXBPVGGI-LTEAFHAINA-N	CCCCCCCC\C=C/CCCCCCCC(=O)OC(COCCCCCCCC\C=C/C\C=C/CCCCC)COP(O)(=O)OCCN	410	TRUE	TRUE	TRUE		FALSE	FALSE	null	null	100	78.4	84.8	96	100	630.79	200227_Ariyasu_HFD_2_Pos	728.55835:16888 729.5617:11070 730.56506:3009	79.0538:12 81.07008:60 93.07994:12 95.08603:36 109.10222:24 119.08303:12 133.11014:12 135.1153:24 139.11928:12 147.11876:24 149.14243:12 161.13985:24 171.11816:12 247.24521:24 251.17245:12 292.29807:48 305.26334:12 305.27805:48 305.30011:24 339.26135:35 339.28976:1116 355.31281:10 390.27588:379 462.30725:12 587.54285:153 649.50629:24 728.55872:36	6	10501	8814	8349	11544	16888	17821	16127	17408	16412	13022	14360	5.6875	9221.4	15417.6	16649	13691.3	0
2016	10.167	724.528	PE P-36:4|PE P-16:0_20:4	[M+H]+		0.917	TRUE	9.55	724.528	C41H74NO7P	EtherPE	YATSYZSZUULQDZ-GKPKDRHFNA-N	CCCCCC\C=C/CCCCCCCCOCC(COP(O)(=O)OCCN)OC(=O)CCCCCC\C=C/C\C=C/C\C=C/C\C=C/CC	410	TRUE	TRUE	TRUE		FALSE	FALSE	null	null	100	92.3	70.6	98.3	100	13924.8	200227_Ariyasu_HFD_avs_low_1_Pos	724.52838:296773 725.53173:203647 726.53509:56156	71.04792:36 71.0905:36 77.03645:24 77.04014:71 79.05318:465 81.07072:516 83.08425:218 84.08098:36 85.06294:132 91.05168:681 93.06702:377 95.08391:526 97.06434:224 97.0989:114 103.03835:36 105.07221:279 107.08384:277 109.09988:199 111.07704:36 111.11401:36 117.05129:12 117.06799:350 119.0836:589 121.09944:415 123.07615:12 123.11351:60 125.09554:60 128.06013:48 129.05446:295 129.06882:161 131.08516…	55	346677	303482	358506	212940	309587	326214	296773	302437	283898	298797	308450	55.125	336222	282914	294369	303624	0
2008	9.586	722.509	PE P-36:5|PE P-16:0_20:5	[M+H]+		0.917	TRUE	8.97	722.512	C41H72NO7P	EtherPE	YMKZESHNWGNAIE-VNTVABMMNA-N	CCCCCC\C=C/CCCCCCCCOCC(COP(O)(=O)OCCN)OC(=O)CCC\C=C/C\C=C/C\C=C/C\C=C/C\C=C/CC	410	TRUE	TRUE	TRUE		FALSE	FALSE	null	null	100	91.9	69.8	99	100	873.81	200227_Ariyasu_CE2_1_Pos	722.51093:35602 723.51428:28884 724.51764:10515	71.08803:10 79.05305:48 81.06805:60 87.10535:10 91.05553:76 93.07227:48 95.08373:48 105.06626:36 105.06914:48 109.10114:36 117.05713:12 119.0803:36 121.10228:60 129.05898:48 131.08488:107 133.09906:60 135.11717:66 139.1046:12 143.07953:12 143.08289:48 145.10065:145 147.11723:48 149.12718:24 157.101:60 159.11052:36 161.13283:36 169.09784:24 171.11453:48 173.13025:48 183.10858:12 184.07057:497 185.…	12	35602	31767	40586	5014	5227	5644	7131	4899	6218	12670	14154	12.1875	35984.9	5295	6082.42	13412	0
2066	10.75	738.54	PE P-37:4|PE P-17:0_20:4	[M+H]+		0.917	TRUE	9.82	738.543	C42H76NO7P	EtherPE	ZTNZTGXTHOFZGC-LNFNTRPGNA-N	CCCCCCC\C=C/CCCCCCCCOCC(COP(O)(=O)OCCN)OC(=O)CCCCCC\C=C/C\C=C/C\C=C/C\C=C/CC	410	TRUE	TRUE	TRUE		FALSE	FALSE	null	null	100	82.8	72.4	97.9	100	392.3	200227_Ariyasu_CE2_1_Pos	738.54474:8568 739.54809:5470 740.55145:1879	95.09013:36 107.08749:24 111.952:10 119.0874:24 129.0775:24 135.11491:36 149.09564:24 203.17628:36 269.21808:12 280.30002:36 287.24188:12 293.28027:36 339.31802:12 361.25101:24 361.26968:353 375.30621:12 378.27222:113 452.32309:12 597.51331:48 599.49738:36 627.50732:12 738.54529:48	4	8568	7514	7912	6023	9994	9522	8566	8965	7727	8123	8562	3.6875	7998.1	8513.06	8419.69	8342.62	0
2167	13.107	758.601	PE P-38:1|PE P-18:0_20:1	[M+H]+		0.917	TRUE	12.85	758.606	C43H84NO7P	EtherPE	QEVTZYOGQJVUDJ-CLFAGFIQNA-N	CCCCCCCC\C=C/CCCCCCCCCC(=O)OC(COCCCCCCCC\C=C/CCCCCCCC)COP(O)(=O)OCCN	310	TRUE	TRUE	TRUE		FALSE	FALSE	null	null	100	98.5	44.8	97.8	100	232.57	200227_Ariyasu_HFD_avs_low_2_Pos	758.60419:6327 759.60754:7358 760.6109:5154	86.09942:12 107.07886:12 123.07712:10 184.07442:80 293.2897:24 294.33353:12 339.29498:190 364.25525:12 364.26331:24 367.30917:218 392.29654:74 395.35397:36 407.31427:12 410.33008:36 420.30386:12 420.32977:36 446.34317:24 599.59998:12 602.51367:24 617.57849:48 758.58905:24	55	6307	5062	5159	3607	6617	6192	6029	6327	7313	5668	6345	54.875	5509.42	5471.88	6556.35	6006.59	0
2157	12.72	756.592	PE P-38:2|PE P-18:1_20:1	[M+H]+		0.917	TRUE	11.61	756.59	C43H82NO7P	EtherPE	VBHVWWDERMHMNQ-RQOIEFAZNA-N	CCCCCCCC\C=C/CCCCCCCCCC(=O)OC(COCCCCCCCC\C=C/C\C=C/CCCCC)COP(O)(=O)OCCN	410	TRUE	TRUE	TRUE		FALSE	FALSE	null	null	100	76.2	78.9	92.5	100	111.72	200227_Ariyasu_QC_Pos_2	756.58716:2451 757.59051:2102 758.59387:835	135.11516:24 149.12346:12 205.19035:10 275.26715:12 275.27414:12 305.27817:10 339.28995:12 367.2905:12 367.31201:189 369.60138:10 390.27338:79 609.51227:10 615.5722:36 738.61548:10 756.59698:24	3	2593	2387	2255	1609	2466	2439	2469	2721	2590	2148	2451	3.1875	2411.58	2171.15	2593.21	2299.59	0
2144	12.03	754.573	PE P-38:3|PE P-18:0_20:3	[M+H]+	ion correlated with 2486	0.833	TRUE	10.8	754.575	C43H80NO7P	EtherPE	HQFUXXUGGNZWBH-MURDYDGNNA-N	CCCCCCCC\C=C/CCCCCCCCOCC(COP(O)(=O)OCCN)OC(=O)CCCCCCCCC\C=C/C\C=C/C\C=C/CC	410	TRUE	TRUE	TRUE		FALSE	FALSE	null	null	100	70.5	80.7	88.8	100	91.08	200227_Ariyasu_HFD_3_Pos	754.57294:2555 755.57629:1622 756.57965:570	131.08763:10 149.14052:10 223.16858:10 363.27023:12 363.28894:130 383.37109:10 392.29355:36 486.29346:10 613.547:48 736.52631:10 754.59814:24	9	2701	2199	2596	1522	2173	2555	2279	2412	2685	2242	2336	9	2498.54	2083.17	2458.62	2288.66	0
2132	11.05	752.556	PE P-38:4|PE P-16:0_22:4	[M+H]+		0.917	TRUE	10.31	752.559	C43H78NO7P	EtherPE	OZSVECGNTALICE-GKPKDRHFNA-N	CCCCCC\C=C/CCCCCCCCOCC(COP(O)(=O)OCCN)OC(=O)CCCCCCCC\C=C/C\C=C/C\C=C/C\C=C/CC	410	TRUE	TRUE	TRUE		FALSE	FALSE	null	null	100	88.6	81	96.1	100	764.64	200227_Ariyasu_QC_Pos_1	752.56073:14870 753.56408:10714 754.56744:3173	81.06696:48 93.06562:24 95.08657:24 97.10573:12 105.0735:24 119.08334:12 129.07005:12 133.11028:12 135.11378:24 143.08438:24 149.13382:24 157.10776:12 163.14429:12 181.12939:10 245.19624:10 266.27719:24 269.23209:12 279.26749:36 311.24481:10 361.26422:48 364.2627:271 389.29987:852 392.30112:12 393.68076:10 512.31842:24 611.52875:89 734.53381:12 752.5426:48	7	13789	11784	13490	12656	20177	20402	18322	20283	17159	14870	17443	7.4375	13020.9	17744.7	18588.2	16156.2	0
2134	11.426	752.558	PE P-38:4|PE P-18:0_20:4	[M+H]+		0.917	TRUE	10.76	752.559	C43H78NO7P	EtherPE	VLIJZYIABFUKFN-JZELYBSLNA-N	CCCCCCCC\C=C/CCCCCCCCOCC(COP(O)(=O)OCCN)OC(=O)CCCCCC\C=C/C\C=C/C\C=C/C\C=C/CC	410	TRUE	TRUE	TRUE		FALSE	FALSE	null	null	100	91	74.6	98.6	100	13766.7	200227_Ariyasu_CE2_1_Pos	752.55774:264569 753.56109:154487 754.56445:42174	71.08439:48 79.05421:312 81.06921:348 83.08144:60 85.06399:77 85.10152:24 91.03133:12 91.05275:256 93.07216:188 95.08635:391 97.06266:154 105.06901:144 107.08495:233 109.101:124 113.13577:10 117.07065:158 119.0771:24 119.08322:325 121.10059:317 123.08042:73 123.11778:79 128.0629:162 129.05405:165 129.07158:164 131.08795:267 133.09891:486 135.07623:36 135.11539:303 137.09608:68 137.13388:73 143.08…	20	264569	229703	241772	218626	322406	317179	277109	277058	262955	257069	276779	20.4375	245348	286070	272374	266924	0
2135	10.302	752.564	PE P-38:4|PE P-18:1_20:3	[M+H]+		0.417	TRUE	10.27	752.559	C43H78NO7P	EtherPE	KDKDOORFPQYZGM-LOYOHVQTNA-N	CCCCC\C=C/C\C=C/CCCCCCCCOCC(COP(O)(=O)OCCN)OC(=O)CCCCCCCCC\C=C/C\C=C/C\C=C/CC	310	TRUE	TRUE	TRUE		FALSE	FALSE	null	null	100	100	29.3	90.5	100	454.35	200227_Ariyasu_QC_Pos_1	752.56415:8087 753.5675:4157 754.57086:1861	72.09164:10 79.05347:24 81.06721:36 83.08196:12 95.08002:24 97.06454:24 118.06917:12 122.10525:24 129.06566:36 131.08359:48 134.10489:24 137.12939:24 143.08649:12 147.11578:24 172.12015:24 175.14491:12 181.15639:12 184.07068:24 203.17526:36 204.18451:24 205.19023:24 267.28867:12 271.24423:24 276.6553:10 285.21799:24 289.2821:12 293.29807:36 331.27472:24 361.27332:146 362.27676:496 363.28165:275 3…	9	6641	5182	5541	5362	8785	8687	7961	7599	6919	8087	7411	8.625	5787.98	7611.15	7492.98	7748.81	0
2126	10.63	750.539	PE P-38:5|PE P-18:0_20:5	[M+H]+		0.917	TRUE	9.37	750.543	C43H76NO7P	EtherPE	WHKDVYYCCUAIBY-QSOAFSPRNA-N	CCCCCCCC\C=C/CCCCCCCCOCC(COP(O)(=O)OCCN)OC(=O)CCC\C=C/C\C=C/C\C=C/C\C=C/C\C=C/CC	410	TRUE	TRUE	TRUE		FALSE	FALSE	null	null	100	70.3	48.6	98.4	100	547.57	200227_Ariyasu_CE2_3_Pos	750.54297:22631 751.54632:16879 752.54968:5873	77.03799:12 81.07106:36 93.06882:36 95.08299:48 95.0912:24 105.06556:12 119.09038:12 128.06087:36 129.06795:24 131.0795:36 133.10011:24 143.08237:24 143.09579:12 145.10184:48 147.11845:24 155.09331:12 157.09705:36 159.11896:60 161.10391:12 171.11418:24 173.12622:36 180.04156:12 184.07411:340 185.07492:130 185.12837:36 186.08034:24 189.16699:24 197.1326:24 201.16406:60 211.14386:12 265.26294:24 26…	8	23071	18694	22631	5995	8784	8824	8884	8182	8703	10817	11034	7.625	21465.5	7867.6	8589.62	10925.6	0
2127	10.286	750.542	PE P-38:5|PE P-18:1_20:4	[M+H]+		0.917	TRUE	9.49	750.543	C43H76NO7P	EtherPE	QGMRGDWLZOYPFY-YUPWHRRNNA-N	CCCCC\C=C/C\C=C/CCCCCCCCOCC(COP(O)(=O)OCCN)OC(=O)CCCCCC\C=C/C\C=C/C\C=C/C\C=C/CC	410	TRUE	TRUE	TRUE		FALSE	FALSE	null	null	100	87.2	73.4	98.8	100	6073.45	200227_Ariyasu_HFD_2_Pos	750.54211:180978 751.54546:130145 752.54882:35186	71.0838:48 77.03564:24 77.04057:24 79.05363:204 81.06739:261 83.08344:48 85.06084:12 85.10355:48 91.05489:239 93.06892:237 95.08446:348 97.06628:85 97.09946:60 105.06564:60 105.06851:342 107.08447:167 109.09759:105 111.11763:36 117.06413:48 119.08737:224 121.10016:145 123.07533:12 123.11736:110 125.09785:36 129.05682:135 129.06958:60 131.08595:344 133.10014:446 135.07423:24 135.11501:225 137.0957…	67	121930	113655	103415	109929	180978	165957	147846	151234	140532	128661	141215	67.375	113000	152288	146537	134938	0
2113	9.603	748.523	PE P-38:6|PE P-18:2_20:4	[M+H]+		0.917	TRUE	9.2	748.528	C43H74NO7P	EtherPE	QIQGIECOBDSDSX-IVGDTRDPNA-N	CC\C=C/C\C=C/C\C=C/CCCCCCCCOCC(COP(O)(=O)OCCN)OC(=O)CCCCCC\C=C/C\C=C/C\C=C/C\C=C/CC	310	TRUE	TRUE	TRUE		FALSE	FALSE	null	null	100	96.3	72.2	98	100	856.25	200227_Ariyasu_HFD_3_Pos	748.5296:17439 749.53295:12533 750.53631:4515	71.07545:10 79.05856:24 81.06858:24 85.07372:12 93.07157:12 103.04034:10 109.09755:24 121.10477:24 123.12045:12 129.07115:24 131.08594:36 143.08237:12 147.11674:36 157.09705:36 157.10583:12 167.11086:24 169.092:12 171.11784:48 173.14098:12 175.15558:36 184.07219:599 201.15605:12 203.18504:60 213.16917:12 257.19186:10 269.23343:48 287.2341:24 290.27652:12 290.2789:48 327.27856:12 360.14771:12 361.…	8	22328	19573	17891	10553	18538	17439	15110	15699	14398	16239	17750	8.5	19930.5	15510.1	15068.8	16994.3	0
2106	9.111	746.512	PE P-38:7|PE P-18:2_20:5	[M+H]+		0.833	TRUE	8.83	746.512	C43H72NO7P	EtherPE	NHFNFQVWLUCZIN-SAACDJSQNA-N	CC\C=C/C\C=C/C\C=C/CCCCCCCCOCC(COP(O)(=O)OCCN)OC(=O)CCC\C=C/C\C=C/C\C=C/C\C=C/C\C=C/CC	310	TRUE	TRUE	TRUE		FALSE	FALSE	null	null	100	98.3	64.2	90.2	100	57.08	200227_Ariyasu_CE2_2_Pos	746.50787:2470 747.51122:2004 748.51458:654	91.06407:10 95.0829:24 133.0983:10 161.14105:12 184.06807:198 185.07076:48 193.16887:10 267.2084:12 339.29648:24 359.23425:12 359.25552:217 388.24826:24 388.27036:48 574.49969:10 605.48431:24 708.60345:10 746.53491:36	11	2886	2470	2411	596	888	866	900	825	534	1201	1292	10.6875	2589.04	783.333	753.083	1246.12	0
2207	12.222	766.574	PE P-39:4|PE P-19:0_20:4	[M+H]+		0.75	TRUE	11.26	766.575	C44H80NO7P	EtherPE	RMPJATYQLSTIMY-UCBGEFNCNA-N	CCCCCCCCC\C=C/CCCCCCCCOCC(COP(O)(=O)OCCN)OC(=O)CCCCCC\C=C/C\C=C/C\C=C/C\C=C/CC	410	TRUE	TRUE	TRUE		FALSE	FALSE	null	null	100	81.7	89.3	90.6	100	90.66	200227_Ariyasu_HFD_1_Pos	766.57526:1235 767.57861:765 768.58197:487	193.12195:5 201.16154:12 253.19022:5 308.33423:12 361.25266:12 361.27399:39 406.29382:6 406.30511:18 625.55536:12	8	1858	1766	1763	1235	2016	1651	1738	1635	1682	1565	1620	8.25	1795.77	1634.17	1684.98	1592.38	0
2180	10.548	762.542	PE P-39:6|PE P-17:0_22:6	[M+H]+		0.917	TRUE	9.6	762.543	C44H76NO7P	EtherPE	MNPJYFJVRHZMJB-VFVAPGIQNA-N	CCCCCCC\C=C/CCCCCCCCOCC(COP(O)(=O)OCCN)OC(=O)CC\C=C/C\C=C/C\C=C/C\C=C/C\C=C/C\C=C/CC	410	TRUE	TRUE	TRUE		FALSE	FALSE	null	null	100	82.2	78.7	98	100	506.58	200227_Ariyasu_CE2_2_Pos	762.54504:7693 763.54839:5822 764.55175:1838	105.06545:12 105.07265:24 143.08888:12 147.0825:24 157.10208:12 184.07571:182 185.0746:24 265.19156:10 280.28708:24 280.30353:48 293.27435:24 378.2471:12 378.27438:137 385.27087:557 452.29623:12 605.55688:10 621.52319:113 651.51941:36 762.50671:12 762.58417:63	7	9061	7693	6750	7751	9776	11148	8859	7493	8784	8226	8702	7.3125	7834.85	9558.44	8378.65	8464.22	0
2300	12.638	780.592	PE P-40:4|PE P-18:0_22:4	[M+H]+		0.917	TRUE	11.25	780.59	C45H82NO7P	EtherPE	AXKTVZFNYZPELI-GAXXYEEVNA-N	CCCCCCCC\C=C/CCCCCCCCOCC(COP(O)(=O)OCCN)OC(=O)CCCCCCCC\C=C/C\C=C/C\C=C/C\C=C/CC	410	TRUE	TRUE	TRUE		FALSE	FALSE	null	null	100	64.8	71	99.1	100	452.62	200227_Ariyasu_QC_Pos_2	780.59167:10116 781.59502:7951 782.59838:2509	93.06629:36 95.08591:24 119.09214:12 131.08295:12 135.11197:24 137.13374:24 147.11702:24 179.18439:10 245.18457:12 254.04723:10 294.30246:24 294.31207:48 307.28702:36 339.29013:331 358.29758:12 364.25562:36 367.32297:36 388.10062:12 389.29568:738 392.28583:355 448.2934:12 466.30792:12 510.7287:10 589.55219:36 627.55371:10 639.55817:36 639.57587:107 780.5824:48	6	5738	4756	5427	7332	12975	12927	10718	12012	12056	8787	10116	6.5	5306.94	11077.9	11595.3	9451.06	0
2301	12.869	780.595	PE P-40:4|PE P-20:0_20:4	[M+H]+		0.917	TRUE	11.83	780.59	C45H82NO7P	EtherPE	VGNOFAKEVVRKSY-QWBVDZTBNA-N	CCCCCCCC\C=C/CCCCCCCCCCOCC(COP(O)(=O)OCCN)OC(=O)CCCCCC\C=C/C\C=C/C\C=C/C\C=C/CC	410	TRUE	TRUE	TRUE		FALSE	FALSE	null	null	100	79	83.5	98.3	100	574.99	200227_Ariyasu_HFD_1_Pos	780.58917:10627 781.59252:11733 782.59588:3731	79.05975:12 121.10153:36 126.04895:12 129.05666:24 145.08981:12 145.09996:24 201.15971:12 203.17473:36 322.34177:24 335.32788:24 361.27426:419 407.17419:10 420.3284:220 481.32623:12 484.30453:12 639.54095:12 639.55872:60 762.55298:12 780.57867:36	30	9681	8960	8761	10627	14788	14916	12437	10619	13502	11367	12384	29.5	9134.12	13443.6	12186.1	11875.9	0
2255	10.112	774.542	PE P-40:7|PE P-18:1_22:6	[M+H]+		0.917	TRUE	9.78	774.543	C45H76NO7P	EtherPE	VVEHXBSUSFPSAC-OJMLKDQNNA-N	CCCCC\C=C/C\C=C/CCCCCCCCOCC(COP(O)(=O)OCCN)OC(=O)CC\C=C/C\C=C/C\C=C/C\C=C/C\C=C/C\C=C/CC	310	TRUE	TRUE	TRUE		FALSE	FALSE	null	null	100	97.3	83.5	97.4	100	8308.89	200227_Ariyasu_HFD_3_Pos	774.54163:229052 775.54498:179410 776.54834:49907	71.04832:24 77.03934:97 79.0499:48 79.05489:496 81.0295:12 81.03329:48 81.06866:306 83.04765:24 83.08602:60 85.06604:36 91.05224:455 93.06895:604 95.04893:36 95.0845:307 97.06495:162 97.10089:36 105.06857:178 107.08453:171 109.09913:215 115.05379:12 117.06422:48 117.06877:92 119.08594:235 121.09871:273 123.1159:60 125.13406:24 128.06261:87 129.07129:217 131.08768:356 133.09703:391 135.07762:48 13…	53	178884	156219	148598	150429	216305	229052	191251	190011	174720	178790	184858	53.3125	161234	198595	185327	181824	0
2235	9.453	772.523	PE P-40:8|PE P-18:2_22:6	[M+H]+	similar chromatogram in higher mz_3173; similar chromatogram in higher mz_3369	0.917	TRUE	9.16	772.528	C45H74NO7P	EtherPE	JQLOIOOYOCUUJK-UDJFDMGONA-N	CC\C=C/C\C=C/C\C=C/CCCCCCCCOCC(COP(O)(=O)OCCN)OC(=O)CC\C=C/C\C=C/C\C=C/C\C=C/C\C=C/C\C=C/CC	310	TRUE	TRUE	TRUE		FALSE	FALSE	null	null	100	98.2	84.9	96.3	100	1032.3	200227_Ariyasu_HFD_1_Pos	772.52716:16063 773.53051:14669 774.53387:4883	81.07189:36 91.05829:36 93.06829:48 95.08245:24 105.06638:12 107.08666:12 117.0755:12 119.08353:36 124.01339:10 129.06714:24 131.08028:24 135.11412:24 143.07976:12 143.09151:24 145.09921:60 147.1192:60 157.09952:48 159.1179:36 161.13313:24 169.09999:24 171.12955:12 181.09998:12 187.1064:24 211.15054:12 285.25461:12 290.28644:36 303.25388:12 354.27383:12 385.27158:1228 388.26007:487 462.29742:36 4…	3	41155	29749	29048	16063	23033	25398	19660	20295	18823	24042	26921	2.8125	33317.3	21497.9	19592.6	25481.6	0
2509	13.094	808.627	PE P-42:4|PE P-20:0_22:4	[M+H]+		0.917	TRUE	12.71	808.621	C47H86NO7P	EtherPE	MJLQQMMNMTUIFH-NQMBTPPKNA-N	CCCCCCCC\C=C/CCCCCCCCCCOCC(COP(O)(=O)OCCN)OC(=O)CCCCCCCC\C=C/C\C=C/C\C=C/C\C=C/CC	310	TRUE	TRUE	TRUE		FALSE	FALSE	null	null	100	96.7	42	94.6	100	141.87	200227_Ariyasu_QC_Pos_1	808.62323:2568 809.62658:2669 810.62994:3022	86.09463:10 147.11493:10 163.151:10 184.06961:87 191.07962:10 253.2471:10 264.27451:60 282.26904:12 322.34183:12 341.30753:10 389.2822:12 389.30432:102 420.28119:12 420.32144:36 444.34146:10 577.55731:10 618.6015:36 656.59222:10 667.60388:24 780.59552:12 780.68176:60 808.60529:36	28	1928	1662	1440	1798	3171	3170	2906	2602	3082	2568	2945	28.1875	1676.71	2712.92	2863.08	2756.56	0
2494	12.877	806.601	PE P-42:5|PE P-20:0_22:5	[M+H]+		0.917	TRUE	12.13	806.606	C47H84NO7P	EtherPE	NMHTZLONGCCWFQ-JFLFXNDGNA-N	CCCCCCCC\C=C/CCCCCCCCCCOCC(COP(O)(=O)OCCN)OC(=O)CCCCC\C=C/C\C=C/C\C=C/C\C=C/C\C=C/CC	410	TRUE	TRUE	TRUE		FALSE	FALSE	null	null	100	88.1	33.6	77.4	100	126.31	200227_Ariyasu_HFD_3_Pos	806.60919:2412 807.61254:2306 808.6159:1028	121.10649:10 175.15398:12 184.07246:280 203.17535:12 203.18135:48 269.23383:36 313.28043:12 322.35291:48 335.32132:12 335.33157:36 361.28351:285 387.27701:12 387.28253:24 415.31641:12 420.33273:195 420.34424:36 446.32254:12 446.33142:48 484.29391:12 639.5788:60 665.59698:66 780.59729:24 806.57385:69	38	1950	1726	1726	1878	2512	2412	2172	1984	2648	2085	2324	37.75	1800.81	2267.1	2267.92	2204.47	0
2454	11.26	802.571	PE P-42:7|PE P-20:1_22:6	[M+H]+	ion correlated with 3314	0.917	TRUE	10.62	802.575	C47H80NO7P	EtherPE	LAABNPUZUBFMMQ-TWQHSXLTNA-N	CCCCC\C=C/C\C=C/CCCCCCCCCCOCC(COP(O)(=O)OCCN)OC(=O)CC\C=C/C\C=C/C\C=C/C\C=C/C\C=C/C\C=C/CC	410	TRUE	TRUE	TRUE		FALSE	FALSE	null	null	100	91.4	70.9	87.9	100	86.55	200227_Ariyasu_HFD_2_Pos	802.57965:1490 803.583:1198 804.58636:565	109.09634:10 136.83488:10 167.09302:10 173.13203:12 184.07248:75 185.07518:12 279.26462:10 385.25262:12 385.27191:138 418.28674:12 418.30969:60 622.59564:10 661.56616:24 755.4577:12 775.29742:10 802.53729:12 802.58502:36	4	2085	1848	1870	1236	1490	1612	1440	1438	1491	1501	1665	3.9375	1934.19	1445.79	1456.33	1582.62	0
2444	10.345	800.555	PE P-42:8|PE P-20:2_22:6	[M+H]+	adduct linked to 1897_[M+H-2H2O]+	0.417	TRUE	10.04	800.559	C47H78NO7P	EtherPE	APZGHQQLHRPDJJ-PAJJGFAGNA-N	CC\C=C/C\C=C/C\C=C/CCCCCCCCCCOCC(COP(O)(=O)OCCN)OC(=O)CC\C=C/C\C=C/C\C=C/C\C=C/C\C=C/C\C=C/CC	310	TRUE	TRUE	TRUE		FALSE	FALSE	null	null	100	98.1	45.5	86	100	68.07	200227_Ariyasu_CE2_2_Pos	800.55737:1911 801.56072:1529 802.56408:672	92.79138:12 184.07175:123 361.27405:24 385.26779:134 416.29608:48 609.57184:12 659.53729:24 729.44275:12 729.4541:24 766.6109:24 772.5274:36 772.61322:24 800.56042:48	1	2166	1911	1790	560	912	874	983	743	853	970	1016	0.5625	1955.83	781.896	859.667	992.844	0
2063	9.265	659.513	PE-Cer 34:1;2O	[M-H]-	similar chromatogram in higher mz_3593	0.917	TRUE	8.98	659.513	C36H73N2O6P	PE_Cer	VNJISBBTTOVOND-OWBHPGMINA-N	CCCCCCCCCCCCCCCCC(O)C(COP(O)(=O)OCCN)NC(=O)CCCCCCC\C=C/CCCCC	320	TRUE	TRUE	TRUE		FALSE	FALSE	null	null	97	98.1	85.4	91.4	100	170.25	200227_Ariyasu_QC_2	659.51294:1183 660.51629:791 661.51965:238	140.00865:60 142.56075:10 658.11395:10 659.50067:115	2	996	843	906	783	1079	1124	1169	1161	950	797	1183	2.25	914.917	995.167	1093.46	989.969	0
2723	13.174	771.636	PE-Cer 42:1;2O|PE-Cer 18:1;2O/24:0	[M-H]-	adduct linked to 3005_[M-H2O-H]-; adduct linked to 2468_[M+FA-H]-	0.917	TRUE	12.93	771.639	C44H89N2O6P	PE_Cer	QJSCNSKQQWZUPA-MHAUTQJVNA-N	CCCCCCCCCCCCCCCCCCCCCCCC(=O)NC(COP(O)(=O)OCCN)C(O)\C=C\CCCCCCCCCCCCC	310	TRUE	TRUE	TRUE		FALSE	FALSE	null	null	100	98.6	90.5	92.7	100	743.3	200227_Ariyasu_HFD_avs_low_2	771.63763:3603 772.64098:2893 773.64434:1100	78.95671:24 121.02359:12 140.00751:48 150.00156:10 283.25449:24 421.27277:12 771.65161:512	196	3434	3811	3603	2492	3570	3453	4120	3603	3298	3168	3538	195.938	3615.62	3171.71	3673.71	3352.84	0
2128	9.125	675.489	PEtOH 32:0|PEtOH 16:0_16:0	[M-H]-	similar chromatogram in higher mz_3939	0.917	TRUE	8.92	675.497	C37H73O8P	PEtOH	UYHAERNXVVKSCT-UHFFFAOYNA-N	CCCCCCCCCCCCCCCC(=O)OCC(COP(O)(=O)OCC)OC(=O)CCCCCCCCCCCCCCC	310	TRUE	TRUE	TRUE		FALSE	FALSE	null	null	100	99.1	73.7	74.3	100	116.51	200227_Ariyasu_QC_1	675.49493:938 676.49828:595 677.50164:105	125.00298:12 255.21156:24 255.22726:265 437.2392:12 675.46619:12	2	604	1169	1597	798	1307	1288	1315	1167	1473	938	1251	2.25	1123.58	1130.73	1318.27	1094.56	0
2248	9.213	701.509	PEtOH 34:1|PEtOH 16:0_18:1	[M-H]-		0.833	TRUE	9.01	701.513	C39H75O8P	PEtOH	JCABVIFDXFFRMT-VXPUYCOJNA-N	CCCCCCCCCCCCCCCC(=O)OCC(COP(O)(=O)OCC)OC(=O)CCCCCCC\C=C/CCCCCCCC	310	TRUE	TRUE	TRUE		FALSE	FALSE	null	null	100	99.1	66.8	70.9	100	81.95	200227_Ariyasu_CE2_3	701.50677:992 702.51012:993 703.51348:248	181.02055:12 182.06618:12 255.22041:48 281.24625:104 287.88403:10 437.26727:24 616.4433:10 701.50635:36 701.55469:48	3	480	635	992	792	1098	1146	989	1050	1290	819	795	2.8125	702.458	1012.15	1109.5	807.094	0
2237	8.776	699.49	PEtOH 34:2|PEtOH 16:0_18:2	[M-H]-	similar chromatogram in higher mz_4062; similar chromatogram in higher mz_2786	0.917	TRUE	8.6	699.497	C39H73O8P	PEtOH	PVQVBWDPYRLAQO-SESCJMQFNA-N	CCCCCCCCCCCCCCCC(=O)OCC(COP(O)(=O)OCC)OC(=O)CCCCCCC\C=C/C\C=C/CCCCC	310	TRUE	TRUE	TRUE		FALSE	FALSE	null	null	100	99.3	91.4	88.4	100	103.23	200227_Ariyasu_CE2_2	699.49707:1798 700.50042:1608 701.50378:350	181.02463:12 255.23869:143 279.22861:285 461.26376:12 699.49005:36	6	1193	1798	2288	632	805	1099	1222	1176	1380	998	1422	5.6875	1759.6	845.25	1259.1	1210.09	0
2414	9.423	727.529	PEtOH 36:2|PEtOH 18:0_18:2	[M-H]-	similar chromatogram in higher mz_3501; similar chromatogram in higher mz_2706; similar chromatogram in higher mz_2836	0.417	TRUE	9.25	727.528	C41H77O8P	PEtOH	GIHVNXHYAIKGGD-DYMXKLMANA-N	CCCCCCCCCCCCCCCCCC(=O)OCC(COP(O)(=O)OCC)OC(=O)CCCCCCC\C=C/C\C=C/CCCCC	310	TRUE	TRUE	TRUE		FALSE	FALSE	null	null	100	99.4	73.5	81.2	100	104.78	200227_Ariyasu_HFD_avs_low_3	727.52521:737 728.52856:549 729.53192:86	254.24318:10 279.23453:68 281.2384:24 283.25418:24 283.2778:24 465.27011:10 727.52863:36	0	564	917	970	252	413	541	460	432	737	515	544	0	816.979	401.917	542.854	529.594	0
2400	8.831	725.515	PEtOH 36:3|PEtOH 18:1_18:2	[M-H]-		0.583	TRUE	8.46	725.513	C41H75O8P	PEtOH	IJPMOSXNOASREV-ZFUXOTDWNA-N	CCCCCCCC\C=C/CCCCCCCC(=O)OCC(COP(O)(=O)OCC)OC(=O)CCCCCCC\C=C/C\C=C/CCCCC	310	TRUE	TRUE	TRUE		FALSE	FALSE	null	null	100	97	74.8	85.6	100	78.4	200227_Ariyasu_HFD_avs_low_3	725.51477:712 726.51812:560 727.52148:213	256.22574:12 279.23291:86 281.24384:48 461.25714:10 673.54218:12 725.51062:24	0	360	499	585	402	605	579	640	639	712	425	627	0	481.458	528.833	663.708	525.875	0
2582	9.362	751.526	PEtOH 38:4|PEtOH 18:0_20:4	[M-H]-		0.25	TRUE	8.95	751.528	C43H77O8P	PEtOH	JLDTYJXOTVXUJQ-KOAVGRMINA-N	CCCCCCCCCCCCCCCCCC(=O)OCC(COP(O)(=O)OCC)OC(=O)CCCCCC\C=C/C\C=C/C\C=C/C\C=C/CC	310	TRUE	TRUE	TRUE		FALSE	FALSE	null	null	100	96.1	54.1	68.9	100	163.72	200227_Ariyasu_HFD_avs_low_3	751.52551:1501 752.52886:895 753.53222:153	124.99709:10 237.22366:12 267.22217:12 268.23016:24 269.05362:10 283.25931:60 289.20901:10 303.22873:81 304.23636:36 447.29489:10 465.31015:24 691.50549:10 751.50244:36 751.5448:60	0	1116	1266	1478	1027	1803	1675	1499	1426	1501	1183	1436	0	1286.29	1501.56	1475.31	1309.19	0
2212	8.293	693.473	PG 30:0|PG 14:0_16:0	[M-H]-	adduct linked to 2608_[M+C2H3N+Na-2H]-	0.917	TRUE	8.33	693.471	C36H71O10P	PG	ZAXBYLHGBBMAAY-UHFFFAOYNA-N	CCCCCCCCCCCCCCCC(=O)OC(COC(=O)CCCCCCCCCCCCC)COP(O)(=O)OCC(O)CO	310	TRUE	TRUE	TRUE		FALSE	FALSE	null	null	100	99.9	95.1	87.9	100	133.61	200227_Ariyasu_HFD_avs_low_3	693.47198:2306 694.47533:1999 695.47869:644	227.1978:257 255.21426:12 255.22997:153 409.32629:12 437.2124:24 465.25729:24 693.46887:203	14	1046	1177	1497	1351	2319	1838	2357	1968	2306	1487	1734	14.3125	1240	1835.94	2210.29	1610.53	0
2373	8.772	721.503	PG 32:0|PG 16:0_16:0	[M-H]-	similar chromatogram in higher mz_4062; similar chromatogram in higher mz_2786	0.917	TRUE	8.87	721.503	C38H75O10P	PG	BIABMEZBCHDPBV-UHFFFAOYNA-N	CCCCCCCCCCCCCCCC(=O)OCC(COP(O)(=O)OCC(O)CO)OC(=O)CCCCCCCCCCCCCCC	310	TRUE	TRUE	TRUE		FALSE	FALSE	null	null	100	99.8	87.9	91.3	100	1431.21	200227_Ariyasu_HFD_3	721.50299:33834 722.50634:24909 723.5097:10165	152.8214:24 152.99492:320 171.00307:75 209.02095:24 227.02794:36 254.37804:12 254.40041:36 255.19563:33 255.23375:5305 258.29419:24 259.9274:24 281.22733:12 379.56714:10 391.22302:149 392.22293:24 409.23749:24 417.23358:24 465.22321:24 465.24741:60 465.25952:217 467.99387:10 483.2438:48 483.27774:130 719.12244:24 721.50653:2147	140	12845	15128	16653	23400	32387	33834	38264	30582	34639	23571	28443	139.625	14875.6	29873.6	34495	26007	0
2356	8.363	719.488	PG 32:1|PG 16:0_16:1	[M-H]-	found in higher mz's MsMs_2972; found in higher mz's MsMs_3762	0.917	TRUE	8.66	719.487	C38H73O10P	PG	NOFOTAHTYLXZNV-PEZBUJJGNA-N	CCCCCCCCCCCCCCCC(=O)OCC(COP(O)(=O)OCC(O)CO)OC(=O)CCCCCCC\C=C/CCCCCC	310	TRUE	TRUE	TRUE		FALSE	FALSE	null	null	100	97.9	65.6	85.6	100	145.11	200227_Ariyasu_CE2_1	719.48846:1299 720.49181:1095 721.49517:378	152.98886:12 224.0891:10 227.20898:36 253.21243:71 255.22397:120 259.35223:10 281.24066:60 297.25143:10 483.25876:12 602.5094:10 719.37848:12 719.47253:60	27	1299	1446	1876	1880	2902	2251	2686	2182	2497	1830	2276	26.875	1540.42	2344.5	2455.23	2052.97	0
2569	9.44	749.534	PG 34:0|PG 16:0_18:0	[M-H]-		0.833	TRUE	9.09	749.534	C40H79O10P	PG	KBPVYRBBONZJHF-UHFFFAOYNA-N	CCCCCCCCCCCCCCCCCC(=O)OC(COC(=O)CCCCCCCCCCCCCCC)COP(O)(=O)OCC(O)CO	310	TRUE	TRUE	TRUE		FALSE	FALSE	null	null	100	97.2	83.3	94.7	100	813.34	200227_Ariyasu_HFD_3	749.52924:7580 750.53259:5573 751.53595:2711	99.48558:10 152.98271:36 175.62714:10 253.0323:10 255.2314:329 259.29645:10 280.2655:24 283.25946:648 303.2265:12 419.23663:24 465.25931:36 483.2652:24 493.29977:24 511.29883:36 689.55603:60 749.43951:24 749.53168:473	2	5211	5456	5564	3998	8546	7580	7253	6018	5972	5016	5580	2.25	5410.23	6707.9	6414.5	5297.97	0
2552	8.817	747.518	PG 34:1|PG 16:0_18:1	[M-H]-	similar chromatogram in higher mz_3355; found in higher mz's MsMs_3168; similar chromatogram in higher mz_4302	0.917	TRUE	8.64	747.518	C40H77O10P	PG	PAZGBAOHGQRCBP-ZCXUNETKNA-N	CCCCCCCCCCCCCCCC(=O)OCC(COP(O)(=O)OCC(O)CO)OC(=O)CCCCCCC\C=C/CCCCCCCC	310	TRUE	TRUE	TRUE		FALSE	FALSE	null	null	100	99.2	85	86.2	100	22108.5	200227_Ariyasu_HFD_2	747.51776:312835 748.52111:226062 749.52447:60411	78.95557:433 96.96577:12 152.99353:1533 168.03799:341 171.00525:601 177.18016:24 208.96857:12 209.02538:141 226.98816:12 227.03679:354 239.93805:10 254.40082:48 255.22966:11470 256.01495:24 257.53284:24 280.32242:96 280.33887:90 281.18066:24 281.24658:35564 282.24533:60 282.87988:36 283.25528:36 283.29544:36 283.43481:24 284.43506:24 284.686:24 285.81894:24 327.21887:12 390.89325:24 391.22348:674…	68	265835	285323	332627	186274	312835	313815	317862	267847	265287	236268	302945	68.5	294595	270975	283665	269606	0
2532	8.498	745.501	PG 34:2|PG 16:0_18:2	[M-H]-		0.917	TRUE	8.34	745.503	C40H75O10P	PG	ATBOMIWRCZXYSZ-BCTRXSSUNA-N	CCCCCCCCCCCCCCCC(=O)OCC(COP(O)(=O)OCC(O)CO)OC(=O)CCCCCCC\C=C/C\C=C/CCCCC	310	TRUE	TRUE	TRUE		FALSE	FALSE	null	null	100	99.5	88	92.7	100	3036.69	200227_Ariyasu_HFD_1	745.50397:14451 746.50732:9907 747.51068:3803	152.50835:12 152.99399:66 171.00397:48 227.03342:36 255.23293:514 278.32297:24 279.22974:1362 281.24066:36 307.26895:12 391.21143:48 415.23761:12 465.2774:24 478.90668:10 483.26825:91 483.2991:24 489.2562:24 507.3053:24 745.51556:747	53	28761	30747	28865	14451	20192	22970	24809	20800	24431	20371	24804	52.625	29457.4	19204.4	23346.4	22587.9	0
2763	9.896	777.561	PG 36:0|PG 18:0_18:0	[M-H]-	similar chromatogram in higher mz_3571	0.083	TRUE	10.48	777.565	C42H83O10P	PG	FVJZSBGHRPJMMA-UHFFFAOYNA-N	CCCCCCCCCCCCCCCCCC(=O)OCC(COP(O)(=O)OCC(O)CO)OC(=O)CCCCCCCCCCCCCCCCC	410	TRUE	TRUE	TRUE		FALSE	FALSE	null	null	97.6	92.7	16.2	66.4	100	108.53	200227_Ariyasu_CE2_3	777.56104:2052 778.56439:1297 779.56775:674	177.15613:10 229.1884:24 254.20869:24 256.22867:24 269.24573:81 270.24371:48 283.23203:36 284.25323:24 327.19647:12 327.21423:48 327.24216:48 328.23041:48 329.47485:10 466.28122:12 466.3085:24 491.30832:10 703.53149:36 703.55383:60 775.60522:10 777.5058:80 777.54492:89	3	1973	2118	2052	2066	2613	2950	2370	2511	2254	2017	2513	3.375	2047.56	2542.85	2378.17	2264.84	0
2746	9.506	775.55	PG 36:1|PG 16:0_20:1	[M-H]-		0.917	TRUE	9.24	775.549	C42H81O10P	PG	XHUUPRHHMXDUAE-ZCXUNETKNA-N	CCCCCCCCCCCCCCCC(=O)OCC(COP(O)(=O)OCC(O)CO)OC(=O)CCCCCCCCC\C=C/CCCCCCCC	310	TRUE	TRUE	TRUE		FALSE	FALSE	null	null	100	98.3	59	79.6	100	1311.71	200227_Ariyasu_HFD_avs_low_1	775.552:14182 776.55535:10356 777.55871:3451	78.95958:20 152.99593:88 164.71718:4 168.04784:16 171.00601:33 209.0162:8 227.0125:4 227.02519:16 255.23315:201 280.33557:12 281.24326:718 283.26376:316 295.24451:4 309.27728:725 312.00543:8 347.99838:3 391.22552:25 419.21649:12 419.25098:28 442.66272:3 465.24734:12 483.27158:20 483.28391:20 493.29691:16 509.27979:8 511.29913:29 515.91382:3 519.32056:8 537.31226:8 699.27911:4 699.29028:8 701.5632…	2	9109	9740	10075	7573	16991	15028	14182	12270	11726	8969	12690	2.25	9641.4	13197.2	12725.7	10829.5	0
2733	8.999	773.536	PG 36:2|PG 16:0_20:2	[M-H]-		0.917	TRUE	8.74	773.534	C42H79O10P	PG	KDFIYBDWNQKADP-BCTRXSSUNA-N	CCCCCCCCCCCCCCCC(=O)OCC(COP(O)(=O)OCC(O)CO)OC(=O)CCCCCCCCC\C=C/C\C=C/CCCCC	310	TRUE	TRUE	TRUE		FALSE	FALSE	null	null	100	98.6	85.5	89.7	100	3182.38	200227_Ariyasu_CE2_3	773.53162:35196 774.53497:24261 775.53833:7360	152.99342:191 170.99962:48 209.01305:12 209.01711:36 227.03238:36 255.23395:1025 276.15555:10 279.23071:179 281.23221:24 281.24869:60 283.25977:82 306.25473:12 307.23047:34 307.26245:3041 391.1926:12 391.22037:106 443.25659:36 460.19415:12 465.23535:24 465.26562:151 483.26544:108 511.27051:24 517.27887:60 535.26794:12 699.53058:36 771.01819:24 773.52576:2130	2	35256	35108	35196	11450	21083	21961	24247	21693	21095	19545	24493	2.25	35187.1	18164.5	22345.1	22019	0
2720	8.61	771.517	PG 36:3|PG 16:0_20:3	[M-H]-		0.667	TRUE	8.73	771.518	C42H77O10P	PG	CLWMQONPFNUMKX-SVNQLWEDNA-N	CCCCCCCCCCCCCCCC(=O)OCC(COP(O)(=O)OCC(O)CO)OC(=O)CCCCCCCCC\C=C/C\C=C/C\C=C/CC	310	TRUE	TRUE	TRUE		FALSE	FALSE	null	null	100	99.8	88.2	87.1	100	632.67	200227_Ariyasu_CE2_3	771.51587:5081 772.51922:4039 773.52258:1854	152.98851:24 210.48085:12 255.22997:277 279.23358:24 304.23749:36 305.24188:649 465.26352:24 483.26331:24 697.50317:24 768.97528:12 771.5069:361	2	5402	5465	5081	2865	4616	3826	4111	3546	3783	3351	4189	2.25	5315.77	3769.08	3813.35	3770.03	0
2697	8.479	769.498	PG 36:4|PG 16:0_20:4	[M-H]-	similar chromatogram in higher mz_3696; similar chromatogram in higher mz_4262; similar chromatogram in higher mz_4340	0.917	TRUE	8.5	769.503	C42H75O10P	PG	OSLKKANICVMRGE-JAXHXWBXNA-N	CCCCCCCCCCCCCCCC(=O)OCC(COP(O)(=O)OCC(O)CO)OC(=O)CCCCCC\C=C/C\C=C/C\C=C/C\C=C/CC	310	TRUE	TRUE	TRUE		FALSE	FALSE	null	null	100	100	90.6	88.3	100	457.36	200227_Ariyasu_QC_2	769.50153:6032 770.50488:5087 771.50824:2076	152.99792:36 163.56493:10 209.02631:12 231.21387:10 255.23058:259 259.24136:48 303.23038:560 391.21869:12 465.23035:12 465.2576:24 483.26956:48 766.97943:12 769.50775:326	3	4681	5027	5135	3652	6990	6765	6006	5476	5633	4575	6032	2.8125	4947.54	5802.42	5704.98	5303.78	0
2936	9.726	801.566	PG 38:2|PG 18:0_20:2	[M-H]-		0.333	TRUE	9.15	801.565	C44H83O10P	PG	GQARUSXHSSREAM-OHNCOSGTNA-N	CCCCCCCCCCCCCCCCCC(=O)OCC(COP(O)(=O)OCC(O)CO)OC(=O)CCCCCCCCC\C=C/C\C=C/CCCCC	410	TRUE	TRUE	TRUE		FALSE	FALSE	null	null	98.4	92.8	38	65.3	100	153.74	200227_Ariyasu_CE2_2	801.56372:954 802.56707:1448 803.57043:829	205.1904:12 231.21523:12 255.22307:36 281.23962:143 281.27258:24 283.25305:24 303.22961:273 307.26282:90 436.91284:12 478.28723:12 727.54303:36 738.50055:60 765.53027:36 765.56134:12 801.51758:24 801.54535:60 801.56921:76 801.60895:36	3	997	954	722	401	629	792	769	688	675	673	696	3.375	891.042	607.354	710.708	684.375	0
2926	9.262	799.558	PG 38:3|PG 18:0_20:3	[M-H]-		0.5	TRUE	8.95	799.549	C44H81O10P	PG	UCNHHDFNWFZPRO-JTBMWNAQNA-N	CCCCCCCCCCCCCCCCCC(=O)OCC(COP(O)(=O)OCC(O)CO)OC(=O)CCCCCCCCC\C=C/C\C=C/C\C=C/CC	310	TRUE	TRUE	TRUE		FALSE	FALSE	null	null	100	97.7	67.2	73.8	100	153.65	200227_Ariyasu_HFD_avs_low_1	799.55756:1254 800.56091:1820 801.56427:842	253.20607:12 253.21054:24 255.2355:24 281.23633:12 283.25211:36 287.241:10 305.2334:48 407.26678:10 493.31271:12 739.32166:10 799.54944:82 799.58118:36	0	1182	1095	1164	950	1027	1094	1254	907	1046	808	1083	0	1146.79	1023.23	1069.1	945.781	0
2911	9.021	797.53	PG 38:4|PG 18:0_20:4	[M-H]-		0.917	TRUE	8.73	797.534	C44H79O10P	PG	JDHPBMPBPWNFFB-ZKVKLVECNA-N	CCCCCCCCCCCCCCCCCC(=O)OCC(COP(O)(=O)OCC(O)CO)OC(=O)CCCCCC\C=C/C\C=C/C\C=C/C\C=C/CC	310	TRUE	TRUE	TRUE		FALSE	FALSE	null	null	100	98.1	83	83.9	100	290.68	200227_Ariyasu_QC_2	797.53223:3152 798.53558:2477 799.53894:1430	255.24609:12 283.2489:12 283.26071:60 303.22772:252 304.23779:24 419.26068:24 452.31448:10 493.2789:24 511.31558:24 590.99164:10 797.50555:203	0	1870	2168	2026	2134	4153	3830	3987	3217	3421	2266	3152	0	2021.69	3372.27	3541.6	2708.72	0
2898	8.537	795.521	PG 38:5|PG 16:0_22:5	[M-H]-		0.75	TRUE	8.63	795.518	C44H77O10P	PG	AUXSCXICKMGRJE-SFVLIGPRNA-N	CCCCCCCCCCCCCCCC(=O)OCC(COP(O)(=O)OCC(O)CO)OC(=O)CCCCC\C=C/C\C=C/C\C=C/C\C=C/C\C=C/CC	310	TRUE	TRUE	TRUE		FALSE	FALSE	null	null	100	99.8	62.9	79.7	100	60.75	200227_Ariyasu_HFD_1	795.51917:1115 796.52252:2619 797.52588:1531	223.15877:10 255.22548:24 267.24149:12 281.23282:12 281.24222:36 297.22403:12 303.23239:48 329.23044:24 329.25592:48 439.22525:10 483.26071:12 539.27057:10 777.45605:10 795.49634:48 795.51215:60	2	1380	1452	1561	1115	1779	1422	1833	1321	1605	1266	1539	2.25	1464.31	1438.77	1586.27	1402.16	0
2880	8.423	793.505	PG 38:6|PG 16:0_22:6	[M-H]-		0.917	TRUE	8.42	793.503	C44H75O10P	PG	HUFCXYMYEWLLHT-LGFBOSHVNA-N	CCCCCCCCCCCCCCCC(=O)OCC(COP(O)(=O)OCC(O)CO)OC(=O)CC\C=C/C\C=C/C\C=C/C\C=C/C\C=C/C\C=C/CC	310	TRUE	TRUE	TRUE		FALSE	FALSE	null	null	100	100	76.2	89	100	407.84	200227_Ariyasu_HFD_2	793.50189:6384 794.50524:5994 795.5086:2486	149.13493:12 249.1786:12 255.23146:160 271.16876:12 283.23825:114 327.1904:24 327.22845:316 463.21219:12 465.26828:24 483.26196:60 555.27228:10 793.44788:66 793.49927:304	8	6130	6569	6280	3862	6384	7170	6630	5026	6154	4410	6102	8.375	6326.29	5805.29	5936.81	5256.22	0
3115	8.563	823.54	PG 40:5|PG 18:1_22:4	[M-H]-		0.083	TRUE	8.4	823.549	C46H81O10P	PG	LKKSDDHQPCIQOD-DCMOKHIZNA-N	CCCCCCCC\C=C/CCCCCCCC(=O)OCC(COP(O)(=O)OCC(O)CO)OC(=O)CCCCCCCC\C=C/C\C=C/C\C=C/C\C=C/CC	310	TRUE	TRUE	TRUE		FALSE	FALSE	null	null	94.6	99.4	57.1	54.8	100	69.46	200227_Ariyasu_HFD_3	823.54016:2321 824.54351:1687 825.54687:916	270.24725:12 281.2388:48 331.25403:48 722.47864:36 823.53296:498 823.61353:48	2	1261	1277	1383	1263	2260	2321	1894	2272	2299	1472	2065	2.25	1307.1	1947.98	2155.06	1768.47	0
3100	8.93	821.537	PG 40:6|PG 18:0_22:6	[M-H]-		0.833	TRUE	8.62	821.534	C46H79O10P	PG	CLQKBJHAUYGCOB-HSBBONCLNA-N	CCCCCCCCCCCCCCCCCC(=O)OCC(COP(O)(=O)OCC(O)CO)OC(=O)CC\C=C/C\C=C/C\C=C/C\C=C/C\C=C/C\C=C/CC	310	TRUE	TRUE	TRUE		FALSE	FALSE	null	null	100	98	56.8	79.2	100	104.33	200227_Ariyasu_CE2_3	821.53333:2246 822.53668:1878 823.54004:732	147.11134:12 152.99532:36 171.00531:12 260.24246:24 283.26007:73 284.26474:48 285.26648:24 303.2149:12 303.23203:36 304.2323:24 327.23419:82 419.2402:12 493.29742:12 537.26709:24 629.51239:12 821.4577:12 821.55829:196 821.60254:48	0	2233	1760	2246	1610	3102	2384	2389	1786	2185	1727	2398	0	2079.42	2365.38	2120.1	2062.72	0
3545	9.358	867.534	PG 44:11|PG 22:5_22:6	[M-H]-		0.25	TRUE	8.11	867.518	C50H77O10P	PG	XLPVYDBPWNWRKK-SUDBCHAPNA-N	CC\C=C/C\C=C/C\C=C/C\C=C/C\C=C/CCCCCC(=O)OCC(COP(O)(=O)OCC(O)CO)OC(=O)CC\C=C/C\C=C/C\C=C/C\C=C/C\C=C/C\C=C/CC	410	TRUE	TRUE	TRUE		FALSE	FALSE	null	null	86.4	71.1	12.6	83.1	100	190.94	200227_Ariyasu_HFD_2	867.53235:4755 868.5357:3701 869.53906:2244	152.99365:24 165.24654:12 168.04178:48 224.06111:12 229.19467:36 230.19855:24 250.19487:24 255.23213:294 256.23752:335 257.23813:212 258.24295:36 263.98456:10 279.23352:36 283.24136:97 284.24365:149 285.22635:24 286.24402:24 301.00278:10 305.24182:60 306.24786:36 327.20648:36 327.22424:356 328.23282:482 329.23532:314 330.23169:132 342.24582:24 463.29797:36 464.30136:36 480.29694:64 481.30624:62 4…	0	3773	3796	4649	7690	4755	4784	2709	6457	4498	3971	5291	0	4072.58	5742.77	4554.98	4630.72	0
3098	8.62	821.511	PI 33:1	[M-H]-		0.25	TRUE	8.31	821.519	C42H79O13P	PI	FXMHWWORVQATPB-PEZBUJJGNA-N	CCCCCCCCCCCCCCCCC(=O)OCC(COP(O)(=O)OC1C(O)C(O)C(O)C(O)C1O)OC(=O)CCCCCCC\C=C/CCCCCC	320	TRUE	TRUE	TRUE		FALSE	FALSE	null	null	84.5	97.9	65.3	72.6	83.3	123.16	200227_Ariyasu_CE2_2	821.5108:2415 822.51415:1906 823.51751:875	78.96825:12 146.9686:36 241.01553:24 255.21649:24 269.23642:24 269.25485:24 283.26263:36 303.23956:12 327.22931:48 391.24594:24 406.2345:36 415.22733:12 629.50195:10 671.44379:36 734.49066:24 758.50739:24 777.53247:10 821.50201:145 821.53827:172	0	2383	2415	2136	1326	2208	2416	1858	1840	2218	1669	2355	0	2311.08	1983.58	1971.88	2012.06	0
3253	8.753	837.534	PI 34:0|PI 16:0_18:0	[M-H]-		0.333	TRUE	8.73	837.55	C43H83O13P	PI	NEXFZIYXCPIHEF-UHFFFAOYNA-N	CCCCCCCCCCCCCCCCCC(=O)OC(COC(=O)CCCCCCCCCCCCCCC)COP(O)(=O)OC1C(O)C(O)C(O)C(O)C1O	310	TRUE	TRUE	TRUE		FALSE	FALSE	null	null	100	100	36.9	81.9	100	439.2	200227_Ariyasu_CE2_3	837.53894:6143 838.54229:5358 839.54565:2147	144.09042:10 227.19118:48 228.21185:36 240.99565:12 241.00436:36 255.22966:48 269.22922:12 269.24765:24 281.23477:24 281.25125:24 283.25528:36 303.23682:24 327.21884:108 328.23758:73 392.2261:36 405.2392:24 452.27228:24 453.29053:24 463.2854:10 508.36526:10 553.25781:24 555.27979:24 580.28052:24 581.2951:24 762.50482:24 763.50104:150 837.48663:69 837.5191:389 837.54346:435	4	4478	4622	6143	2980	5331	4666	4498	5577	6227	4444	6268	3.9375	5081.08	4325.52	5434.12	5356.31	0
3241	8.814	835.545	PI 34:1|PI 16:0_18:1	[M-H]-		0.083	TRUE	8.5	835.534	C43H81O13P	PI	PDLAMJKMOKWLAJ-ZCXUNETKNA-N	CCCCCCCCCCCCCCCC(=O)OCC(COP(O)(=O)OC1C(O)C(O)C(O)C(O)C1O)OC(=O)CCCCCCC\C=C/CCCCCCCC	310	TRUE	TRUE	TRUE		FALSE	FALSE	null	null	100	97.8	84.8	93.8	100	3288.16	200227_Ariyasu_HFD_1	835.54474:28418 836.54809:18141 837.55145:5760	78.95776:70 96.96684:24 134.98062:10 146.96802:24 152.99319:95 222.9843:12 223.00105:143 241.0106:512 253.21114:24 255.22937:467 259.01428:24 281.24866:374 283.255:48 297.0274:48 297.03467:64 305.8938:10 330.24646:12 391.21219:107 391.23441:217 396.79721:10 409.26614:12 417.23102:91 417.2511:104 419.27444:24 553.21497:12 553.24139:48 553.27441:246 571.216:12 571.29987:36 579.28717:114 579.375:12 …	4	41203	47456	32358	28418	36130	43142	49444	30878	37625	19102	30871	4.5	40338.9	35896.6	39315.5	24986.7	0
3356	8.665	847.527	PI 35:2	[M-H]-		0.167	TRUE	8.42	847.534	C44H81O13P	PI	STFPRFGQWNAMDB-XOMYGGGSNA-N	CCCCCCCCCCCCCCCCCC(=O)OCC(COP(O)(=O)OC1C(O)C(O)C(O)C(O)C1O)OC(=O)CCCCCCC\C=C/C\C=C/CCCC	320	TRUE	TRUE	TRUE		FALSE	FALSE	null	null	86.7	98.7	66.1	72.6	87.5	66.32	200227_Ariyasu_CE2_2	847.52734:1936 848.53069:4196 849.53405:2454	78.95838:12 146.95688:24 241.00713:10 259.25687:10 269.24826:12 283.263:24 309.27393:24 311.33063:12 392.2269:10 562.13715:10 687.53253:10 700.42712:24 773.62915:12 843.19141:10 847.50415:48 847.54907:113	0	1749	1936	1604	2298	1648	1831	1887	1797	1564	1693	1712	0	1762.88	1925.77	1749.54	1702.44	0
3501	9.424	863.56	PI 36:1|PI 18:0_18:1	[M-H]-		0.917	TRUE	9.01	863.565	C45H85O13P	PI	YOBFISPJJWPPTK-ZZEZOPTANA-N	CCCCCCCCCCCCCCCCCC(=O)OCC(COP(O)(=O)OC1C(O)C(O)C(O)C(O)C1O)OC(=O)CCCCCCC\C=C/CCCCCCCC	310	TRUE	TRUE	TRUE		FALSE	FALSE	null	null	100	96.5	80.6	92.1	100	761.9	200227_Ariyasu_QC_1	863.56458:7005 864.56793:617725 865.57129:377954	96.97342:12 191.18692:12 222.99687:48 241.0085:184 255.21381:12 255.23622:48 281.20178:12 281.24414:119 283.24341:48 283.26703:143 284.03046:10 297.03976:36 327.1962:12 327.23172:117 417.23752:12 419.25226:60 579.29883:36 581.30011:60 599.32275:24 790.53741:84 790.56506:36 802.88403:10 863.57593:968	4	4836	5129	5553	6565	9867	9655	10026	10173	9396	7005	8304	4.5	5172.38	8695.73	9864.85	7654.22	0
3477	8.937	861.549	PI 36:2|PI 18:0_18:2	[M-H]-	similar chromatogram in higher mz_3620; similar chromatogram in higher mz_4275	0.917	TRUE	8.63	861.55	C45H83O13P	PI	KZVRAFHIKMDULK-MLWYYCKJNA-N	CCCCCCCCCCCCCCCCCC(=O)OCC(COP(O)(=O)OC1C(O)C(O)C(O)C(O)C1O)OC(=O)CCCCCCC\C=C/C\C=C/CCCCC	310	TRUE	TRUE	TRUE		FALSE	FALSE	null	null	100	97.6	91.1	89.8	100	3519.81	200227_Ariyasu_CE2_2	861.55066:44832 862.55401:38126 863.55737:14199	78.95578:36 152.97467:12 152.99376:135 222.99744:265 240.22096:12 241.00897:704 255.23216:10 259.01257:36 278.31268:12 279.23117:703 281.24918:12 283.2626:639 288.66135:12 297.03033:165 315.04553:36 415.22443:60 419.25186:516 433.2424:24 437.25339:48 487.56064:10 544.89587:12 577.26593:66 577.28278:60 581.31909:525 595.27423:24 599.30756:60 858.71747:60 861.55731:8110	18	43036	44832	46048	14692	19235	26307	25499	25711	23502	23624	26991	18.125	44638.7	20077.9	24903.8	25307.5	0
3463	8.467	859.541	PI 36:3|PI 16:0_20:3	[M-H]-		0.167	TRUE	8.38	859.534	C45H81O13P	PI	UIRZYDCTGNCXNQ-SVNQLWEDNA-N	CCCCCCCCCCCCCCCC(=O)OCC(COP(O)(=O)OC1C(O)C(O)C(O)C(O)C1O)OC(=O)CCCCCCCCC\C=C/C\C=C/C\C=C/CC	310	TRUE	TRUE	TRUE		FALSE	FALSE	null	null	100	99.8	86	91.1	100	1218.18	200227_Ariyasu_HFD_2	859.54089:17420 860.54424:11379 861.5476:4024	78.95913:12 152.99316:36 222.98409:12 222.99037:24 240.9951:24 241.01253:101 255.20891:12 255.23581:118 281.23651:24 305.25311:126 391.2226:71 419.2478:12 441.23737:36 553.25995:60 553.27979:84 571.29181:36 603.284:24 621.29529:12 796.50201:36 856.69751:24 859.52576:999	1	22393	19433	17621	16232	17420	20177	20608	16469	18048	16111	16784	0.5625	19815.5	17943	18375.2	16447.5	0
3444	8.407	857.52	PI 36:4|PI 16:0_20:4	[M-H]-	adduct linked to 4078_[M+CH3COONa-H]-; found in higher mz's MsMs_4078	0.917	TRUE	8.19	857.519	C45H79O13P	PI	VWRYMIZQLPXULA-JAXHXWBXNA-N	CCCCCCCCCCCCCCCC(=O)OCC(COP(O)(=O)OC1C(O)C(O)C(O)C(O)C1O)OC(=O)CCCCCC\C=C/C\C=C/C\C=C/C\C=C/CC	310	TRUE	TRUE	TRUE		FALSE	FALSE	null	null	100	98.9	92.2	89.6	100	13473.8	200227_Ariyasu_HFD_2	857.52014:195693 858.52349:170576 859.52685:53708	78.95174:12 78.95547:259 96.65084:12 96.97118:48 134.97426:12 134.98241:24 152.99333:586 171.01054:24 205.18396:36 223.0011:582 231.19559:12 241.0106:2672 250.3342:10 255.23384:2516 256.57404:24 259.02103:269 259.2424:301 281.6441:10 297.03699:545 301.18964:12 303.20712:107 303.22913:3006 315.04489:140 391.22299:1475 409.20053:12 409.23462:120 439.22681:213 497.22241:12 551.47949:36 553.27704:129…	21	200111	216219	220190	121321	195693	221229	219113	189912	194248	165937	204747	21	212173	179414	201091	185342	0
3424	8.164	855.502	PI 36:5|PI 16:0_20:5	[M-H]-	found in higher mz's MsMs_4085	0.417	TRUE	7.9	855.503	C45H77O13P	PI	FQGSWQFJOVVRRB-LPHKCNJWNA-N	CCCCCCCCCCCCCCCC(=O)OCC(COP(O)(=O)OC1C(O)C(O)C(O)C(O)C1O)OC(=O)CCC\C=C/C\C=C/C\C=C/C\C=C/C\C=C/CC	310	TRUE	TRUE	TRUE		FALSE	FALSE	null	null	100	98.4	76.8	95.7	100	532.09	200227_Ariyasu_CE2_1	855.50494:16166 856.50829:15318 857.51165:8933	78.95451:24 151.14751:10 152.98706:60 170.99663:12 217.92223:10 223.00424:86 228.99773:12 241.00522:242 255.22833:314 256.22025:36 257.22083:76 259.02679:24 284.24207:24 297.0336:86 301.21304:343 303.22574:36 315.03152:12 327.21249:12 327.22012:24 328.2363:24 391.21945:148 399.40292:10 409.23102:24 437.17859:12 439.21732:24 457.21487:10 463.21182:24 464.23627:36 478.85403:12 553.22388:12 553.2700…	22	16166	18165	19468	4175	5318	4837	4521	4785	3580	6609	7836	21.875	17932.9	4776.9	4295.1	7222.88	0
3592	8.653	871.536	PI 37:4|PI 17:0_20:4	[M-H]-	found in higher mz's MsMs_4202	0.917	TRUE	8.36	871.534	C46H81O13P	PI	NHCUHDJVBAQLLF-UMWXEKTDNA-N	CCCCCCCCCCCCCCCCC(=O)OCC(COP(O)(=O)OC1C(O)C(O)C(O)C(O)C1O)OC(=O)CCCCCC\C=C/C\C=C/C\C=C/C\C=C/CC	310	TRUE	TRUE	TRUE		FALSE	FALSE	null	null	100	98.2	84.5	92	100	216.47	200227_Ariyasu_HFD_avs_low_2	871.53369:10544 872.53704:10024 873.5404:3675	152.98843:12 152.99017:24 206.20071:10 241.0088:174 259.23828:36 269.24081:187 283.26242:24 297.03738:36 303.18066:12 303.23199:212 310.50848:10 405.23358:127 464.24344:10 567.2583:36 567.29175:79 585.30457:60 601.26019:48 614.44208:12 721.45404:12 721.47662:24 808.44946:12 808.52124:24 811.62872:24 835.44086:10 868.66046:24 871.44623:35 871.5415:1443 871.66168:36	10	10807	11303	9556	7258	11850	11872	12758	10544	10890	9472	10592	9.5	10555.1	10326.6	11397.5	10032.2	0
3742	8.96	889.58	PI 38:2	[M-H]-		0.25	TRUE	8.91	889.581	C47H87O13P	PI	RZFIPFIGUWXYNB-OHNCOSGTNA-N	CCCCCCCCCCCCCCCCCC(=O)OCC(COP(O)(=O)OC1C(O)C(O)C(O)C(O)C1O)OC(=O)CCCCCCCCC\C=C/C\C=C/CCCCC	320	TRUE	TRUE	TRUE		FALSE	FALSE	null	null	94.6	100	25.9	83.1	100	875.03	200227_Ariyasu_QC_2	889.57776:13741 890.58111:5829 891.58447:1974	84.9595:10 149.12924:12 152.99443:24 168.03345:12 168.04073:36 223.00647:36 229.19537:24 241.00092:111 241.01834:60 242.01938:48 259.24362:36 260.24554:24 279.22241:206 280.23401:127 283.24197:154 283.26321:234 284.24426:71 284.26791:60 297.03577:48 303.22791:495 304.22818:181 305.23502:36 327.22476:284 328.23587:279 360.29291:10 419.22644:24 419.25229:60 420.25574:24 421.27475:24 437.23325:12 43…	4	17782	18329	17302	7770	12251	13247	12808	8294	11195	10507	13741	3.9375	17804.5	11089.2	10765.7	12124	0
3743	9.603	889.584	PI 38:2|PI 18:0_20:2	[M-H]-		0.333	TRUE	8.91	889.581	C47H87O13P	PI	RZFIPFIGUWXYNB-OHNCOSGTNA-N	CCCCCCCCCCCCCCCCCC(=O)OCC(COP(O)(=O)OC1C(O)C(O)C(O)C(O)C1O)OC(=O)CCCCCCCCC\C=C/C\C=C/CCCCC	410	TRUE	TRUE	TRUE		FALSE	FALSE	null	null	100	89.5	86.8	78.2	100	109.41	200227_Ariyasu_CE2_2	889.5838:1732 890.58715:4565 891.59051:2612	241.00066:24 283.25128:24 307.24869:12 328.2384:10 419.23242:12 419.2468:24 581.29633:12 581.3031:36 887.95129:10 889.48663:24 889.54523:222 889.5871:295	0	1523	1732	1714	370	412	541	734	669	599	715	941	0	1656.6	440.938	667.438	827.969	0
3725	9.164	887.562	PI 38:3|PI 18:0_20:3	[M-H]-		0.917	TRUE	8.78	887.565	C47H85O13P	PI	GGSSNEAFVQRIHU-JTBMWNAQNA-N	CCCCCCCCCCCCCCCCCC(=O)OCC(COP(O)(=O)OC1C(O)C(O)C(O)C(O)C1O)OC(=O)CCCCCCCCC\C=C/C\C=C/C\C=C/CC	310	TRUE	TRUE	TRUE		FALSE	FALSE	null	null	100	96.7	90.3	90	100	7162.21	200227_Ariyasu_HFD_2	887.56519:47364 888.56854:31691 889.5719:11361	78.95425:48 152.9899:151 222.99277:120 241.01067:780 255.23613:12 259.01657:48 283.26443:704 297.03464:86 305.24368:807 315.04745:60 318.0636:10 419.25122:419 437.21457:12 437.25565:36 441.21143:12 441.23795:66 581.3183:464 589.17072:10 599.31708:140 603.271:36 603.29858:77 621.28204:24 642.47864:10 813.63647:36 884.67761:36 887.56421:8271	13	124603	138621	127786	35862	47364	52435	82977	87750	87004	68496	85052	13.1875	130337	45220.2	85910.2	76774.2	0
3706	8.921	885.554	PI 38:4|PI 18:0_20:4	[M-H]-	found in higher mz's MsMs_4271	0.917	TRUE	8.53	885.55	C47H83O13P	PI	OJESNYFIPWSOPO-ZKVKLVECNA-N	CCCCCCCCCCCCCCCCCC(=O)OCC(COP(O)(=O)OC1C(O)C(O)C(O)C(O)C1O)OC(=O)CCCCCC\C=C/C\C=C/C\C=C/C\C=C/CC	310	TRUE	TRUE	TRUE		FALSE	FALSE	null	null	100	96.7	94.2	85.6	100	49020.6	200227_Ariyasu_HFD_avs_low_3	885.54938:1010285 886.55273:720999 887.55609:222631	78.95679:847 89.73618:10 93.07005:24 96.96433:149 123.11684:10 134.97102:12 134.9808:36 149.06819:10 152.99507:2141 163.07776:24 170.99585:12 171.00502:48 177.08093:12 204.98897:24 205.19395:148 217.20081:24 222.99892:1732 231.21471:36 240.2225:36 241.01051:8690 259.02316:640 259.24002:780 277.61475:12 282.33441:48 283.20047:36 283.26187:9638 285.21851:48 285.47214:24 297.03439:1078 301.21625:24 …	178	1016981	968521	1045376	698464	1112686	1201767	1047085	939291	1010285	853186	1009763	178.312	1.01029e+06	1.00431e+06	998887	931475	0
3695	8.592	883.528	PI 38:5|PI 18:0_20:5	[M-H]-		0.25	TRUE	8.31	883.534	C47H81O13P	PI	SUYDNPBYMBTSMM-GLWDABGQNA-N	CCCCCCCCCCCCCCCCCC(=O)OCC(COP(O)(=O)OC1C(O)C(O)C(O)C(O)C1O)OC(=O)CCC\C=C/C\C=C/C\C=C/C\C=C/C\C=C/CC	310	TRUE	TRUE	TRUE		FALSE	FALSE	null	null	100	98.2	89.7	88	100	6971.78	200227_Ariyasu_CE2_2	883.52881:67295 884.53216:52146 885.53552:18174	78.95844:36 152.98193:12 152.99409:197 203.16765:12 203.17365:24 223.0042:213 241.01385:710 255.2327:24 257.22296:312 259.02893:48 265.25668:10 283.26794:695 285.25778:24 297.0358:114 301.21768:596 315.02875:12 315.04868:60 391.22177:24 419.24988:506 437.21323:70 437.26898:74 550.2135:10 581.31018:434 587.27014:10 599.27106:94 599.30884:118 617.25763:24 743.40344:10 762.52606:60 762.57257:36 809.…	4	69185	67295	73062	16494	27691	38008	28221	26680	22287	25582	37252	4.0625	69847.4	27398	25729.2	31417	0
3696	8.475	883.538	PI 38:5|PI 18:1_20:4	[M-H]-		0.917	TRUE	8.23	883.534	C47H81O13P	PI	XGZVRASBCZTHNO-HAGCXRLMNA-N	CCCCCCCC\C=C/CCCCCCCC(=O)OCC(COP(O)(=O)OC1C(O)C(O)C(O)C(O)C1O)OC(=O)CCCCCC\C=C/C\C=C/C\C=C/C\C=C/CC	310	TRUE	TRUE	TRUE		FALSE	FALSE	null	null	100	98.8	90.7	88.7	100	8113.72	200227_Ariyasu_HFD_avs_low_3	883.53455:122608 884.5379:100378 885.54126:30824	78.95686:113 87.04352:10 114.36684:12 152.99521:300 171.00334:24 177.09789:24 205.1881:36 217.19893:10 223.00121:451 227.24178:10 241.00853:1711 246.4109:10 255.23842:103 259.02112:188 259.23798:104 281.24866:1617 297.03223:234 301.22867:24 303.19498:35 303.23166:1783 315.0076:12 315.04495:95 327.23376:36 329.24997:95 358.70325:10 391.2258:78 396.57611:10 417.23929:883 435.23312:60 439.22678:143 …	9	72833	75973	73207	75561	119056	123888	124696	110077	122608	84271	105079	9.3125	74004.2	106168	119127	94675.3	0
3682	8.351	881.518	PI 38:6|PI 16:0_22:6	[M-H]-	similar chromatogram in higher mz_3762; found in higher mz's MsMs_4195	0.917	TRUE	8.14	881.519	C47H79O13P	PI	FPHAZHKZJQOPBU-LGFBOSHVNA-N	CCCCCCCCCCCCCCCC(=O)OCC(COP(O)(=O)OC1C(O)C(O)C(O)C(O)C1O)OC(=O)CC\C=C/C\C=C/C\C=C/C\C=C/C\C=C/C\C=C/CC	310	TRUE	TRUE	TRUE		FALSE	FALSE	null	null	100	99	92.2	87.7	100	14405	200227_Ariyasu_HFD_2	881.51843:177214 882.52178:166007 883.52514:53102	75.02425:12 78.95934:303 96.96443:36 96.96857:48 121.10108:24 134.97284:12 152.99358:690 159.10793:12 163.14435:60 175.13885:12 177.15968:36 189.16699:12 191.17383:36 204.98131:12 223.00145:699 229.17331:12 229.19879:192 240.96742:23 241.01099:3098 249.1747:12 249.18356:48 255.23199:2889 259.02594:244 279.2287:12 283.24594:840 296.97699:12 297.03503:368 298.67227:10 303.23938:12 315.04788:213 326…	9	206608	224438	218999	120373	177214	203854	193646	152407	161259	155300	183598	9.1875	216682	167147	169104	169449	0
3665	8.109	879.5	PI 38:7|PI 16:1_22:6	[M-H]-		0.417	TRUE	7.9	879.503	C47H77O13P	PI	GROKQQJYJNMCSC-LSTLUVPYNA-N	CCCCCC\C=C/CCCCCCCC(=O)OCC(COP(O)(=O)OC1C(O)C(O)C(O)C(O)C1O)OC(=O)CC\C=C/C\C=C/C\C=C/C\C=C/C\C=C/C\C=C/CC	310	TRUE	TRUE	TRUE		FALSE	FALSE	null	null	100	99.1	56.5	77.3	100	49.87	200227_Ariyasu_HFD_avs_low_3	879.5047:996 880.50805:822 881.51141:1035	152.98663:12 223.00555:10 237.15936:10 241.02177:24 253.22032:36 256.2395:36 280.21899:10 283.23633:12 300.18491:10 327.23654:48 341.20511:10 356.21744:24 389.18304:12 447.29291:10 465.31119:10 481.28705:24 740.42346:10 792.42505:12 819.48328:48 819.52344:48 819.56763:36 879.39301:12 879.4762:129 879.51782:132	0	756	861	862	815	1227	1360	1167	788	996	837	1090	0	826.229	1133.85	983.521	963.344	0
3838	9.263	899.564	PI 39:4|PI 19:0_20:4	[M-H]-		0.917	TRUE	8.81	899.565	C48H85O13P	PI	XVUQPQHEPXKWNS-PEDPXMNENA-N	CCCCCCCCCCCCCCCCCCC(=O)OCC(COP(O)(=O)OC1C(O)C(O)C(O)C(O)C1O)OC(=O)CCCCCC\C=C/C\C=C/C\C=C/C\C=C/CC	310	TRUE	TRUE	TRUE		FALSE	FALSE	null	null	100	95.3	90.6	83.2	100	95.72	200227_Ariyasu_CE2_2	899.56409:3334 900.56744:3280 901.5708:1297	152.99733:24 197.03549:10 222.99548:24 241.00478:48 297.27969:76 303.22995:60 303.24216:36 433.27481:24 529.23413:10 595.32941:48 613.30933:12 664.12604:10 825.578:12 896.61505:12 899.57153:634 899.60944:275	0	2782	3334	2603	1464	2008	2297	2438	2037	2034	1849	2338	0	2906.56	1922.65	2169.79	2093.62	0
3821	8.715	897.55	PI 39:5|PI 17:0_22:5	[M-H]-	ion correlated with 3278	0.417	TRUE	8.45	897.55	C48H83O13P	PI	IHXFDSAWCKCGAS-ZAAHLRFRNA-N	CCCCCCCCCCCCCCCCC(=O)OCC(COP(O)(=O)OC1C(O)C(O)C(O)C(O)C1O)OC(=O)CCCCC\C=C/C\C=C/C\C=C/C\C=C/C\C=C/CC	310	TRUE	TRUE	TRUE		FALSE	FALSE	null	null	100	98.4	84.8	75	100	31.24	200227_Ariyasu_CE2_1	897.54956:987 898.55291:778 899.55627:426	240.9836:12 241.00539:60 269.25113:10 303.22104:12 329.22885:12 405.25522:10 894.59467:12 897.50159:66 897.56049:247	14	987	964	873	453	656	633	647	623	476	674	747	13.6875	941.5	580.604	582.104	710.875	0
3811	8.583	895.529	PI 39:6|PI 17:0_22:6	[M-H]-		0.917	TRUE	8.36	895.534	C48H81O13P	PI	ZNTPMDYOOLWCIA-KAFSZNKPNA-N	CCCCCCCCCCCCCCCCC(=O)OCC(COP(O)(=O)OC1C(O)C(O)C(O)C(O)C1O)OC(=O)CC\C=C/C\C=C/C\C=C/C\C=C/C\C=C/C\C=C/CC	310	TRUE	TRUE	TRUE		FALSE	FALSE	null	null	100	98.9	91.7	83.8	100	99.4	200227_Ariyasu_CE2_1	895.53192:3410 896.53527:2965 897.53863:1109	241.01602:60 259.02219:12 269.24164:36 327.2403:36 401.95624:12 405.22656:36 405.24069:36 567.29736:48 583.33264:10 585.31372:24 625.258:12 821.59363:24 895.4964:214 895.52582:427 895.54681:447	0	3410	3711	2759	1927	2534	3193	2986	2571	2554	2171	2951	0	3293.5	2551.17	2703.48	2561	0
3927	9.432	913.57	PI 40:4|PI 18:0_22:4	[M-H]-	found in higher mz's MsMs_3973	0.917	TRUE	9	913.581	C49H87O13P	PI	VTYLJIRGLIZEIC-PYQGTGCGNA-N	CCCCCCCCCCCCCCCCCC(=O)OCC(COP(O)(=O)OC1C(O)C(O)C(O)C(O)C1O)OC(=O)CCCCCCCC\C=C/C\C=C/C\C=C/C\C=C/CC	310	TRUE	TRUE	TRUE		FALSE	FALSE	null	null	100	96.2	95.8	85.2	100	26.74	200227_Ariyasu_CE2_3	913.57959:2747 914.58294:2302 915.5863:1027	229.20729:10 241.0088:36 283.25299:24 283.26245:36 331.26001:36 419.2345:24 581.29871:36 629.30469:24 913.59924:466	2	2554	2616	2747	1713	3154	2782	2792	3453	2750	2223	2844	2.25	2638.77	2549.67	2998.33	2533.06	0
3928	9.663	913.58	PI 40:4|PI 20:0_20:4	[M-H]-		0.083	TRUE	9.14	913.581	C49H87O13P	PI	UETVUFSLJVFPBK-QLXZSTJSNA-N	CCCCCCCCCCCCCCCCCCCC(=O)OCC(COP(O)(=O)OC1C(O)C(O)C(O)C(O)C1O)OC(=O)CCCCCC\C=C/C\C=C/C\C=C/C\C=C/CC	410	TRUE	TRUE	TRUE		FALSE	FALSE	null	null	100	94.1	59.2	91.9	100	12.55	200227_Ariyasu_CE2_2	913.58038:1250 914.58373:1238 915.58709:476	222.99135:6 241.01355:30 259.22964:6 297.03787:6 303.2178:12 311.29584:24 439.18973:6 601.26447:6 609.34357:24 627.36359:12 851.55725:5 913.51935:30 913.57025:197 913.6424:96 913.68054:18	4	1137	1250	987	579	839	967	885	797	831	751	907	3.9375	1124.67	795.021	837.833	828.812	0
3914	9.248	911.564	PI 40:5|PI 18:0_22:5	[M-H]-		0.917	TRUE	8.64	911.565	C49H85O13P	PI	QLABQLNIHHHJCI-NIZIMQIGNA-N	CCCCCCCCCCCCCCCCCC(=O)OCC(COP(O)(=O)OC1C(O)C(O)C(O)C(O)C1O)OC(=O)CCCCC\C=C/C\C=C/C\C=C/C\C=C/C\C=C/CC	410	TRUE	TRUE	TRUE		FALSE	FALSE	null	null	100	92.2	91.2	86.1	100	220.83	200227_Ariyasu_HFD_3	911.56677:3903 912.57012:3613 913.57348:1465	205.11501:10 241.01428:48 255.23312:12 283.25653:60 329.2287:24 329.23886:48 419.24728:60 420.26221:10 563.43939:12 581.29669:36 599.33978:24 911.54877:398	0	2574	2411	2744	1796	5086	3903	3552	4478	3750	2914	3042	0	2576.25	3595.21	3926.67	2978.03	0
3902	8.836	909.55	PI 40:6|PI 18:0_22:6	[M-H]-	adduct linked to 2550_[M-C6H10O5-H]-	0.917	TRUE	8.52	909.55	C49H83O13P	PI	DJVOKHFQPGWUPK-HSBBONCLNA-N	CCCCCCCCCCCCCCCCCC(=O)OCC(COP(O)(=O)OC1C(O)C(O)C(O)C(O)C1O)OC(=O)CC\C=C/C\C=C/C\C=C/C\C=C/C\C=C/C\C=C/CC	310	TRUE	TRUE	TRUE		FALSE	FALSE	null	null	100	97.8	93.3	86.9	100	11903.7	200227_Ariyasu_HFD_3	909.55011:168274 910.55346:152017 911.55682:49486	78.95661:121 95.08162:12 143.09299:12 150.98122:12 152.99501:398 163.06697:12 177.16684:36 185.92075:10 191.17351:24 203.18472:12 223.00111:375 229.19209:161 241.01065:1625 249.19209:36 255.23839:10 259.01883:167 283.26685:1544 286.45724:24 297.0347:290 315.04007:109 326.15082:24 327.23389:1616 419.2543:1332 437.26468:94 463.15845:12 463.22791:220 553.61102:10 579.41876:24 581.26123:81 581.30859:…	4	212796	209152	207361	107331	132448	168274	156980	147403	138896	134815	165458	4.5	209770	136017	147759	150136	0
3901	8.538	909.543	PI 40:6|PI 18:1_22:5	[M-H]-		0.25	TRUE	8.34	909.55	C49H83O13P	PI	CVDYOYNJWLXMAW-LKVUMQLBNA-N	CCCCCCCC\C=C/CCCCCCCC(=O)OCC(COP(O)(=O)OC1C(O)C(O)C(O)C(O)C1O)OC(=O)CCCCC\C=C/C\C=C/C\C=C/C\C=C/C\C=C/CC	310	TRUE	TRUE	TRUE		FALSE	FALSE	null	null	100	99.1	84.9	77.9	100	126.75	200227_Ariyasu_HFD_1	909.54492:1404 910.54827:1690 911.55163:860	208.96671:10 241.00681:36 259.02615:12 281.23517:24 303.22015:12 329.22534:12 357.28107:10 443.23422:12 565.22607:10 645.30829:10 805.36249:12 824.59204:12 849.52875:10 909.53412:233 909.55951:253	0	1969	2256	2483	1404	1942	1852	1835	1843	1670	1551	1977	0	2235.96	1732.35	1782.31	1764.16	0
3892	8.413	907.535	PI 40:7|PI 18:1_22:6	[M-H]-		0.917	TRUE	8.17	907.534	C49H81O13P	PI	QHPDGSFYNQHVMI-HILQMKNTNA-N	CCCCCCCC\C=C/CCCCCCCC(=O)OCC(COP(O)(=O)OC1C(O)C(O)C(O)C(O)C1O)OC(=O)CC\C=C/C\C=C/C\C=C/C\C=C/C\C=C/C\C=C/CC	310	TRUE	TRUE	TRUE		FALSE	FALSE	null	null	100	98.6	89.5	90.8	100	376.28	200227_Ariyasu_HFD_2	907.5354:10709 908.53875:10421 909.54211:3598	122.01994:10 174.09639:10 222.99271:48 241.0106:202 281.2533:224 283.23367:36 291.30856:10 297.04181:36 327.23117:154 417.24786:73 435.24191:12 463.22751:24 579.25604:60 579.28986:161 597.302:36 625.29346:48 833.49438:12 833.59161:36 904.55597:24 907.54248:1579	2	6558	7309	5954	6927	10709	10564	9820	7486	8726	6537	8730	2.25	6607.15	9400.1	8677.5	7633.38	0
3875	8.143	905.513	PI 40:8|PI 18:2_22:6	[M-H]-		0.917	TRUE	7.94	905.519	C49H79O13P	PI	FGJIPINHJVAJIH-LNYCXSEGNA-N	CCCCC\C=C/C\C=C/CCCCCCCC(=O)OCC(COP(O)(=O)OC1C(O)C(O)C(O)C(O)C1O)OC(=O)CC\C=C/C\C=C/C\C=C/C\C=C/C\C=C/C\C=C/CC	310	TRUE	TRUE	TRUE		FALSE	FALSE	null	null	100	99.1	81	84.2	100	118.48	200227_Ariyasu_CE2_2	905.5188:1529 906.52215:1747 907.52551:870	113.03555:10 225.06477:10 241.00732:48 249.18205:10 279.23883:24 303.23285:24 327.23508:36 415.20532:12 415.2139:24 577.27057:24 625.25714:12 794.44751:10 820.50653:24 824.49097:10 831.60223:24 905.49634:154 905.5343:256	0	1407	1529	1451	1058	1762	1659	1323	1081	944	1180	1390	0	1462.48	1493.06	1115.94	1284.97	0
3859	8.336	903.503	PI 40:9	[M-H]-		0.917	TRUE	7.79	903.503	C49H77O13P	PI	ILCJIKHWWAGUAS-YVAAUFMTNA-N	CC\C=C/C\C=C/C\C=C/CCCCCCCC(=O)OCC(COP(O)(=O)OC1C(O)C(O)C(O)C(O)C1O)OC(=O)CC\C=C/C\C=C/C\C=C/C\C=C/C\C=C/C\C=C/CC	420	TRUE	TRUE	TRUE		FALSE	FALSE	null	null	87.6	93.8	15.3	66.2	100	76.86	200227_Ariyasu_CE2_1	903.50391:606 904.50726:789 905.51062:353	135.11342:10 152.99223:36 187.10216:10 240.99428:12 241.01607:48 255.22604:100 255.2395:48 259.00867:12 279.25064:10 283.23029:24 284.24438:10 301.25195:12 315.05386:24 321.24146:10 327.22513:36 336.22183:10 355.04385:24 391.20551:36 397.25464:10 553.2403:12 553.26666:89 571.25513:12 571.30542:24 593.25464:12 621.20819:10 625.28265:36 822.50311:10 829.60583:24 881.42523:12 881.50439:128 903.54395…	0	606	732	709	640	592	719	724	604	624	704	665	0	682.479	650.292	650.562	684.375	0
3310	8.662	843.54	PI O-36:4|PI O-16:0_20:4	[M-H]-		0.917	TRUE	8.33	843.539	C45H81O12P	EtherPI	WYUJHUHIPXIISK-PYQGTGCGNA-N	CCCCCCCCCCCCCCCCOCC(COP(O)(=O)OC1C(O)C(O)C(O)C(O)C1O)OC(=O)CCCCCC\C=C/C\C=C/C\C=C/C\C=C/CC	310	TRUE	TRUE	TRUE		FALSE	FALSE	null	null	100	97.6	93.3	98.4	100	438.99	200227_Ariyasu_HFD_avs_low_1	843.53821:9774 844.54156:9163 845.54492:3187	179.1084:10 228.20882:10 241.00781:65 241.01436:107 259.23508:36 303.23117:431 377.2139:12 377.25479:259 383.62421:10 395.24133:24 539.28235:86 539.30841:60 557.29889:48 557.32208:60 614.44946:60 681.45563:12 685.55377:60 768.53961:12 840.73999:12 840.74408:24 843.51331:707 843.54999:1547	0	8976	9378	9052	5672	8300	8097	9774	10319	8219	7837	8265	0	9135.56	7356.19	9437.29	8050.72	0
3593	9.275	871.572	PI O-38:4|PI O-18:0_20:4	[M-H]-		0.917	TRUE	8.91	871.571	C47H85O12P	EtherPI	ZICIQQDHHSIKNB-ZKVKLVECNA-N	CCCCCCCCCCCCCCCCCCOCC(COP(O)(=O)OC1C(O)C(O)C(O)C(O)C1O)OC(=O)CCCCCC\C=C/C\C=C/C\C=C/C\C=C/CC	310	TRUE	TRUE	TRUE		FALSE	FALSE	null	null	100	97	88.9	93.6	100	33.85	200227_Ariyasu_HFD_avs_low_2	871.57159:1751 872.57494:12308 873.5783:6489	240.99612:24 303.22028:36 405.23141:12 405.27097:48 567.30939:12 797.51904:12 811.638:12 871.56781:150	0	1224	1490	1061	970	1325	1337	1519	1751	1472	1209	1495	0	1258	1210.71	1580.54	1351.66	0
3568	8.712	869.558	PI O-38:5|PI O-18:1_20:4	[M-H]-		0.917	TRUE	8.45	869.555	C47H83O12P	EtherPI	VKRDRDRLFSZIGY-JZELYBSLNA-N	CCCCCCCC\C=C/CCCCCCCCOCC(COP(O)(=O)OC1C(O)C(O)C(O)C(O)C1O)OC(=O)CCCCCC\C=C/C\C=C/C\C=C/C\C=C/CC	310	TRUE	TRUE	TRUE		FALSE	FALSE	null	null	100	98.5	95.2	99.1	100	87.14	200227_Ariyasu_HFD_2	869.55334:8890 870.55669:8586 871.56005:5612	222.9989:24 241.00832:169 259.24002:24 303.229:238 403.25784:264 554.26752:10 565.3006:108 579.28619:10 583.29218:24 583.3125:60 806.50238:24 866.68347:24 869.56128:1649 869.67719:24	6	7775	8971	8178	5239	8890	8213	9132	10888	8240	7097	8361	5.625	8307.94	7447.17	9420	7729.06	0
3546	8.586	867.535	PI O-38:6|PI O-16:0_22:6	[M-H]-		0.167	TRUE	8.31	867.539	C47H81O12P	EtherPI	OAYKZSIIYSIOLL-YKPVOZFUNA-N	CCCCCCCCCCCCCCCCOCC(COP(O)(=O)OC1C(O)C(O)C(O)C(O)C1O)OC(=O)CC\C=C/C\C=C/C\C=C/C\C=C/C\C=C/C\C=C/CC	310	TRUE	TRUE	TRUE		FALSE	FALSE	null	null	100	98.4	63.5	94.4	100	139.5	200227_Ariyasu_HFD_avs_low_3	867.53363:1842 868.53698:1782 869.54034:786	208.92369:10 241.01057:36 255.22258:12 255.22931:24 283.25012:36 303.24124:12 305.25089:24 327.22342:60 344.23648:12 377.24655:60 388.55161:12 500.30289:10 539.27808:36 553.30304:12 771.48108:10 793.54242:36 859.53821:24 867.4682:48 867.54675:229	0	2869	3291	2853	1272	1790	2341	1997	2077	1842	1810	2571	0	3004.15	1800.65	1972.17	2190.59	0
3790	8.642	893.552	PI O-40:7|PI O-18:1_22:6	[M-H]-		0.583	TRUE	8.37	893.555	C49H83O12P	EtherPI	MKTORWZKAIZJHH-XAJDCCMMNA-N	CCCCCCCC\C=C/CCCCCCCCOCC(COP(O)(=O)OC1C(O)C(O)C(O)C(O)C1O)OC(=O)CC\C=C/C\C=C/C\C=C/C\C=C/C\C=C/C\C=C/CC	310	TRUE	TRUE	TRUE		FALSE	FALSE	null	null	100	98.4	55	94.5	100	60.84	200227_Ariyasu_CE2_2	893.55237:1299 894.55572:1481 895.55908:1290	241.00067:12 241.0072:24 283.27255:12 327.23492:48 403.26224:48 403.2876:36 419.24109:12 419.24969:48 553.28546:12 565.32269:24 567.32642:12 721.45563:24 743.44519:12 806.42548:12 808.53101:24 830.44482:12 830.50146:85 830.53784:36 893.4588:12 893.49237:47 893.55109:281	2	1128	1299	1245	512	783	707	821	947	690	788	878	2.25	1223.94	667.542	819.479	832.781	0
1864	6.442	608.352	PS 23:0	[M-H]-		0.917	TRUE	6.69	608.357	C29H56NO10P	PS	OUINIUAYRDSOGE-UHFFFAOYNA-N	CCCCCCCCCCCCCCCCC(=O)OC(COC(=O)CCCCC)COP(O)(=O)OCC(N)C(O)=O	320	TRUE	TRUE	TRUE		FALSE	FALSE	null	null	82.3	98.5	31.9	50.5	87.5	215.23	200227_Ariyasu_CE2_3	608.35504:2282 609.35839:1643 610.36175:1266	87.01893:12 115.03155:24 115.03305:48 127.6237:10 257.21399:10 281.24982:97 308.27554:12 326.09378:10 449.3002:10 478.25192:12 478.30408:24 521.28796:10 576.34406:24 608.3371:48	2	1664	1850	2282	1737	2514	2632	2651	3400	3615	1962	2636	2.25	1931.96	2294.27	3221.79	2299.47	0
2018	6.637	650.401	PS 26:0	[M-H]-		0.833	TRUE	7.43	650.404	C32H62NO10P	PS	VFTPWBDWOMEXAA-UHFFFAOYNA-N	CCCCCCCCCCCCCCCCCC(=O)OC(COC(=O)CCCCCCC)COP(O)(=O)OCC(N)C(O)=O	420	TRUE	TRUE	TRUE		FALSE	FALSE	null	null	90.5	87.3	50.4	73.8	100	156.75	200227_Ariyasu_QC_2	650.39929:753 651.40264:476 652.406:454	113.09434:10 152.99295:36 171.01196:10 196.03694:10 255.22424:12 279.05173:12 283.25424:60 391.15823:10 437.26627:24 483.86899:10 563.31268:12 563.34595:12 650.31915:12 650.36926:24	12	632	623	692	618	833	748	659	997	1059	603	753	11.6875	649.167	733.208	904.729	677.781	0
2458	8.722	734.5	PS 32:0|PS 16:0_16:0	[M-H]-		0.917	TRUE	8.61	734.498	C38H74NO10P	PS	KLFKZIQAIPDJCW-UHFFFAOYNA-N	CCCCCCCCCCCCCCCC(=O)OCC(COP(O)(=O)OCC(N)C(O)=O)OC(=O)CCCCCCCCCCCCCCC	310	TRUE	TRUE	TRUE		FALSE	FALSE	null	null	100	99.7	91.3	97.5	100	907.71	200227_Ariyasu_HFD_avs_low_1	734.49683:11554 735.50018:8706 736.50354:3267	78.95469:48 152.99263:262 182.30418:10 255.2357:1174 283.24524:12 303.23874:12 327.23111:36 391.22879:434 400.38617:10 409.22925:170 647.46252:396 732.05591:12 734.47656:113 734.49939:235	3	5317	6187	6879	7830	11950	13388	11554	11831	10324	6773	9656	3.375	6127.62	11056.4	11236.3	8214.47	0
2443	8.327	732.477	PS 32:1|PS 16:0_16:1	[M-H]-		0.75	TRUE	8.2	732.482	C38H72NO10P	PS	SQYNOJCBJMSMAA-PEZBUJJGNA-N	CCCCCCCCCCCCCCCC(=O)OCC(COP(O)(=O)OCC(N)C(O)=O)OC(=O)CCCCCCC\C=C/CCCCCC	310	TRUE	TRUE	TRUE		FALSE	FALSE	null	null	100	99.8	77.6	91.6	100	68.2	200227_Ariyasu_CE2_3	732.47681:1278 733.48016:1058 734.48352:387	78.96186:12 152.99011:36 227.20183:12 253.19588:12 253.2048:36 253.2316:24 255.23871:102 281.38553:10 361.16913:10 389.21652:36 391.2319:63 409.24655:36 465.23285:10 645.44226:68 645.47076:36 732.4231:12 732.44971:24 732.49524:48	0	822	966	1278	363	691	591	635	668	569	534	843	0	1022.19	548.375	624.188	688.5	0
2644	8.637	762.541	PS 34:0|PS 16:0_18:0	[M-H]-	adduct linked to 2545_[M+Na-2H]-	0.667	TRUE	8.96	762.529	C40H78NO10P	PS	UYGORIHCWHGAJE-UHFFFAOYNA-N	CCCCCCCCCCCCCCCCCC(=O)OC(COC(=O)CCCCCCCCCCCCCCC)COP(O)(=O)OCC(N)C(O)=O	310	TRUE	TRUE	TRUE		FALSE	FALSE	null	null	98.4	97.8	41.9	79.3	100	2297.22	200227_Ariyasu_HFD_2	762.54321:31519 763.54656:19096 764.54992:5876	152.97934:12 152.99149:91 168.03401:24 255.23364:196 256.23453:97 257.24866:24 280.32187:24 281.246:285 282.2471:48 283.25708:36 317.19543:24 325.24878:12 327.23346:36 391.16443:12 391.21439:60 392.2226:48 393.22656:60 410.23419:48 411.24384:36 417.22751:12 419.25656:24 672.29706:12 673.48383:36 675.49927:293 685.50049:12 688.52032:77 700.50269:10 747.51154:24 762.51508:133	0	19593	20834	18995	30797	31519	31336	30561	33844	30916	26260	27543	0	19807.6	31217.2	31773.6	26901.3	0
2630	8.786	760.512	PS 34:1|PS 16:0_18:1	[M-H]-		0.917	TRUE	8.46	760.513	C40H76NO10P	PS	OIWCYIUQAVBPGV-ZCXUNETKNA-N	CCCCCCCCCCCCCCCC(=O)OCC(COP(O)(=O)OCC(N)C(O)=O)OC(=O)CCCCCCC\C=C/CCCCCCCC	310	TRUE	TRUE	TRUE		FALSE	FALSE	null	null	100	97.6	81.2	93.4	100	3760.65	200227_Ariyasu_HFD_3	760.51526:53482 761.51861:40571 762.52197:12841	78.95641:345 96.96946:36 122.99033:10 134.98201:24 152.99638:914 168.03188:12 168.04279:68 237.22556:10 253.20386:24 255.23328:3021 256.18701:24 279.23703:24 281.24799:1361 283.26144:108 301.21826:24 303.23828:82 327.23563:24 335.21933:12 389.18759:24 389.94653:24 391.22507:1699 407.20944:12 409.23389:705 417.24429:443 419.25903:85 435.22067:12 435.25287:115 437.26068:48 671.28546:24 673.47607:23…	3	50248	56084	63295	29245	49857	53482	51505	48879	47133	34592	55167	2.5625	56542	44194.7	49172.3	44879.5	0
2616	8.456	758.501	PS 34:2|PS 16:0_18:2	[M-H]-		0.917	TRUE	8.2	758.498	C40H74NO10P	PS	ZGNVQERQNSXHHO-BCTRXSSUNA-N	CCCCCCCCCCCCCCCC(=O)OCC(COP(O)(=O)OCC(N)C(O)=O)OC(=O)CCCCCCC\C=C/C\C=C/CCCCC	310	TRUE	TRUE	TRUE		FALSE	FALSE	null	null	100	98.7	87.9	93.1	100	935.38	200227_Ariyasu_CE2_3	758.4975:24222 759.50085:16931 760.50421:5067	78.95692:114 152.99542:607 171.00543:24 255.23663:1573 279.2312:511 281.24918:24 293.21167:10 301.20734:12 391.19882:78 391.22659:727 409.22409:298 415.23312:148 417.23441:24 433.20749:12 433.23672:60 480.29691:12 671.46594:843 758.51166:568	0	22202	25426	24222	6255	7963	10224	12570	11238	11568	10972	14801	0	23949.9	8147.25	11792.2	12886.9	0
2725	8.671	772.514	PS 35:2|PS 17:0_18:2	[M-H]-	similar chromatogram in higher mz_2905; similar chromatogram in higher mz_3310; similar chromatogram in higher mz_4509	0.417	TRUE	8.4	772.513	C41H76NO10P	PS	HLZQVZOGXVKYKN-OHNCOSGTNA-N	CCCCCCCCCCCCCCCCC(=O)OCC(COP(O)(=O)OCC(N)C(O)=O)OC(=O)CCCCCCC\C=C/C\C=C/CCCCC	310	TRUE	TRUE	TRUE		FALSE	FALSE	null	null	100	98.4	70.1	86.3	100	262.38	200227_Ariyasu_CE2_3	772.51056:3546 773.51391:2406 774.51727:942	117.62858:10 152.99023:24 168.04729:24 255.22771:60 256.23758:24 269.24796:106 279.17496:12 279.21951:48 293.23093:12 305.24432:84 306.25284:101 307.26056:24 405.21423:12 405.2453:60 415.19031:12 423.25851:24 433.22217:24 685.46204:162 685.5025:140 712.5343:12 772.52454:161	0	3573	3852	3546	1189	1948	2052	2217	2312	2127	1722	2429	0	3657.12	1729.6	2218.62	2075.81	0
2836	9.467	788.556	PS 36:1|PS 18:0_18:1	[M-H]-	adduct linked to 2987_[M+CH3COONa-H]-	0.917	TRUE	8.92	788.545	C42H80NO10P	PS	AJFWREUFUPEYII-ZZEZOPTANA-N	CCCCCCCCCCCCCCCCCC(=O)OCC(COP(O)(=O)OCC(N)C(O)=O)OC(=O)CCCCCCC\C=C/CCCCCCCC	410	TRUE	TRUE	TRUE		FALSE	FALSE	null	null	100	93.6	89	92.5	100	3802.4	200227_Ariyasu_CE2_1	788.55518:65149 789.55853:56289 790.56189:22345	78.95824:298 96.97015:36 122.16774:10 152.99571:1161 168.12038:10 281.22638:69 281.24521:1352 282.34299:36 283.2421:127 283.26099:4004 284.26804:24 303.23547:24 305.24265:12 327.215:36 417.23563:472 419.2532:1960 433.71423:10 435.24115:77 437.26654:748 690.63605:10 699.25946:48 701.44318:45 701.51013:3230 702.51404:24 712.68634:12 714.56451:36 785.82983:12 785.94788:24 788.44806:24 788.55054:1903	7	65149	51632	35573	42455	80187	53645	67994	37193	70461	38995	42972	6.75	50784.7	58762.5	58549.1	40983.4	0
2825	9.054	786.52	PS 36:2|PS 18:0_18:2	[M-H]-	similar chromatogram in higher mz_3262; similar chromatogram in higher mz_3993	0.917	TRUE	8.5	786.529	C42H78NO10P	PS	AGTPCXBHIGMTEU-MLWYYCKJNA-N	CCCCCCCCCCCCCCCCCC(=O)OCC(COP(O)(=O)OCC(N)C(O)=O)OC(=O)CCCCCCC\C=C/C\C=C/CCCCC	410	TRUE	TRUE	TRUE		FALSE	FALSE	null	null	100	93.9	71.6	93.1	100	2296.82	200227_Ariyasu_HFD_avs_low_3	786.52356:38289 787.52691:29437 788.53027:8962	78.95934:78 93.07825:12 109.09825:10 133.09949:12 140.00775:60 152.99171:334 161.13036:24 175.14796:36 189.161:12 196.03163:60 214.05841:12 229.19426:82 249.18546:24 259.24698:36 271.91589:10 279.2283:1412 281.24158:60 283.229:63 283.26443:983 303.23404:405 326.19119:24 327.2261:1016 415.22079:113 417.23349:48 419.25684:751 433.23868:24 437.26431:366 458.27228:70 476.28149:195 506.2532:48 524.266…	10	76902	76035	64347	33448	38586	42855	47407	42002	38289	47137	50649	10.25	72428	38296.4	42565.9	48893.2	0
2824	8.533	786.519	PS 36:2|PS 18:1_18:1	[M-H]-		0.083	TRUE	8.46	786.529	C42H78NO10P	PS	WTBFLCSPLLEDEM-CLFAGFIQNA-N	CCCCCCCC\C=C/CCCCCCCC(=O)OCC(COP(O)(=O)OCC(N)C(O)=O)OC(=O)CCCCCCC\C=C/CCCCCCCC	310	TRUE	TRUE	TRUE		FALSE	FALSE	null	null	98.5	99.9	31.2	71.6	100	53.26	200227_Ariyasu_CE2_1	786.51917:1710 787.52252:708 788.52588:2901	152.99028:12 227.19583:12 251.20392:12 255.22792:251 257.23618:36 277.20676:12 281.24478:24 303.23257:60 313.71225:10 391.21881:24 393.22266:24 409.23038:12 416.22089:24 697.45984:12 699.49225:60 712.48303:24 782.53552:12 786.50153:48	2	1710	1774	1730	845	1296	1394	1485	1382	1427	1124	1499	2.25	1737.81	1178.31	1431.33	1311.28	0
2804	8.438	782.502	PS 36:4|PS 16:0_20:4	[M-H]-	adduct linked to 3329_[M+C2H3N+Na-2H]-; similar chromatogram in higher mz_3206; found in higher mz's MsMs_3329	0.917	TRUE	8.31	782.498	C42H74NO10P	PS	FNOBGXQUVKEMEE-JAXHXWBXNA-N	CCCCCCCCCCCCCCCC(=O)OCC(COP(O)(=O)OCC(N)C(O)=O)OC(=O)CCCCCC\C=C/C\C=C/C\C=C/C\C=C/CC	310	TRUE	TRUE	TRUE		FALSE	FALSE	null	null	100	99.6	87.5	89.2	100	7253.97	200227_Ariyasu_CE2_1	782.4989:240404 783.50225:156854 784.50561:43905	78.9582:911 96.95906:12 96.96873:145 127.08195:12 134.98289:132 141.00955:10 152.49788:24 152.99565:3891 153.8143:24 165.98909:24 171.00754:83 175.15411:24 205.19283:24 217.11905:12 219.13361:24 231.20508:12 254.39709:60 254.40605:68 255.20352:294 255.23042:13529 256.12799:24 257.22293:24 257.48633:24 259.2435:174 275.2106:24 279.22708:24 282.34756:24 283.25851:144 284.26318:36 301.18365:12 301.2…	3	240404	258557	278780	197923	327276	328474	317354	276227	284871	223461	302850	3.375	259247	284558	292817	263155	0
2788	8.197	780.48	PS 36:5|PS 16:0_20:5	[M-H]-		0.917	TRUE	7.99	780.482	C42H72NO10P	PS	VLPJTQXJVHPDIV-LPHKCNJWNA-N	CCCCCCCCCCCCCCCC(=O)OCC(COP(O)(=O)OCC(N)C(O)=O)OC(=O)CCC\C=C/C\C=C/C\C=C/C\C=C/C\C=C/CC	310	TRUE	TRUE	TRUE		FALSE	FALSE	null	null	100	99.1	81.5	89.9	100	649.92	200227_Ariyasu_CE2_3	780.48047:33039 781.48382:28198 782.48718:8929	78.9557:169 96.96316:12 96.96731:36 152.99373:815 167.10811:12 170.99998:24 203.14323:12 255.22998:2463 257.21799:124 281.22574:12 281.23514:60 283.26273:36 301.21472:413 303.22498:48 317.20645:36 319.22162:81 389.94815:36 391.21838:1042 407.9024:12 409.22992:440 420.3735:10 437.21259:200 455.22031:48 476.27966:10 693.44708:1005 777.95581:24 780.4198:47 780.47858:592 780.49817:509	0	25070	31631	33039	4479	5348	6090	5052	3581	3776	8320	12772	0	29913.4	5305.44	4136.44	10546	0
2929	9.27	800.548	PS 37:2|PS 19:0_18:2	[M-H]-		0.667	TRUE	8.8	800.545	C43H80NO10P	PS	FBKHRKBIWQLCSR-MLWYYCKJNA-N	CCCCCCCCCCCCCCCCCCC(=O)OCC(COP(O)(=O)OCC(N)C(O)=O)OC(=O)CCCCCCC\C=C/C\C=C/CCCCC	310	TRUE	TRUE	TRUE		FALSE	FALSE	null	null	100	95.1	47.3	85.1	100	159.76	200227_Ariyasu_QC_2	800.54974:1209 801.55309:945 802.55645:884	220.13399:10 253.20976:48 255.22575:36 260.24521:10 279.22443:36 283.26288:24 284.26282:12 297.27972:24 305.242:12 306.26035:24 431.26416:10 433.26859:24 480.27802:12 713.49579:48 726.5434:36 740.51477:12 750.5:10 800.55548:48	0	1362	1498	1449	827	1054	968	1178	1117	1062	821	1209	0	1436.17	949.333	1118.79	1015	0
2905	8.687	796.517	PS 37:4|PS 17:0_20:4	[M-H]-	similar chromatogram in higher mz_4509; similar chromatogram in higher mz_3711	0.917	TRUE	8.49	796.513	C43H76NO10P	PS	NYRLAGYOGZBIFV-UMWXEKTDNA-N	CCCCCCCCCCCCCCCCC(=O)OCC(COP(O)(=O)OCC(N)C(O)=O)OC(=O)CCCCCC\C=C/C\C=C/C\C=C/C\C=C/CC	310	TRUE	TRUE	TRUE		FALSE	FALSE	null	null	100	99.1	82.5	91.6	100	896.31	200227_Ariyasu_HFD_avs_low_2	796.51227:16862 797.51562:12891 798.51898:4570	78.95306:48 146.53299:10 152.99683:357 259.23779:24 269.24722:854 303.22897:355 403.93155:24 405.24411:477 423.25436:211 439.21765:60 457.24216:24 686.51843:24 707.17792:12 709.48608:709 734.47363:24 796.43866:24 796.50598:318 796.58521:24	1	12880	13477	12146	10837	19262	18814	18182	16862	17557	12137	14002	0.5625	12834.7	16304.3	17533.6	13069.7	0
3061	10.389	816.575	PS 38:1|PS 18:0_20:1	[M-H]-		0.667	TRUE	9.72	816.576	C44H84NO10P	PS	KVMIIDXBXADXIM-ZPHPHTNENA-N	CCCCCCCCCCCCCCCCCC(=O)OCC(COP(O)(=O)OCC(N)C(O)=O)OC(=O)CCCCCCCCC\C=C/CCCCCCCC	410	TRUE	TRUE	TRUE		FALSE	FALSE	null	null	100	90.3	48.5	89.6	100	148.11	200227_Ariyasu_CE2_3	816.57544:3128 817.57879:2319 818.58215:35259	140.00949:10 152.99007:48 255.23415:24 269.24533:10 281.22537:24 281.25125:36 283.25998:105 309.26584:24 311.29282:170 409.21518:10 417.22827:24 419.24295:24 437.24429:24 445.27124:24 447.26047:48 463.27029:12 465.28717:24 560.22461:10 729.54309:160 742.5639:36 742.59833:60 816.58191:99 816.63806:24	0	2496	2875	3128	1562	2472	2642	2474	2448	1940	1648	2813	0	2833	2225.23	2287.33	2230.53	0
3040	9.523	814.556	PS 38:2|PS 18:0_20:2	[M-H]-		0.25	TRUE	9.04	814.56	C44H82NO10P	PS	VQBUNNLIFOLWSM-OHNCOSGTNA-N	CCCCCCCCCCCCCCCCCC(=O)OCC(COP(O)(=O)OCC(N)C(O)=O)OC(=O)CCCCCCCCC\C=C/C\C=C/CCCCC	310	TRUE	TRUE	TRUE		FALSE	FALSE	null	null	100	94.6	63.7	71.1	100	167.02	200227_Ariyasu_HFD_3	814.55591:1450 815.55926:933 816.56262:276203	107.08589:10 269.23773:10 283.25455:48 307.27423:36 311.28464:12 327.23077:91 486.29596:12 727.49652:24 814.54877:60 814.57678:24	0	1321	1344	1490	776	1403	1450	1418	1463	1361	1057	1322	0	1384.83	1209.52	1413.92	1189.16	0
3041	9.754	814.557	PS 38:2|PS 20:0_18:2	[M-H]-		0.083	TRUE	9.09	814.56	C44H82NO10P	PS	MBVNMGSYVTUTBM-ZARCXLEVNA-N	CCCCCCCCCCCCCCCCCCCC(=O)OCC(COP(O)(=O)OCC(N)C(O)=O)OC(=O)CCCCCCC\C=C/C\C=C/CCCCC	410	TRUE	TRUE	TRUE		FALSE	FALSE	null	null	100	90.7	24.2	70.7	100	154.22	200227_Ariyasu_CE2_2	814.55676:1711 815.56011:1111 816.56347:7616	121.99699:10 152.98846:24 279.22632:12 281.23486:10 285.27359:10 307.26276:110 311.27307:12 311.29041:24 327.23413:75 419.23148:12 422.90875:10 447.27826:24 504.30435:24 539.47455:10 727.50507:48 740.56122:24 811.90845:10 814.50165:36 814.52972:87 814.6098:24	2	1684	1711	1485	758	949	1057	1021	1048	839	1029	1069	2.25	1626.5	921.396	969.229	1048.97	0
3024	9.24	812.544	PS 38:3|PS 18:0_20:3	[M-H]-		0.917	TRUE	8.83	812.545	C44H80NO10P	PS	WHUMBFDYURAXQS-JTBMWNAQNA-N	CCCCCCCCCCCCCCCCCC(=O)OCC(COP(O)(=O)OCC(N)C(O)=O)OC(=O)CCCCCCCCC\C=C/C\C=C/C\C=C/CC	310	TRUE	TRUE	TRUE		FALSE	FALSE	null	null	100	96.4	85.5	92.2	100	1258.85	200227_Ariyasu_HFD_avs_low_2	812.54346:29730 813.54681:19076 814.55017:10109	78.95945:117 134.98598:24 152.99541:577 281.24197:12 283.2601:1504 284.2648:48 285.276:24 303.2345:24 305.23672:178 305.24899:571 327.23419:48 419.2373:134 419.25742:930 420.24936:36 421.24533:24 437.25613:334 437.29132:75 439.27441:24 441.23547:157 459.26483:36 725.50433:1091 741.62347:10 809.8667:24 812.42462:24 812.54065:770	3	34741	36525	35320	18618	25026	25117	31682	29730	28052	25952	30004	2.8125	35528.6	22920.2	29821.2	27978.2	0
3010	8.978	810.528	PS 38:4|PS 18:0_20:4	[M-H]-		0.917	TRUE	8.7	810.529	C44H78NO10P	PS	IULWELDCBXQXED-ZKVKLVECNA-N	CCCCCCCCCCCCCCCCCC(=O)OCC(COP(O)(=O)OCC(N)C(O)=O)OC(=O)CCCCCC\C=C/C\C=C/C\C=C/C\C=C/CC	310	TRUE	TRUE	TRUE		FALSE	FALSE	null	null	100	98.3	87.4	89.8	100	7323.73	200227_Ariyasu_QC_1	810.52869:414622 811.53204:276715 812.5354:73717	78.95746:1322 96.96934:196 122.00097:10 134.98372:95 150.97757:48 152.50919:36 152.96532:22 152.99483:5423 165.99188:69 170.99571:24 171.00673:86 205.19203:60 231.20644:12 251.18117:10 259.24274:224 281.2467:24 282.34448:94 283.22235:31 283.26251:22523 284.25299:48 285.34003:36 287.28241:24 301.20486:12 303.20041:101 303.23218:4935 307.26544:60 327.21671:12 327.23193:48 417.87729:36 419.09451:24 …	8	361981	377682	384239	396682	480847	446371	478438	442896	430756	414622	423394	8.25	374634	441300	450697	419008	0
2993	8.639	808.509	PS 38:5|PS 18:0_20:5	[M-H]-		0.333	TRUE	8.52	808.513	C44H76NO10P	PS	DERBZMCOPJTRSZ-GLWDABGQNA-N	CCCCCCCCCCCCCCCCCC(=O)OCC(COP(O)(=O)OCC(N)C(O)=O)OC(=O)CCC\C=C/C\C=C/C\C=C/C\C=C/C\C=C/CC	310	TRUE	TRUE	TRUE		FALSE	FALSE	null	null	100	99.6	84.5	90.5	100	4847.88	200227_Ariyasu_CE2_1	808.51324:103369 809.51659:74374 810.51995:25684	78.95583:493 96.9675:48 127.07106:10 152.5085:24 152.99414:1554 163.08223:10 171.00229:48 203.15984:12 203.17384:24 255.21288:12 255.23305:89 257.22107:132 281.24786:112 282.33856:36 283.20935:23 283.26129:4306 284.1879:24 287.80234:24 301.21088:1199 303.22601:48 315.59247:10 327.21786:24 391.18927:12 391.21149:60 409.21436:12 417.23035:60 417.90137:36 419.24792:2327 420.86145:24 435.24161:48 437…	0	103369	112563	112839	22052	34053	38790	34959	28784	30763	46172	59067	0	109590	31631.5	31502.1	52619.7	0
2994	8.593	808.512	PS 38:5|PS 18:1_20:4	[M-H]-		0.083	TRUE	9.15	808.513	C44H76NO10P	PS	YEPDLFVZBAYNRO-HAGCXRLMNA-N	CCCCCCCC\C=C/CCCCCCCC(=O)OCC(COP(O)(=O)OCC(N)C(O)=O)OC(=O)CCCCCC\C=C/C\C=C/C\C=C/C\C=C/CC	410	TRUE	TRUE	TRUE		FALSE	FALSE	null	null	100	93.3	76.2	91	100	3541.45	200227_Ariyasu_QC_2	808.5116:63239 809.51495:36591 810.51831:12218	78.95995:244 81.03468:10 96.96503:48 152.99236:936 171.00578:48 205.69557:24 255.23222:319 256.22861:36 259.23398:24 279.20068:12 279.22882:283 281.24445:2847 285.25241:24 303.22964:898 329.22235:24 329.24017:60 391.22885:170 392.22043:24 404.25934:10 409.22067:36 409.24338:79 415.89908:36 417.23953:1386 435.22159:63 435.24796:586 439.17111:24 439.21814:195 457.22763:60 465.24136:36 483.24066:12 …	2	88989	112772	104330	31355	47974	49822	50811	42257	41912	44777	63239	2.25	102030	43050.2	44993.5	54008	0
2972	8.378	806.499	PS 38:6|PS 16:0_22:6	[M-H]-		0.917	TRUE	8.18	806.498	C44H74NO10P	PS	PWBBJQOVCTWPIM-LGFBOSHVNA-N	CCCCCCCCCCCCCCCC(=O)OCC(COP(O)(=O)OCC(N)C(O)=O)OC(=O)CC\C=C/C\C=C/C\C=C/C\C=C/C\C=C/C\C=C/CC	310	TRUE	TRUE	TRUE		FALSE	FALSE	null	null	100	99.2	82	87.8	100	7921.77	200227_Ariyasu_HFD_avs_low_2	806.4975:98690 807.50085:85371 808.50421:26105	78.95814:579 96.96999:108 121.27719:5 134.98097:70 152.99527:2129 161.13223:6 165.99408:12 168.33829:5 171.00157:88 177.15775:12 189.16884:6 229.15404:6 229.19864:83 233.15663:6 249.19003:12 254.38953:18 254.4052:55 255.20715:93 255.23181:7237 255.67142:12 256.50458:12 257.13428:12 276.55688:5 279.2261:51 281.24408:12 283.24097:272 299.23978:12 303.21957:6 327.22885:1057 341.20245:5 343.21436:24 …	2	141459	150481	160627	83896	132895	139578	120720	98690	102680	91210	130770	2.25	150856	118790	107363	110990	0
2954	8.446	804.481	PS 38:7	[M-H]-		0.583	TRUE	7.81	804.482	C44H72NO10P	PS	MHFDYTHGRNVFBR-MRHVLSGYNA-N	CC\C=C/C\C=C/C\C=C/CCCCCCCC(=O)OCC(COP(O)(=O)OCC(N)C(O)=O)OC(=O)CCCCCC\C=C/C\C=C/C\C=C/C\C=C/CC	420	TRUE	TRUE	TRUE		FALSE	FALSE	null	null	84.5	91.1	49.8	47.5	100	164.47	200227_Ariyasu_QC_1	804.47791:1590 805.48126:1034 806.48462:31174	152.9911:12 152.99458:60 255.22701:199 281.258:12 283.25732:36 297.22574:10 303.22925:60 327.22125:24 341.19736:24 377.25815:12 391.22635:48 409.20404:12 439.23056:24 518.24121:48 717.42462:24 746.47534:24 804.40692:12 804.44672:48 804.46661:96 804.49054:85 804.52637:147	1	1490	1549	1610	1829	1920	1945	1763	1688	1711	1590	1733	1.125	1549.96	1898.1	1720.79	1661.44	0
3121	9.279	824.545	PS 39:4|PS 19:0_20:4	[M-H]-	ion correlated with 3637	0.917	TRUE	8.77	824.545	C45H80NO10P	PS	RTXBFZOVQQZYMH-PEDPXMNENA-N	CCCCCCCCCCCCCCCCCCC(=O)OCC(COP(O)(=O)OCC(N)C(O)=O)OC(=O)CCCCCC\C=C/C\C=C/C\C=C/C\C=C/CC	410	TRUE	TRUE	TRUE		FALSE	FALSE	null	null	100	94.3	68.2	91.1	100	163.82	200227_Ariyasu_CE2_1	824.54236:3058 825.54571:2306 826.54907:1368	152.98497:12 152.98671:36 239.24324:10 253.20952:48 255.23:48 283.26511:24 285.27628:12 297.27484:174 301.20505:12 303.22748:167 329.25589:36 371.31027:10 433.2283:24 433.27213:114 439.23395:24 451.26492:36 688.55981:24 723.53033:36 737.51105:176 750.52557:84 824.55121:118	2	3058	3607	2988	2218	2872	3096	3021	3057	2492	2317	3356	2.25	3217.5	2728.75	2856.81	2836.69	0
3088	8.61	820.507	PS 39:6|PS 17:0_22:6	[M-H]-		0.583	TRUE	8.36	820.513	C45H76NO10P	PS	JDWLFPUFMDBHEL-KAFSZNKPNA-N	CCCCCCCCCCCCCCCCC(=O)OCC(COP(O)(=O)OCC(N)C(O)=O)OC(=O)CC\C=C/C\C=C/C\C=C/C\C=C/C\C=C/C\C=C/CC	310	TRUE	TRUE	TRUE		FALSE	FALSE	null	null	100	98.7	76.5	88.8	100	211.6	200227_Ariyasu_HFD_avs_low_3	820.51129:4077 821.51464:3543 822.518:2748	139.03302:10 152.99164:76 256.22571:10 269.24268:291 281.23672:12 281.24615:36 296.22961:10 327.23611:60 405.23572:164 423.21982:12 423.24289:89 436.28162:12 463.21515:36 481.22797:12 673.37085:12 731.03967:12 733.46625:102 735.69891:10 820.42657:12 820.51099:99 820.53912:71	0	3863	4208	3820	2862	4120	4486	4022	3623	4077	2546	4267	0	3963.92	3822.33	3907.35	3406.31	0
3322	11.731	844.608	PS 40:1|PS 22:0_18:1	[M-H]-		0.417	TRUE	10.73	844.607	C46H88NO10P	PS	KFQGFVMICAOVBD-NKFKGCMQNA-N	CCCCCCCCCCCCCCCCCCCCCC(=O)OCC(COP(O)(=O)OCC(N)C(O)=O)OC(=O)CCCCCCC\C=C/CCCCCCCC	410	TRUE	TRUE	TRUE		FALSE	FALSE	null	null	100	79.8	21.1	90.9	100	89.67	200227_Ariyasu_HFD_2	844.60815:2819 845.6115:2758 846.61486:11565	152.98782:12 152.99651:36 168.04109:141 281.24802:176 339.3222:209 383.31848:10 417.23843:36 475.30112:60 475.31946:97 493.33005:24 699.56616:24 757.57361:204 768.12006:24 769.61041:157 769.67657:48 770.51776:24 770.5567:57 770.62292:1904 785.59589:36 844.56134:36 844.59802:79 844.64697:60 844.70813:36	2	2314	2600	2902	1661	2819	2686	2464	2506	2372	1855	2324	2.25	2605.08	2388.65	2447.54	2089.62	0
3300	10.393	842.582	PS 40:2|PS 18:1_22:1	[M-H]-		0.25	TRUE	9.86	842.592	C46H86NO10P	PS	FPXKHYLLOQURGZ-YQSYOFKPNA-N	CCCCCCCC\C=C/CCCCCCCCCCCC(=O)OC(COC(=O)CCCCCCC\C=C/CCCCCCCC)COP(O)(=O)OCC(N)C(O)=O	410	TRUE	TRUE	TRUE		FALSE	FALSE	null	null	100	93.8	56.7	87.3	100	105.34	200227_Ariyasu_CE2_3	842.58936:1339 843.59271:1055 844.59607:93330	279.20511:12 279.23325:48 281.24652:24 329.25024:10 337.30734:60 417.23682:24 473.25793:12 473.27933:36 491.31381:36 560.32751:10 750.54309:24 755.53394:36 768.62408:24 770.58234:24 839.77454:10 842.57068:48	0	979	892	1339	515	1046	1035	780	1378	1310	547	1378	0	1070.04	865.438	1156.12	962.25	0
3264	9.473	838.558	PS 40:4|PS 18:0_22:4	[M-H]-	adduct linked to 3287_[M+C2H3N+Na-2H]-	0.917	TRUE	9	838.56	C46H82NO10P	PS	LJUFXCVFKSJRPV-PYQGTGCGNA-N	CCCCCCCCCCCCCCCCCC(=O)OCC(COP(O)(=O)OCC(N)C(O)=O)OC(=O)CCCCCCCC\C=C/C\C=C/C\C=C/C\C=C/CC	310	TRUE	TRUE	TRUE		FALSE	FALSE	null	null	100	95.3	68.3	91.1	100	700.64	200227_Ariyasu_HFD_avs_low_3	838.55682:12242 839.56017:8243 840.56353:550061	78.96182:48 136.80164:10 152.99344:211 281.23685:12 283.26205:544 287.27954:24 303.22424:24 309.28522:12 331.23907:36 331.26205:262 337.34561:10 419.25677:464 437.23196:12 437.26132:203 467.24408:82 476.32434:10 485.25702:36 751.52271:648 764.54327:48 767.54565:24 775.54437:24 838.44806:12 838.50092:66 838.54559:315 838.57404:336	4	8434	9715	9541	8382	15152	14713	13336	14640	12242	8588	11837	4.5	9229.83	12748.9	13405.9	10212.7	0
3247	9.058	836.538	PS 40:5|PS 18:0_22:5	[M-H]-	adduct linked to 3389_[M+Hac-H]-	0.833	TRUE	8.69	836.545	C46H80NO10P	PS	PZEFRSYCROBXSJ-NIZIMQIGNA-N	CCCCCCCCCCCCCCCCCC(=O)OCC(COP(O)(=O)OCC(N)C(O)=O)OC(=O)CCCCC\C=C/C\C=C/C\C=C/C\C=C/C\C=C/CC	310	TRUE	TRUE	TRUE		FALSE	FALSE	null	null	100	96.9	68.3	90.4	100	803.86	200227_Ariyasu_HFD_avs_low_1	836.54083:15008 837.54418:11816 838.54754:20994	152.9818:12 152.99568:216 279.23892:60 283.26334:799 284.26331:24 303.22079:12 303.22568:24 307.26624:60 309.25955:36 309.2793:36 327.22513:12 329.25403:187 419.2561:401 420.25665:48 437.21667:12 437.25775:209 445.27597:48 463.22684:24 463.27216:24 465.24966:71 477.68161:10 483.23074:24 748.46411:24 749.45496:47 749.51257:640 758.65338:10 762.57788:12 773.53369:69 773.56097:36 774.5683:24 836.540…	6	22678	24318	23668	8817	14196	13700	15008	14856	13777	13762	18279	6.3125	23554.4	12237.6	14547.1	16020.9	0
3224	8.853	834.525	PS 40:6|PS 18:0_22:6	[M-H]-	found in higher mz's MsMs_3226	0.917	TRUE	8.44	834.529	C46H78NO10P	PS	LYYHRRPTEXPVOR-HSBBONCLNA-N	CCCCCCCCCCCCCCCCCC(=O)OCC(COP(O)(=O)OCC(N)C(O)=O)OC(=O)CC\C=C/C\C=C/C\C=C/C\C=C/C\C=C/C\C=C/CC	310	TRUE	TRUE	TRUE		FALSE	FALSE	null	null	100	96.4	86.2	89.1	100	6059.52	200227_Ariyasu_CE2_2	834.52856:163111 835.53191:155441 836.53527:46949	78.95689:606 83.67915:10 96.96583:108 133.09792:12 134.97606:24 134.98584:48 151.13666:12 152.49747:24 152.9935:3194 165.9886:24 168.91772:10 171.00887:74 177.1689:48 189.16298:12 229.19218:65 281.24634:24 282.33939:68 282.36533:36 283.2645:11130 284.70233:24 285.93494:24 290.30594:24 327.2211:1003 327.2338:1692 417.9017:48 419.25687:6170 435.84521:36 437.22327:84 437.26434:2418 450.30716:24 463.…	2	160953	163111	169973	72787	107562	122958	115447	116892	119165	82156	142693	2.3125	164679	101102	117168	112424	0
3206	8.444	832.512	PS 40:7|PS 18:1_22:6	[M-H]-		0.917	TRUE	8.29	832.513	C46H76NO10P	PS	FZVOBDJBRIEKPS-HILQMKNTNA-N	CCCCCCCC\C=C/CCCCCCCC(=O)OCC(COP(O)(=O)OCC(N)C(O)=O)OC(=O)CC\C=C/C\C=C/C\C=C/C\C=C/C\C=C/C\C=C/CC	310	TRUE	TRUE	TRUE		FALSE	FALSE	null	null	100	99.5	79.2	89.2	100	1123.15	200227_Ariyasu_HFD_avs_low_3	832.51398:16534 833.51733:38199 834.52069:18450	78.95675:36 152.99327:372 170.99577:12 255.23584:24 281.24829:974 283.24756:48 290.62366:10 305.24576:12 327.2308:182 417.23587:523 427.69452:10 435.24133:225 463.19669:12 463.21783:48 481.20605:12 481.21219:24 745.41748:87 745.47107:737 758.48187:12 758.5592:36 769.52118:36 832.47638:214 832.52496:398	0	12677	12986	13456	9672	16196	17198	16794	15583	16534	11674	15681	0	13039.6	14355.1	16303.7	13677.4	0
3181	8.155	830.493	PS 40:8|PS 20:4_20:4	[M-H]-		0.917	TRUE	7.97	830.498	C46H74NO10P	PS	PIDWUQSPJUEUOW-CKKCRWTANA-N	CC\C=C/C\C=C/C\C=C/C\C=C/CCCCCCC(=O)OCC(COP(O)(=O)OCC(N)C(O)=O)OC(=O)CCCCCC\C=C/C\C=C/C\C=C/C\C=C/CC	310	TRUE	TRUE	TRUE		FALSE	FALSE	null	null	100	99.1	85.9	95.9	100	238.21	200227_Ariyasu_HFD_2	830.49799:6340 831.50134:7886 832.5047:2620	96.97253:12 115.0415:10 140.00925:24 152.99155:215 259.24683:24 267.23157:10 279.22815:48 303.22659:461 311.24777:10 415.2121:24 439.22665:213 457.22134:60 463.21527:36 743.45416:236 743.47711:215 756.53235:24 830.45825:60 830.49463:137 830.51892:85 830.53912:98	1	6070	5077	6519	4846	6340	5201	4904	6376	3715	3909	5893	1.125	5888.73	5462.29	4998.4	4901	0
3151	8.362	828.479	PS 40:9	[M-H]-		0.167	TRUE	7.75	828.482	C46H72NO10P	PS	YMQXVTUOIKUZOT-YVAAUFMTNA-N	CC\C=C/C\C=C/C\C=C/CCCCCCCC(=O)OCC(COP(O)(=O)OCC(N)C(O)=O)OC(=O)CC\C=C/C\C=C/C\C=C/C\C=C/C\C=C/C\C=C/CC	420	TRUE	TRUE	TRUE		FALSE	FALSE	null	null	81.8	91.8	49.7	47.2	87.5	14.89	200227_Ariyasu_HFD_2	828.47864:1108 829.48199:998 830.48535:606	152.98653:12 152.99521:48 192.99025:10 255.20491:12 255.22734:119 327.22638:24 391.21503:36 409.22644:12 484.37076:10 518.23718:24 741.4552:24 828.46271:96 828.49902:86	26	991	1107	1051	976	1108	1120	979	933	922	847	1132	26.0625	1049.67	1067.85	944.667	989.688	0
3416	8.114	854.491	PS 42:10|PS 20:4_22:6	[M-H]-		0.917	TRUE	7.91	854.498	C48H74NO10P	PS	WXLDEVYPZQFZLE-GGLIIMCGNA-N	CC\C=C/C\C=C/C\C=C/C\C=C/CCCCCCC(=O)OCC(COP(O)(=O)OCC(N)C(O)=O)OC(=O)CC\C=C/C\C=C/C\C=C/C\C=C/C\C=C/C\C=C/CC	310	TRUE	TRUE	TRUE		FALSE	FALSE	null	null	100	99.1	81.4	91.2	100	169.95	200227_Ariyasu_QC_2	854.49713:5075 855.50048:7401 856.50384:3435	152.99239:122 255.20312:24 281.24451:10 283.23666:48 283.26974:48 297.23593:10 303.22482:188 305.82065:10 327.23425:120 329.15878:10 419.2572:12 439.22705:60 457.21271:12 457.22473:24 463.2247:164 481.23148:60 481.2438:48 767.45203:222 794.49133:12 794.51111:36 854.45612:48 854.50537:187 854.52997:102	18	5392	4349	5831	4302	5875	4592	4075	5534	3185	3383	5075	17.9375	5190.44	4922.6	4264.77	4229	0
3433	8.164	856.508	PS 42:9|PS 20:4_22:5	[M-H]-		0.417	TRUE	8.16	856.513	C48H76NO10P	PS	QIGXGEYWCWGSGJ-MYTICKLQNA-N	CC\C=C/C\C=C/C\C=C/C\C=C/CCCCCCC(=O)OCC(COP(O)(=O)OCC(N)C(O)=O)OC(=O)CCCCC\C=C/C\C=C/C\C=C/C\C=C/C\C=C/CC	310	TRUE	TRUE	TRUE		FALSE	FALSE	null	null	100	100	31.8	62	100	104.08	200227_Ariyasu_HFD_3	856.50641:2139 857.50976:3188 858.51312:1692	236.02588:12 241.015:36 242.0204:12 255.22044:60 256.23254:36 279.22128:12 279.2471:12 295.21384:12 295.23312:24 301.22141:48 303.22681:24 319.22351:60 329.26532:12 465.2507:36 467.25974:10 480.27786:24 483.23175:24 553.27753:24 554.28809:24 709.4165:12 769.461:48 769.51941:36 782.49805:60 782.52161:145 782.61578:24 794.54846:24 796.52362:24 856.48584:86 856.52283:259	2	7619	8019	9198	1891	2212	2139	2120	1903	1659	3072	4013	2.25	8278.81	2080.81	1894.04	3542.75	0
3676	8.173	880.507	PS 44:11|PS 22:5_22:6	[M-H]-	adduct linked to 4085_[M+Hac-H]-	0.667	TRUE	7.89	880.513	C50H76NO10P	PS	LIHIQTWQKAGRIH-SUDBCHAPNA-N	CC\C=C/C\C=C/C\C=C/C\C=C/C\C=C/CCCCCC(=O)OCC(COP(O)(=O)OCC(N)C(O)=O)OC(=O)CC\C=C/C\C=C/C\C=C/C\C=C/C\C=C/C\C=C/CC	310	TRUE	TRUE	TRUE		FALSE	FALSE	null	null	100	98.3	46.7	81.7	100	47.01	200227_Ariyasu_CE2_1	880.51471:1429 881.51806:8827 882.52142:4727	135.1216:10 152.98878:12 168.04034:10 205.15475:10 240.98561:12 255.21265:12 255.22609:81 271.16327:12 281.22876:12 285.25323:10 297.03845:10 301.22766:24 325.20761:12 327.22266:48 329.2439:93 343.21066:12 343.21326:24 349.24515:10 459.14938:10 465.23157:71 480.28:12 480.31381:24 483.24005:48 487.02957:10 568.30072:10 695.43146:10 749.46271:10 789.94232:10 793.48029:84 793.49219:67 798.52051:12 8…	0	1429	1667	1748	713	908	819	883	716	734	834	973	0	1614.62	813.208	777.521	903.281	0
2528	9.083	744.512	PS O-34:2|PS O-16:1_18:1	[M-H]-		0.417	TRUE	8.71	744.518	C40H76NO9P	EtherPS	SHDNQOAAGBFIJQ-KXYOHKLBNA-N	CCCCCCCC\C=C/CCCCCCCC(=O)OC(COCCCCCCCC\C=C/CCCCCC)COP(O)(=O)OCC(N)C(O)=O	310	TRUE	TRUE	TRUE		FALSE	FALSE	null	null	100	97	55.6	82.4	100	117.31	200227_Ariyasu_HFD_2	744.51184:1099 745.51519:905 746.51855:469	155.14282:10 239.22316:12 239.23184:24 257.21063:12 267.26382:12 301.21646:36 303.24139:24 375.22162:60 380.97379:10 393.24637:36 458.2634:12 458.27542:12 639.06836:10 657.48352:60 687.56757:12 744.51868:60	2	1350	1093	875	676	1099	1054	1098	1014	968	881	1206	2.25	1105.98	942.812	1026.33	1043.47	0
2689	8.711	768.524	PS O-36:4|PS O-16:0_20:4	[M-H]-	similar chromatogram in higher mz_3568	0.833	TRUE	8.51	768.518	C42H76NO9P	EtherPS	JEVZAACQUSADSB-PYQGTGCGNA-N	CCCCCCCCCCCCCCCCOCC(COP(O)(=O)OCC(N)C(O)=O)OC(=O)CCCCCC\C=C/C\C=C/C\C=C/C\C=C/CC	310	TRUE	TRUE	TRUE		FALSE	FALSE	null	null	100	99.1	68.9	98.9	100	113.22	200227_Ariyasu_HFD_avs_low_2	768.51953:1865 769.52288:1560 770.52624:2990	152.98988:12 240.23775:24 283.25717:24 303.23141:24 377.22195:87 377.24377:263 395.25784:60 681.44995:60 681.48297:165 685.47461:24 685.526:138 685.57379:48 768.52924:60	0	911	1014	700	1118	1806	1923	1435	1865	1534	1164	1494	0	874.812	1615.6	1611.08	1329	0
2675	8.647	766.507	PS O-36:5|PS O-16:1_20:4	[M-H]-	found in higher mz's MsMs_3288; similar chromatogram in higher mz_3310; similar chromatogram in higher mz_3592	0.75	TRUE	8.51	766.503	C42H74NO9P	EtherPS	GNLYKGQDNRUTMK-GKPKDRHFNA-N	CCCCCC\C=C/CCCCCCCCOCC(COP(O)(=O)OCC(N)C(O)=O)OC(=O)CCCCCC\C=C/C\C=C/C\C=C/C\C=C/CC	310	TRUE	TRUE	TRUE		FALSE	FALSE	null	null	100	99.6	38.4	75.3	100	59.25	200227_Ariyasu_QC_2	766.50708:1523 767.51043:1359 768.51379:1388	168.04079:36 239.23308:36 303.228:24 307.2612:10 319.22467:36 375.2229:158 393.24765:36 434.26593:10 464.31982:24 645.48181:12 679.44946:60 685.46173:12 685.49481:48 685.51318:283 766.45898:12 766.46674:24 766.50946:48 766.53668:91	0	1513	1486	1378	1044	1532	1492	1533	1710	1271	1325	1523	0	1459	1355.79	1504.71	1423.84	0
2826	8.973	786.555	PS O-37:2|PS O-19:0_18:2	[M-H]-	ion correlated with 2734	0.417	TRUE	9.43	786.565	C43H82NO9P	EtherPS	PDUOXHLHFSYOQN-ZARCXLEVNA-N	CCCCCCCCCCCCCCCCCCCOCC(COP(O)(=O)OCC(N)C(O)=O)OC(=O)CCCCCCC\C=C/C\C=C/CCCCC	310	TRUE	TRUE	TRUE		FALSE	FALSE	null	null	100	96.1	61.3	85.7	100	573.27	200227_Ariyasu_QC_1	786.5564:1875 787.55975:4372 788.56311:3135	78.95615:191 96.96512:12 96.96926:24 140.01054:24 152.99471:611 177.16473:24 191.18301:12 196.04117:24 229.19203:48 241.19586:12 279.16516:24 279.23083:1077 281.25589:89 283.26227:1604 303.20016:12 303.22217:48 327.1936:12 327.22916:432 415.16754:12 415.22473:232 417.22888:48 419.25793:1047 433.20193:12 433.22528:36 433.28079:12 437.20978:24 437.26553:584 476.23709:12 476.27383:97 520.24341:12 64…	2	3084	3987	2126	2037	1581	1725	3458	1149	1957	1875	1722	2.25	3065.83	1780.92	2187.81	1798.53	0
[truncated: 204 more rows]
[truncated: 4 more columns]
